# Supplementary material for: Metagenome-genome-wide association studies reveal human genetic impact on the oral microbiome
Source: Cell Discov. 2021 Dec 7;7:117. doi: 10.1038/s41421-021-00356-0 (PMC8648780; doi:10.1038/s41421-021-00356-0)
Supplement: Supplementary file 1 — Supplementary Table S1 [file 41421_2021_356_MOESM1_ESM.xlsx]

## Sheet: Sheet1
Table S1. Data production summary.
Whole genome sequencing
	discovery cohort	replication cohort
#of individuals	2984	1494
Raw read(Gb)	0.95 ± 0.26	0.392 ±0.117
Raw base(Gb)	108.03 ± 27.70	39.108 ± 11.66
Mapped rate(%)	90.66 ± 10.66	66.06 ± 17.00
Average coverage depth	32.88 ± 9.16	8.70 ± 2.85
coverage>=1x(%)	99.37 ± 0.35	98.33 ± 1.06
coverage>=4x(%)	98.92 ± 0.49	85.34 ±10.67
coverage>=10x(%)	96.72 ± 3.40	30.04 ± 25.06
coverage>=30x(%)	55.32 ± 28.95	0.33 ± 0.19
Whole metagenome sequencing
	discovery cohort		replication cohort
	tongue dorsum	saliva	tongue dorsum	saliva
#of individuals	2017	1915	1333	1299
Average BaseNum(Gb)	19.18 ± 7.90	13.64 ± 2.91	19.90 ± 7.73	13.66 ± 2.80
Average GC content(%)	43.23 ± 1.12	41.50 ± 0.73	43.92 ± 1.07	42.52 ± 1.22
sequencing quality>=10(%)	99.45 ± 0.26	99.44 ± 0.35	99.44 ± 0.27	99.13 ± 0.36
sequencing quality>=20(%)	97.31 ± 0.84	97.23 ± 0.94	97.21 ± 1.36	95.95 ± 1.14
sequencing quality>=30(%)	89.28 ± 1.85	89.26 ± 1.88	89.31 ± 1.73	86.76 ± 2.21
host rate(%)	30.68 ± 21.06	77.47 ± 17.24	35.13 ± 24.72	82.77 ± 14.34
host rate:reads mapped to human refererce genome(hg38)/total reads
