# Supplementary material for: Metagenome-genome-wide association studies reveal human genetic impact on the oral microbiome
Source: Cell Discov. 2021 Dec 7;7:117. doi: 10.1038/s41421-021-00356-0 (PMC8648780; doi:10.1038/s41421-021-00356-0)
Supplement: Supplementary file 2 — Supplementary Table S2 [file 41421_2021_356_MOESM2_ESM.xlsx]

## Sheet: Sheet1
Table S2. Genetic associations with microbial taxa for tongue dorsum samples at P <5e-8 in discovery cohort and their validations in replication cohort, as estimated by mgGWAS analysis.
discovery cohort (N=2,017)												replication cohort (N=1,333)
microbial taxa for tongue dorsum	SNP	rs	EA	NEA	MAF	N	beta	se	p	anno	gene	SNP	EA	NEA	MAF	N	beta	se	p
k__Bacteria|p__Bacteroidota|c__Bacteroidia|o__Bacteroidales|f__Bacteroidaceae|g__Prevotella|s__Prevotella_jejuni_SGB_2431	chr12:105214538	rs1196764	A	G	0.06272	2001	0.1643	0.02178	6.892e-14	intronic	APPL2	chr12:105214538	A	G	0.09416	1243	0.3785	0.0259	1.002e-44
k__Bacteria|p__Firmicutes|c__Clostridia|o__Lachnospirales|f__Lachnospiraceae|g__Oribacterium|s__unclassified_SGB_1215	chr4:10018350	rs3775944	G	T	0.4861	1996	-0.1532	0.02106	5.09e-13	intronic	SLC2A9	chr4:10018350	G	T	0.4949	1254	-0.115	0.02679	1.922e-05
k__Bacteria|p__Firmicutes|c__Clostridia|o__Lachnospirales|f__Lachnospiraceae|g__Oribacterium|s__unclassified_SGB_1215	chr4:10026507	rs7669090	C	T	0.4901	1996	-0.1526	0.02106	6.292e-13	intronic	SLC2A9	chr4:10026507	C	T	0.49	1268	-0.1318	0.02664	8.49e-07
k__Bacteria|p__Firmicutes|c__Clostridia|o__Lachnospirales|f__Lachnospiraceae|g__Oribacterium|s__unclassified_SGB_1215	chr4:10029509	rs6846692	C	G	0.4911	1996	-0.1519	0.02107	7.943e-13	intronic	SLC2A9	chr4:10029509	C	G	0.492	1268	-0.1151	0.02668	1.726e-05
k__Bacteria|p__Firmicutes|c__Clostridia|o__Lachnospirales|f__Lachnospiraceae|g__Oribacterium|s__unclassified_SGB_1215	chr4:10009406	rs3796838	C	T	0.4918	1996	-0.1501	0.02106	1.419e-12	intronic	SLC2A9	chr4:10009406	C	T	0.4936	1268	-0.1285	0.02666	1.601e-06
k__Bacteria|p__Firmicutes|c__Clostridia|o__Lachnospirales|f__Lachnospiraceae|g__Oribacterium|s__unclassified_SGB_1215	chr4:10010748	rs7666545	C	T	0.4866	1996	-0.1501	0.02107	1.491e-12	intronic	SLC2A9	chr4:10010748	C	T	0.4866	1268	-0.1339	0.02663	5.688e-07
k__Bacteria|p__Firmicutes|c__Clostridia|o__Lachnospirales|f__Lachnospiraceae|g__Oribacterium|s__unclassified_SGB_1215	chr4:10035769	rs4485819	C	T	0.4883	1996	-0.1499	0.02108	1.572e-12	intronic	SLC2A9	chr4:10035769	C	T	0.4839	1268	-0.1278	0.02667	1.869e-06
k__Bacteria|p__Firmicutes|c__Clostridia|o__Lachnospirales|f__Lachnospiraceae|g__Oribacterium|s__unclassified_SGB_1215	chr4:10029170	rs6826764	G	C	0.4893	1996	-0.1497	0.02107	1.686e-12	intronic	SLC2A9	chr4:10029170	G	C	0.4853	1268	-0.123	0.02668	4.45e-06
k__Bacteria|p__Firmicutes|c__Clostridia|o__Lachnospirales|f__Lachnospiraceae|g__Oribacterium|s__unclassified_SGB_1215	chr4:9996816	rs10939650	C	T	0.496	1996	-0.1495	0.02107	1.804e-12	exonic	SLC2A9	chr4:9996816	T	C	0.499	1268	0.1299	0.02663	1.206e-06
k__Bacteria|p__Firmicutes|c__Clostridia|o__Lachnospirales|f__Lachnospiraceae|g__Oribacterium|s__unclassified_SGB_1215	chr4:10003181	rs10018666	C	T	0.4916	1996	-0.1488	0.02106	2.192e-12	intronic	SLC2A9	chr4:10003181	T	C	0.4956	1268	0.1099	0.02667	4.024e-05
k__Bacteria|p__Firmicutes|c__Clostridia|o__Lachnospirales|f__Lachnospiraceae|g__Oribacterium|s__unclassified_SGB_1215	chr4:10003208	rs10023068	A	G	0.4916	1996	-0.1488	0.02106	2.192e-12	intronic	SLC2A9	chr4:10003208	A	G	0.4943	1268	-0.1122	0.02669	2.802e-05
k__Bacteria|p__Firmicutes|c__Clostridia|o__Lachnospirales|f__Lachnospiraceae|g__Oribacterium|s__unclassified_SGB_1215	chr4:9980059	rs4364264	T	C	0.4685	1996	-0.1485	0.02108	2.582e-12	intronic	SLC2A9	chr4:9980059	T	C	0.4568	1268	-0.1109	0.02677	3.646e-05
k__Bacteria|p__Firmicutes|c__Clostridia|o__Lachnospirales|f__Lachnospiraceae|g__Oribacterium|s__unclassified_SGB_1215	chr4:9977990	rs13125476	A	G	0.4702	1996	-0.1484	0.02108	2.642e-12	intronic	SLC2A9	chr4:9977990	A	G	0.4541	1268	-0.1161	0.02678	1.571e-05
k__Bacteria|p__Firmicutes|c__Clostridia|o__Lachnospirales|f__Lachnospiraceae|g__Oribacterium|s__unclassified_SGB_1215	chr4:10048517	rs733175	C	T	0.4874	1996	-0.1482	0.02108	2.805e-12	intergenic	SLC2A9(dist=8269),WDR1(dist=25822)	chr4:10048517	C	T	0.4846	1268	-0.1222	0.02668	5.122e-06
k__Bacteria|p__Firmicutes|c__Clostridia|o__Lachnospirales|f__Lachnospiraceae|g__Oribacterium|s__unclassified_SGB_1215	chr4:10005635	rs9291641	C	T	0.4898	1996	-0.1481	0.02106	2.809e-12	intronic	SLC2A9	chr4:10005635	C	T	0.491	1268	-0.1283	0.02664	1.653e-06
k__Bacteria|p__Firmicutes|c__Clostridia|o__Lachnospirales|f__Lachnospiraceae|g__Oribacterium|s__unclassified_SGB_1215	chr4:9992214	rs7663032	C	T	0.4955	1996	-0.1477	0.02108	3.251e-12	intronic	SLC2A9	chr4:9992214	T	C	0.4993	1268	0.1272	0.02665	2.035e-06
k__Bacteria|p__Firmicutes|c__Clostridia|o__Lachnospirales|f__Lachnospiraceae|g__Oribacterium|s__unclassified_SGB_1215	chr4:9936117	rs71603975	T	C	0.4725	1996	-0.1479	0.0211	3.256e-12	intronic	SLC2A9	chr4:9936117	T	C	0.4535	1268	-0.1222	0.02676	5.428e-06
k__Bacteria|p__Firmicutes|c__Clostridia|o__Lachnospirales|f__Lachnospiraceae|g__Oribacterium|s__unclassified_SGB_1215	chr4:10009906	rs3796835	C	T	0.4234	1996	-0.1474	0.02104	3.417e-12	intronic	SLC2A9	chr4:10009906	C	T	0.4274	1268	-0.1272	0.02666	2.052e-06
k__Bacteria|p__Firmicutes|c__Clostridia|o__Lachnospirales|f__Lachnospiraceae|g__Oribacterium|s__unclassified_SGB_1215	chr4:10003811	rs6853437	G	A	0.4918	1996	-0.1473	0.02106	3.698e-12	intronic	SLC2A9	chr4:10003811	G	A	0.493	1268	-0.1287	0.02663	1.509e-06
k__Bacteria|p__Firmicutes|c__Clostridia|o__Lachnospirales|f__Lachnospiraceae|g__Oribacterium|s__unclassified_SGB_1215	chr4:10004913	rs10022499	C	A	0.4923	1996	-0.1472	0.02106	3.78e-12	intronic	SLC2A9	chr4:10004913	C	A	0.4916	1268	-0.1267	0.02665	2.242e-06
k__Bacteria|p__Firmicutes|c__Clostridia|o__Lachnospirales|f__Lachnospiraceae|g__Oribacterium|s__unclassified_SGB_1215	chr4:10060702	rs6834555	G	A	0.4812	1996	-0.1473	0.02109	3.83e-12	intergenic	SLC2A9(dist=20454),WDR1(dist=13637)	chr4:10060702	G	A	0.4813	1268	-0.1345	0.02658	4.837e-07
k__Bacteria|p__Firmicutes|c__Clostridia|o__Lachnospirales|f__Lachnospiraceae|g__Oribacterium|s__unclassified_SGB_1215	chr4:10061225	rs6820756	A	G	0.4812	1996	-0.1473	0.02109	3.83e-12	intergenic	SLC2A9(dist=20977),WDR1(dist=13114)	chr4:10061225	A	G	0.4793	1268	-0.134	0.0266	5.404e-07
k__Bacteria|p__Firmicutes|c__Clostridia|o__Lachnospirales|f__Lachnospiraceae|g__Oribacterium|s__unclassified_SGB_1215	chr4:10061341	rs10004571	G	A	0.4812	1996	-0.1473	0.02109	3.83e-12	intergenic	SLC2A9(dist=21093),WDR1(dist=12998)	chr4:10061341	G	A	0.4809	1268	-0.136	0.02659	3.607e-07
k__Bacteria|p__Firmicutes|c__Clostridia|o__Lachnospirales|f__Lachnospiraceae|g__Oribacterium|s__unclassified_SGB_1215	chr4:10048051	rs4608811	A	C	0.4876	1996	-0.1472	0.02109	4.053e-12	intergenic	SLC2A9(dist=7803),WDR1(dist=26288)	chr4:10048051	A	C	0.4836	1268	-0.1182	0.02671	1.036e-05
k__Bacteria|p__Firmicutes|c__Clostridia|o__Lachnospirales|f__Lachnospiraceae|g__Oribacterium|s__unclassified_SGB_1215	chr4:10005462	rs9291640	C	T	0.4918	1996	-0.1469	0.02107	4.176e-12	intronic	SLC2A9	chr4:10005462	C	T	0.492	1268	-0.1259	0.02665	2.572e-06
k__Bacteria|p__Firmicutes|c__Clostridia|o__Lachnospirales|f__Lachnospiraceae|g__Oribacterium|s__unclassified_SGB_1215	chr4:10020501	rs13114106	C	T	0.4675	1996	-0.147	0.0211	4.411e-12	intronic	SLC2A9	chr4:10020501	C	T	0.4538	1268	-0.1261	0.02672	2.657e-06
k__Bacteria|p__Firmicutes|c__Clostridia|o__Lachnospirales|f__Lachnospiraceae|g__Oribacterium|s__unclassified_SGB_1215	chr4:9923253	rs2012177	T	G	0.4794	1996	-0.1469	0.02109	4.516e-12	intronic	SLC2A9	chr4:9923253	T	G	0.4555	1268	-0.1035	0.02684	0.0001212
k__Bacteria|p__Firmicutes|c__Clostridia|o__Lachnospirales|f__Lachnospiraceae|g__Oribacterium|s__unclassified_SGB_1215	chr4:10005039	rs10016075	G	T	0.4933	1996	-0.1466	0.02107	4.699e-12	intronic	SLC2A9	chr4:10005039	G	T	0.4933	1268	-0.1235	0.02667	4.022e-06
k__Bacteria|p__Firmicutes|c__Clostridia|o__Lachnospirales|f__Lachnospiraceae|g__Oribacterium|s__unclassified_SGB_1215	chr4:10056088	rs10033088	G	A	0.4807	1996	-0.1467	0.02109	4.779e-12	intergenic	SLC2A9(dist=15840),WDR1(dist=18251)	chr4:10056088	G	A	0.4816	1268	-0.1314	0.0266	8.817e-07
k__Bacteria|p__Firmicutes|c__Clostridia|o__Lachnospirales|f__Lachnospiraceae|g__Oribacterium|s__unclassified_SGB_1215	chr4:10034516	rs10006397	C	A	0.4886	1996	-0.1466	0.02108	4.858e-12	intronic	SLC2A9	chr4:10034516	C	A	0.4977	1268	-0.1248	0.02664	3.14e-06
k__Bacteria|p__Firmicutes|c__Clostridia|o__Lachnospirales|f__Lachnospiraceae|g__Oribacterium|s__unclassified_SGB_1215	chr4:9971952	rs4333184	T	C	0.4715	1996	-0.1466	0.02109	4.906e-12	intronic	SLC2A9	chr4:9971952	T	C	0.4461	1268	-0.1199	0.02683	8.648e-06
k__Bacteria|p__Firmicutes|c__Clostridia|o__Lachnospirales|f__Lachnospiraceae|g__Oribacterium|s__unclassified_SGB_1215	chr4:10013887	rs3756235	G	T	0.469	1996	-0.1466	0.0211	4.981e-12	intronic	SLC2A9	chr4:10013887	G	T	0.4528	1268	-0.1287	0.02672	1.635e-06
k__Bacteria|p__Firmicutes|c__Clostridia|o__Lachnospirales|f__Lachnospiraceae|g__Oribacterium|s__unclassified_SGB_1215	chr4:10023672	rs3775939	G	C	0.471	1996	-0.1465	0.02109	5.069e-12	intronic	SLC2A9	chr4:10023672	G	C	0.4535	1268	-0.1226	0.02672	4.889e-06
k__Bacteria|p__Firmicutes|c__Clostridia|o__Lachnospirales|f__Lachnospiraceae|g__Oribacterium|s__unclassified_SGB_1215	chr4:10057079	rs6812851	G	C	0.4816	1996	-0.1465	0.02109	5.084e-12	intergenic	SLC2A9(dist=16831),WDR1(dist=17260)	chr4:10057079	G	C	0.4809	1268	-0.1284	0.02662	1.592e-06
k__Bacteria|p__Firmicutes|c__Clostridia|o__Lachnospirales|f__Lachnospiraceae|g__Oribacterium|s__unclassified_SGB_1215	chr4:10019527	rs2240723	A	G	0.468	1996	-0.1465	0.02109	5.127e-12	intronic	SLC2A9	chr4:10019527	A	G	0.4525	1268	-0.1275	0.02673	2.044e-06
k__Bacteria|p__Firmicutes|c__Clostridia|o__Lachnospirales|f__Lachnospiraceae|g__Oribacterium|s__unclassified_SGB_1215	chr4:10058799	rs7664225	G	A	0.4819	1996	-0.1465	0.02109	5.193e-12	intergenic	SLC2A9(dist=18551),WDR1(dist=15540)	chr4:10058799	G	A	0.489	1268	-0.1296	0.0266	1.252e-06
k__Bacteria|p__Firmicutes|c__Clostridia|o__Lachnospirales|f__Lachnospiraceae|g__Oribacterium|s__unclassified_SGB_1215	chr4:10018558	rs34401893	AGAT	A	0.4242	1992	-0.1474	0.02123	5.225e-12	intronic	SLC2A9	chr4:10018558	AGAT	A	0.107	1110	-0.08366	0.02901	0.004002
k__Bacteria|p__Firmicutes|c__Clostridia|o__Lachnospirales|f__Lachnospiraceae|g__Oribacterium|s__unclassified_SGB_1215	chr4:10020850	rs3756234	T	C	0.468	1996	-0.1464	0.0211	5.331e-12	intronic	SLC2A9	chr4:10020850	T	C	0.4538	1268	-0.1229	0.02673	4.695e-06
k__Bacteria|p__Firmicutes|c__Clostridia|o__Lachnospirales|f__Lachnospiraceae|g__Oribacterium|s__unclassified_SGB_1215	chr4:10055959	rs7678211	T	G	0.4812	1996	-0.1463	0.02109	5.367e-12	intergenic	SLC2A9(dist=15711),WDR1(dist=18380)	chr4:10055959	T	G	0.4803	1268	-0.1323	0.02659	7.402e-07
k__Bacteria|p__Firmicutes|c__Clostridia|o__Lachnospirales|f__Lachnospiraceae|g__Oribacterium|s__unclassified_SGB_1215	chr4:9993616	rs3775947	C	T	0.4206	1996	-0.1459	0.02104	5.485e-12	intronic	SLC2A9	chr4:9993616	C	T	0.4344	1268	-0.1126	0.0267	2.649e-05
k__Bacteria|p__Firmicutes|c__Clostridia|o__Lachnospirales|f__Lachnospiraceae|g__Oribacterium|s__unclassified_SGB_1215	chr4:10021215	rs2276963	A	G	0.4678	1996	-0.1462	0.0211	5.677e-12	intronic	SLC2A9	chr4:10021215	A	G	0.4528	1268	-0.1217	0.02675	5.849e-06
k__Bacteria|p__Firmicutes|c__Clostridia|o__Lachnospirales|f__Lachnospiraceae|g__Oribacterium|s__unclassified_SGB_1215	chr4:9993632	rs3775946	A	G	0.4189	1996	-0.1458	0.02105	5.75e-12	intronic	SLC2A9	chr4:9993632	A	G	0.4334	1268	-0.1076	0.02672	5.992e-05
k__Bacteria|p__Firmicutes|c__Clostridia|o__Lachnospirales|f__Lachnospiraceae|g__Oribacterium|s__unclassified_SGB_1215	chr4:10040938	rs7349721	A	T	0.4878	1996	-0.1461	0.02109	5.766e-12	upstream	SLC2A9(dist=690)	chr4:10040938	A	T	0.489	1268	-0.1326	0.02662	7.204e-07
k__Bacteria|p__Firmicutes|c__Clostridia|o__Lachnospirales|f__Lachnospiraceae|g__Oribacterium|s__unclassified_SGB_1215	chr4:10020135	rs13106922	G	A	0.4675	1996	-0.1461	0.0211	5.999e-12	intronic	SLC2A9	chr4:10020135	G	A	0.4528	1268	-0.1316	0.0267	9.35e-07
k__Bacteria|p__Firmicutes|c__Clostridia|o__Lachnospirales|f__Lachnospiraceae|g__Oribacterium|s__unclassified_SGB_1215	chr4:10023469	rs3775941	A	T	0.4707	1996	-0.1458	0.02109	6.313e-12	intronic	SLC2A9	chr4:10023469	A	T	0.4498	1268	-0.1215	0.02673	5.995e-06
k__Bacteria|p__Firmicutes|c__Clostridia|o__Lachnospirales|f__Lachnospiraceae|g__Oribacterium|s__unclassified_SGB_1215	chr4:10058007	rs714871	G	A	0.4814	1996	-0.1458	0.02109	6.448e-12	intergenic	SLC2A9(dist=17759),WDR1(dist=16332)	chr4:10058007	A	G	0.497	1268	0.1134	0.02664	2.244e-05
k__Bacteria|p__Firmicutes|c__Clostridia|o__Lachnospirales|f__Lachnospiraceae|g__Oribacterium|s__unclassified_SGB_1215	chr4:10002865	rs76138462	G	A	0.475	1996	-0.1455	0.02107	6.749e-12	intronic	SLC2A9	chr4:10002865	G	A	0.4588	1268	-0.1185	0.02669	9.716e-06
k__Bacteria|p__Firmicutes|c__Clostridia|o__Lachnospirales|f__Lachnospiraceae|g__Oribacterium|s__unclassified_SGB_1215	chr4:9930855	rs6449137	T	A	0.4871	1996	-0.1457	0.02111	6.787e-12	intronic	SLC2A9	chr4:9930855	T	A	0.4722	1268	-0.1143	0.02678	2.095e-05
k__Bacteria|p__Firmicutes|c__Clostridia|o__Lachnospirales|f__Lachnospiraceae|g__Oribacterium|s__unclassified_SGB_1215	chr4:10019780	rs13122112	A	G	0.4663	1996	-0.1456	0.02111	7.056e-12	intronic	SLC2A9	chr4:10019780	A	G	0.4444	1268	-0.1342	0.02674	6.011e-07
k__Bacteria|p__Firmicutes|c__Clostridia|o__Lachnospirales|f__Lachnospiraceae|g__Oribacterium|s__unclassified_SGB_1215	chr4:10022533	rs3756233	T	C	0.4702	1996	-0.1455	0.02109	7.066e-12	intronic	SLC2A9	chr4:10022533	T	C	0.4521	1268	-0.1269	0.02672	2.287e-06
k__Bacteria|p__Firmicutes|c__Clostridia|o__Lachnospirales|f__Lachnospiraceae|g__Oribacterium|s__unclassified_SGB_1215	chr4:9995488	rs4529048	C	A	0.4209	1996	-0.1452	0.02105	7.076e-12	intronic	SLC2A9	chr4:9995488	C	A	0.4234	1268	-0.1211	0.02669	6.233e-06
k__Bacteria|p__Firmicutes|c__Clostridia|o__Lachnospirales|f__Lachnospiraceae|g__Oribacterium|s__unclassified_SGB_1215	chr4:10023774	rs13148476	T	C	0.4705	1996	-0.1455	0.02109	7.09e-12	intronic	SLC2A9	chr4:10023774	T	C	0.4548	1268	-0.1197	0.02674	8.326e-06
k__Bacteria|p__Firmicutes|c__Clostridia|o__Lachnospirales|f__Lachnospiraceae|g__Oribacterium|s__unclassified_SGB_1215	chr4:9937581	rs938558	G	A	0.4874	1996	-0.1456	0.02111	7.123e-12	intronic	SLC2A9	chr4:9937581	G	A	0.4803	1268	-0.115	0.02674	1.828e-05
k__Bacteria|p__Firmicutes|c__Clostridia|o__Lachnospirales|f__Lachnospiraceae|g__Oribacterium|s__unclassified_SGB_1215	chr4:10018360	rs3775943	C	T	0.4673	1996	-0.1455	0.0211	7.155e-12	intronic	SLC2A9	chr4:10018360	C	T	0.447	1252	-0.1114	0.02689	3.655e-05
k__Bacteria|p__Firmicutes|c__Clostridia|o__Lachnospirales|f__Lachnospiraceae|g__Oribacterium|s__unclassified_SGB_1215	chr4:9970971	rs13112998	A	G	0.4717	1996	-0.1453	0.0211	7.547e-12	intronic	SLC2A9	chr4:9970971	A	G	0.4448	1268	-0.1139	0.02682	2.338e-05
k__Bacteria|p__Firmicutes|c__Clostridia|o__Lachnospirales|f__Lachnospiraceae|g__Oribacterium|s__unclassified_SGB_1215	chr4:9930021	rs4447862	G	C	0.4869	1996	-0.1453	0.02111	7.784e-12	intronic	SLC2A9	chr4:9930021	G	C	0.4766	1268	-0.1225	0.02673	5.075e-06
k__Bacteria|p__Firmicutes|c__Clostridia|o__Lachnospirales|f__Lachnospiraceae|g__Oribacterium|s__unclassified_SGB_1215	chr4:10004273	rs751092	C	T	0.4169	1996	-0.1447	0.02105	8.263e-12	intronic	SLC2A9	chr4:10004273	C	T	0.42	1268	-0.1192	0.02667	8.57e-06
k__Bacteria|p__Firmicutes|c__Clostridia|o__Lachnospirales|f__Lachnospiraceae|g__Oribacterium|s__unclassified_SGB_1215	chr4:10057994	rs714873	G	A	0.4816	1996	-0.145	0.0211	8.421e-12	intergenic	SLC2A9(dist=17746),WDR1(dist=16345)	chr4:10057994	A	G	0.4956	1268	0.1133	0.02665	2.287e-05
k__Bacteria|p__Firmicutes|c__Clostridia|o__Lachnospirales|f__Lachnospiraceae|g__Oribacterium|s__unclassified_SGB_1215	chr4:9993558	rs3775948	G	C	0.4204	1996	-0.1446	0.02105	8.545e-12	intronic	SLC2A9	chr4:9993558	G	C	0.4294	1268	-0.1133	0.02671	2.366e-05
k__Bacteria|p__Firmicutes|c__Clostridia|o__Lachnospirales|f__Lachnospiraceae|g__Oribacterium|s__unclassified_SGB_1215	chr4:10028452	rs6820616	A	G	0.4702	1996	-0.1449	0.0211	8.679e-12	intronic	SLC2A9	chr4:10028452	A	G	0.4495	1268	-0.1131	0.02677	2.575e-05
k__Bacteria|p__Firmicutes|c__Clostridia|o__Lachnospirales|f__Lachnospiraceae|g__Oribacterium|s__unclassified_SGB_1215	chr4:10025121	rs59234705	C	T	0.471	1996	-0.1446	0.0211	9.465e-12	intronic	SLC2A9	chr4:10025121	C	T	0.4582	1268	-0.1187	0.02672	9.66e-06
k__Bacteria|p__Firmicutes|c__Clostridia|o__Lachnospirales|f__Lachnospiraceae|g__Oribacterium|s__unclassified_SGB_1215	chr4:9939810	rs7675964	T	C	0.4874	1996	-0.1447	0.02111	9.616e-12	intronic	SLC2A9	chr4:9939810	T	C	0.4759	1268	-0.1153	0.02677	1.777e-05
k__Bacteria|p__Firmicutes|c__Clostridia|o__Lachnospirales|f__Lachnospiraceae|g__Oribacterium|s__unclassified_SGB_1215	chr4:9973149	rs71603979	T	A	0.4717	1996	-0.1445	0.02109	9.67e-12	intronic	SLC2A9	chr4:9973149	T	A	0.4448	1268	-0.1122	0.02688	3.204e-05
k__Bacteria|p__Firmicutes|c__Clostridia|o__Lachnospirales|f__Lachnospiraceae|g__Oribacterium|s__unclassified_SGB_1215	chr4:10059436	rs6813650	T	G	0.4799	1996	-0.1445	0.0211	9.771e-12	intergenic	SLC2A9(dist=19188),WDR1(dist=14903)	chr4:10059436	T	G	0.4766	1268	-0.1348	0.0266	4.642e-07
k__Bacteria|p__Firmicutes|c__Clostridia|o__Lachnospirales|f__Lachnospiraceae|g__Oribacterium|s__unclassified_SGB_3339	chr12:105214538	rs1196764	A	G	0.06272	1996	0.1508	0.02202	9.987e-12	intronic	APPL2	chr12:105214538	A	G	0.09416	1240	0.3024	0.02717	1.767e-27
k__Bacteria|p__Firmicutes|c__Clostridia|o__Lachnospirales|f__Lachnospiraceae|g__Oribacterium|s__unclassified_SGB_1215	chr4:9974624	rs35817865	G	A	0.4717	1996	-0.1444	0.0211	1.011e-11	intronic	SLC2A9	chr4:9974624	G	A	0.4468	1268	-0.1142	0.02688	2.3e-05
k__Bacteria|p__Firmicutes|c__Clostridia|o__Lachnospirales|f__Lachnospiraceae|g__Oribacterium|s__unclassified_SGB_1215	chr4:10010586	rs6822988	A	C	0.4675	1996	-0.1442	0.02111	1.125e-11	intronic	SLC2A9	chr4:10010586	A	C	0.4588	1268	-0.1285	0.02668	1.635e-06
k__Bacteria|p__Firmicutes|c__Clostridia|o__Lachnospirales|f__Lachnospiraceae|g__Oribacterium|s__unclassified_SGB_1215	chr4:10042889	rs35169765	TA	T	0.4655	1996	-0.1441	0.0211	1.14e-11	intergenic	SLC2A9(dist=2641),WDR1(dist=31450)	chr4:10042889	TA	T	0.3719	1203	-0.1027	0.02773	0.000223
k__Bacteria|p__Firmicutes|c__Clostridia|o__Lachnospirales|f__Lachnospiraceae|g__Oribacterium|s__unclassified_SGB_1215	chr4:9970539	rs13132625	A	C	0.4707	1996	-0.144	0.0211	1.148e-11	intronic	SLC2A9	chr4:9970539	A	C	0.4441	1268	-0.1205	0.02686	7.884e-06
k__Bacteria|p__Firmicutes|c__Clostridia|o__Lachnospirales|f__Lachnospiraceae|g__Oribacterium|s__unclassified_SGB_1215	chr4:10028560	rs66943961	C	CAAT	0.47	1996	-0.144	0.0211	1.176e-11	intronic	SLC2A9	chr4:10028560	C	CAAT	0.4475	1268	-0.1122	0.02679	2.987e-05
k__Bacteria|p__Firmicutes|c__Clostridia|o__Lachnospirales|f__Lachnospiraceae|g__Oribacterium|s__unclassified_SGB_1215	chr4:9925355	rs35950306	C	CTT	0.472	1996	-0.1439	0.02111	1.223e-11	intronic	SLC2A9	chr4:9925355	C	CTT	0.4414	1268	-0.1016	0.02688	0.000164
k__Bacteria|p__Firmicutes|c__Clostridia|o__Lachnospirales|f__Lachnospiraceae|g__Oribacterium|s__unclassified_SGB_1215	chr4:10010611	rs12642431	T	A	0.468	1996	-0.1439	0.02111	1.227e-11	intronic	SLC2A9	chr4:10010611	T	A	0.4588	1268	-0.1285	0.02668	1.635e-06
k__Bacteria|p__Firmicutes|c__Clostridia|o__Lachnospirales|f__Lachnospiraceae|g__Oribacterium|s__unclassified_SGB_1215	chr4:9970987	rs13113006	A	G	0.4715	1996	-0.1439	0.0211	1.227e-11	intronic	SLC2A9	chr4:9970987	A	G	0.4448	1268	-0.1157	0.02683	1.734e-05
k__Bacteria|p__Firmicutes|c__Clostridia|o__Lachnospirales|f__Lachnospiraceae|g__Oribacterium|s__unclassified_SGB_1215	chr4:9940335	rs13142273	T	A	0.4655	1996	-0.1436	0.02111	1.328e-11	intronic	SLC2A9	chr4:9940335	T	A	0.4531	1268	-0.117	0.02678	1.358e-05
k__Bacteria|p__Firmicutes|c__Clostridia|o__Lachnospirales|f__Lachnospiraceae|g__Oribacterium|s__unclassified_SGB_1215	chr4:10003173	rs10018663	C	T	0.4162	1996	-0.1433	0.02105	1.332e-11	intronic	SLC2A9	chr4:10003173	C	T	0.4331	1268	-0.1077	0.02667	5.727e-05
k__Bacteria|p__Firmicutes|c__Clostridia|o__Lachnospirales|f__Lachnospiraceae|g__Oribacterium|s__unclassified_SGB_1215	chr4:9925343	rs13129697	G	T	0.4861	1996	-0.1436	0.02111	1.344e-11	intronic	SLC2A9	chr4:9925343	G	T	0.4622	1268	-0.09625	0.02685	0.0003501
k__Bacteria|p__Firmicutes|c__Clostridia|o__Lachnospirales|f__Lachnospiraceae|g__Oribacterium|s__unclassified_SGB_1215	chr4:9941561	rs13139970	A	C	0.464	1996	-0.1436	0.02111	1.374e-11	intronic	SLC2A9	chr4:9941561	A	C	0.4518	1268	-0.1258	0.02675	2.828e-06
k__Bacteria|p__Firmicutes|c__Clostridia|o__Lachnospirales|f__Lachnospiraceae|g__Oribacterium|s__unclassified_SGB_1215	chr4:10014802	rs12641340	T	A	0.4665	1996	-0.1433	0.02111	1.472e-11	intronic	SLC2A9	chr4:10014802	T	A	0.4525	1268	-0.122	0.02675	5.611e-06
k__Bacteria|p__Firmicutes|c__Clostridia|o__Lachnospirales|f__Lachnospiraceae|g__Oribacterium|s__unclassified_SGB_1215	chr4:10058061	rs11461301	C	CT	0.4821	1996	-0.1433	0.0211	1.475e-11	intergenic	SLC2A9(dist=17813),WDR1(dist=16278)	chr4:10058061	C	CT	0.4946	1268	-0.1217	0.02662	5.286e-06
k__Bacteria|p__Firmicutes|c__Bacilli|o__Lactobacillales|f__Streptococcaceae|g__Streptococcus|s__unclassified_SGB_2460	chr12:16349610	rs7294985	G	A	0.495	1993	-0.148	0.0218	1.495e-11	intronic	MGST1	chr12:16349610	G	A	0.4896	1273	-0.002869	0.02797	0.9183
k__Bacteria|p__Firmicutes|c__Clostridia|o__Lachnospirales|f__Lachnospiraceae|g__Oribacterium|s__unclassified_SGB_1215	chr4:9995679	rs3733588	G	A	0.4204	1996	-0.1429	0.02106	1.515e-11	intronic	SLC2A9	chr4:9995679	G	A	0.4214	1268	-0.1201	0.0267	7.413e-06
k__Bacteria|p__Firmicutes|c__Clostridia|o__Lachnospirales|f__Lachnospiraceae|g__Oribacterium|s__unclassified_SGB_1215	chr4:9954952	rs71603978	A	G	0.4635	1996	-0.1432	0.02111	1.57e-11	intronic	SLC2A9	chr4:9954952	A	G	0.4411	1268	-0.131	0.02676	1.117e-06
k__Bacteria|p__Firmicutes|c__Clostridia|o__Lachnospirales|f__Lachnospiraceae|g__Oribacterium|s__unclassified_SGB_1215	chr4:9950384	rs75245282	A	C	0.4675	1996	-0.1432	0.02112	1.576e-11	intronic	SLC2A9	chr4:9950384	A	C	0.4467	1254	-0.1063	0.02694	8.38e-05
k__Bacteria|p__Firmicutes|c__Clostridia|o__Lachnospirales|f__Lachnospiraceae|g__Oribacterium|s__unclassified_SGB_1215	chr4:10002376	rs7657096	G	A	0.4752	1996	-0.1429	0.02108	1.594e-11	intronic	SLC2A9	chr4:10002376	G	A	0.4605	1268	-0.1282	0.02666	1.703e-06
k__Bacteria|p__Firmicutes|c__Bacilli|o__Lactobacillales|f__Streptococcaceae|g__Streptococcus|s__unclassified_SGB_2460	chr12:16352304	rs1913262	T	A	0.4926	1993	-0.1474	0.02181	1.802e-11	intronic	MGST1	chr12:16352304	T	A	0.4672	1273	0.002182	0.02801	0.9379
k__Bacteria|p__Firmicutes|c__Clostridia|o__Lachnospirales|f__Lachnospiraceae|g__Oribacterium|s__unclassified_SGB_1215	chr4:9972377	rs34838359	TA	T	0.4707	1996	-0.1426	0.02109	1.81e-11	intronic	SLC2A9	chr4:9972377	TA	T	0.4105	1243	-0.1065	0.02716	9.333e-05
k__Bacteria|p__Firmicutes|c__Clostridia|o__Lachnospirales|f__Lachnospiraceae|g__Oribacterium|s__unclassified_SGB_1215	chr4:10002624	rs10461113	G	A	0.4747	1996	-0.1423	0.02108	1.906e-11	intronic	SLC2A9	chr4:10002624	G	A	0.4588	1268	-0.1262	0.02667	2.484e-06
k__Bacteria|p__Firmicutes|c__Bacilli|o__Lactobacillales|f__Streptococcaceae|g__Streptococcus|s__unclassified_SGB_2460	chr12:16352362	rs1913263	A	G	0.4923	1993	-0.1473	0.02181	1.911e-11	intronic	MGST1	chr12:16352362	A	G	0.4682	1273	-0.002562	0.028	0.9271
k__Bacteria|p__Firmicutes|c__Clostridia|o__Lachnospirales|f__Lachnospiraceae|g__Oribacterium|s__unclassified_SGB_1215	chr4:9997722	rs11943372	T	A	0.4219	1996	-0.142	0.02106	2.02e-11	intronic	SLC2A9	chr4:9997722	T	A	0.4371	1268	-0.1395	0.02658	1.822e-07
k__Bacteria|p__Firmicutes|c__Bacilli|o__Erysipelotrichales|f__Erysipelotrichaceae|g__Solobacterium|s__unclassified_SGB_315	chr12:105214538	rs1196764	A	G	0.06272	2002	0.1463	0.02171	2.116e-11	intronic	APPL2	chr12:105214538	A	G	0.09416	1245	0.3185	0.02649	1.439e-31
k__Bacteria|p__Firmicutes|c__Clostridia|o__Lachnospirales|f__Lachnospiraceae|g__Oribacterium|s__unclassified_SGB_1215	chr4:9954483	rs4312756	G	A	0.4635	1996	-0.1422	0.02111	2.116e-11	intronic	SLC2A9	chr4:9954483	G	A	0.4495	1268	-0.1164	0.0268	1.517e-05
k__Bacteria|p__Firmicutes|c__Clostridia|o__Lachnospirales|f__Lachnospiraceae|g__Oribacterium|s__unclassified_SGB_1215	chr4:10031901	rs13135351	A	G	0.47	1996	-0.1421	0.02111	2.227e-11	intronic	SLC2A9	chr4:10031901	A	G	0.4478	1268	-0.1153	0.02681	1.831e-05
k__Bacteria|p__Firmicutes|c__Clostridia|o__Lachnospirales|f__Lachnospiraceae|g__Oribacterium|s__unclassified_SGB_1215	chr4:9945466	rs78801470	A	G	0.4648	1996	-0.1419	0.02111	2.362e-11	intronic	SLC2A9	chr4:9945466	A	G	0.4416	1250	-0.105	0.02713	0.0001143
k__Bacteria|p__Firmicutes|c__Clostridia|o__Lachnospirales|f__Lachnospiraceae|g__Oribacterium|s__unclassified_SGB_1215	chr4:10036967	rs16892449	C	G	0.4692	1996	-0.1416	0.02111	2.529e-11	intronic	SLC2A9	chr4:10036967	C	G	0.4481	1268	-0.1239	0.02678	4.116e-06
k__Bacteria|p__Firmicutes|c__Bacilli|o__Lactobacillales|f__Streptococcaceae|g__Streptococcus|s__unclassified_SGB_2460	chr12:16350812	rs2975143	G	T	0.4958	1993	-0.1463	0.02181	2.547e-11	intronic	MGST1	chr12:16350812	G	T	0.491	1273	0.002037	0.02798	0.942
k__Bacteria|p__Firmicutes|c__Bacilli|o__Lactobacillales|f__Streptococcaceae|g__Streptococcus|s__unclassified_SGB_2460	chr12:16351329	rs3028593	CAA	C	0.4958	1993	-0.1463	0.02181	2.547e-11	intronic	MGST1	chr12:16351329	CAA	C	0.4853	1273	0.002569	0.02798	0.9269
k__Bacteria|p__Firmicutes|c__Clostridia|o__Lachnospirales|f__Lachnospiraceae|g__Oribacterium|s__unclassified_SGB_1215	chr4:9945576	rs77459722	A	G	0.465	1996	-0.1416	0.02111	2.6e-11	intronic	SLC2A9	chr4:9945576	A	G	0.4498	1268	-0.1231	0.02677	4.701e-06
k__Bacteria|p__Firmicutes|c__Clostridia|o__Lachnospirales|f__Lachnospiraceae|g__Oribacterium|s__unclassified_SGB_1215	chr4:9946045	rs13116337	A	G	0.465	1996	-0.1416	0.02111	2.6e-11	intronic	SLC2A9	chr4:9946045	A	G	0.4461	1268	-0.1271	0.02682	2.404e-06
k__Bacteria|p__Firmicutes|c__Clostridia|o__Lachnospirales|f__Lachnospiraceae|g__Oribacterium|s__unclassified_SGB_1215	chr4:9985602	rs3733590	C	T	0.4028	1996	-0.1412	0.02108	2.703e-11	intronic	SLC2A9	chr4:9985602	C	T	0.3906	1268	-0.1199	0.02671	7.831e-06
k__Bacteria|p__Firmicutes|c__Clostridia|o__Lachnospirales|f__Lachnospiraceae|g__Oribacterium|s__unclassified_SGB_1215	chr4:9986043	rs3775949	G	T	0.4028	1996	-0.1412	0.02108	2.703e-11	intronic	SLC2A9	chr4:9986043	G	T	0.3909	1268	-0.1166	0.02674	1.407e-05
k__Bacteria|p__Firmicutes|c__Clostridia|o__Lachnospirales|f__Lachnospiraceae|g__Oribacterium|s__unclassified_SGB_1215	chr4:9939594	rs34540530	G	GT	0.4707	1996	-0.1415	0.02112	2.708e-11	intronic	SLC2A9	chr4:9939594	G	GT	0.425	1243	-0.1255	0.02711	4.064e-06
k__Bacteria|p__Firmicutes|c__Clostridia|o__Lachnospirales|f__Lachnospiraceae|g__Oribacterium|s__unclassified_SGB_1215	chr4:10036918	rs35249656	A	G	0.4697	1996	-0.1414	0.02111	2.718e-11	intronic	SLC2A9	chr4:10036918	A	G	0.4451	1268	-0.1198	0.02685	8.767e-06
k__Bacteria|p__Firmicutes|c__Clostridia|o__Lachnospirales|f__Lachnospiraceae|g__Oribacterium|s__unclassified_SGB_1215	chr4:9940766	rs34658962	C	T	0.4648	1996	-0.1414	0.02111	2.725e-11	intronic	SLC2A9	chr4:9940766	C	T	0.4531	1268	-0.1132	0.02679	2.582e-05
k__Bacteria|p__Firmicutes|c__Clostridia|o__Lachnospirales|f__Lachnospiraceae|g__Oribacterium|s__unclassified_SGB_1215	chr4:10035997	rs12642537	A	G	0.4695	1996	-0.1414	0.02111	2.772e-11	intronic	SLC2A9	chr4:10035997	A	G	0.4487	1247	-0.1032	0.02692	0.0001324
k__Bacteria|p__Firmicutes|c__Clostridia|o__Lachnospirales|f__Lachnospiraceae|g__Oribacterium|s__unclassified_SGB_1215	chr4:10041226	rs7685958	G	C	0.469	1996	-0.1414	0.02111	2.796e-11	upstream	SLC2A9(dist=978)	chr4:10041226	G	C	0.4565	1268	-0.1199	0.0267	7.692e-06
k__Bacteria|p__Firmicutes|c__Clostridia|o__Lachnospirales|f__Lachnospiraceae|g__Oribacterium|s__unclassified_SGB_1215	chr4:9953006	rs16891285	C	G	0.4648	1996	-0.1414	0.02111	2.801e-11	intronic	SLC2A9	chr4:9953006	C	G	0.4421	1268	-0.1083	0.0269	6.004e-05
k__Bacteria|p__Firmicutes|c__Clostridia|o__Lachnospirales|f__Lachnospiraceae|g__Oribacterium|s__unclassified_SGB_1215	chr4:10044547	rs35334203	T	C	0.4692	1996	-0.1412	0.02111	2.943e-11	intergenic	SLC2A9(dist=4299),WDR1(dist=29792)	chr4:10044547	T	C	0.4515	1268	-0.1277	0.02674	1.992e-06
k__Bacteria|p__Firmicutes|c__Clostridia|o__Lachnospirales|f__Lachnospiraceae|g__Oribacterium|s__unclassified_SGB_1215	chr4:10038649	rs16892475	C	A	0.4695	1996	-0.1412	0.02111	2.97e-11	intronic	SLC2A9	chr4:10038649	C	A	0.4505	1268	-0.1187	0.02674	9.734e-06
k__Bacteria|p__Firmicutes|c__Clostridia|o__Lachnospirales|f__Lachnospiraceae|g__Oribacterium|s__unclassified_SGB_1215	chr4:10042008	rs36036984	T	C	0.469	1996	-0.141	0.02111	3.089e-11	intergenic	SLC2A9(dist=1760),WDR1(dist=32331)	chr4:10042008	T	C	0.4505	1268	-0.1187	0.02676	9.958e-06
k__Bacteria|p__Firmicutes|c__Clostridia|o__Lachnospirales|f__Lachnospiraceae|g__Oribacterium|s__unclassified_SGB_1215	chr4:10040023	rs16892493	T	C	0.4692	1996	-0.141	0.02111	3.128e-11	intronic	SLC2A9	chr4:10040023	T	C	0.4511	1268	-0.1179	0.02675	1.141e-05
k__Bacteria|p__Firmicutes|c__Clostridia|o__Lachnospirales|f__Lachnospiraceae|g__Oribacterium|s__unclassified_SGB_1215	chr4:10050904	rs6821843	A	C	0.4692	1996	-0.141	0.02111	3.131e-11	intergenic	SLC2A9(dist=10656),WDR1(dist=23435)	chr4:10050904	A	C	0.4505	1268	-0.1193	0.02674	8.771e-06
k__Bacteria|p__Firmicutes|c__Clostridia|o__Lachnospirales|f__Lachnospiraceae|g__Oribacterium|s__unclassified_SGB_1215	chr4:10050986	rs6837659	C	T	0.4692	1996	-0.141	0.02111	3.131e-11	intergenic	SLC2A9(dist=10738),WDR1(dist=23353)	chr4:10050986	C	T	0.4505	1268	-0.117	0.02674	1.311e-05
k__Bacteria|p__Firmicutes|c__Clostridia|o__Lachnospirales|f__Lachnospiraceae|g__Oribacterium|s__unclassified_SGB_1215	chr4:10044471	rs35782952	A	C	0.469	1996	-0.1409	0.02111	3.227e-11	intergenic	SLC2A9(dist=4223),WDR1(dist=29868)	chr4:10044471	A	C	0.4518	1268	-0.1283	0.02672	1.767e-06
k__Bacteria|p__Firmicutes|c__Clostridia|o__Lachnospirales|f__Lachnospiraceae|g__Oribacterium|s__unclassified_SGB_1215	chr4:10025240	rs4345181	T	A	0.4067	1996	-0.1405	0.02107	3.27e-11	intronic	SLC2A9	chr4:10025240	T	A	0.3912	1268	-0.1267	0.0267	2.306e-06
k__Bacteria|p__Firmicutes|c__Clostridia|o__Lachnospirales|f__Lachnospiraceae|g__Oribacterium|s__unclassified_SGB_1215	chr4:10040476	rs10516197	T	C	0.4688	1996	-0.1408	0.02111	3.293e-11	upstream	SLC2A9(dist=228)	chr4:10040476	T	C	0.4531	1268	-0.1219	0.02671	5.509e-06
k__Bacteria|p__Firmicutes|c__Clostridia|o__Lachnospirales|f__Lachnospiraceae|g__Oribacterium|s__unclassified_SGB_1215	chr4:9996100	rs13101772	A	C	0.4013	1996	-0.1406	0.02108	3.297e-11	intronic	SLC2A9	chr4:9996100	A	C	0.3929	1268	-0.1238	0.0267	3.876e-06
k__Bacteria|p__Firmicutes|c__Clostridia|o__Lachnospirales|f__Lachnospiraceae|g__Oribacterium|s__unclassified_SGB_1215	chr4:9958572	rs13145108	G	A	0.464	1996	-0.1409	0.02112	3.302e-11	intronic	SLC2A9	chr4:9958572	G	A	0.4341	1268	-0.1011	0.02687	0.0001769
k__Bacteria|p__Firmicutes|c__Clostridia|o__Lachnospirales|f__Lachnospiraceae|g__Oribacterium|s__unclassified_SGB_1215	chr4:10050137	rs12499734	T	C	0.4695	1996	-0.1408	0.02111	3.313e-11	intergenic	SLC2A9(dist=9889),WDR1(dist=24202)	chr4:10050137	T	C	0.4478	1268	-0.1098	0.02679	4.437e-05
k__Bacteria|p__Firmicutes|c__Clostridia|o__Lachnospirales|f__Lachnospiraceae|g__Oribacterium|s__unclassified_SGB_1215	chr4:10050970	rs6822023	T	C	0.469	1996	-0.1408	0.02111	3.317e-11	intergenic	SLC2A9(dist=10722),WDR1(dist=23369)	chr4:10050970	T	C	0.4501	1268	-0.1185	0.02674	1.008e-05
k__Bacteria|p__Firmicutes|c__Clostridia|o__Lachnospirales|f__Lachnospiraceae|g__Oribacterium|s__unclassified_SGB_1215	chr4:9988548	rs4502681	C	T	0.4023	1996	-0.1405	0.02108	3.404e-11	intronic	SLC2A9	chr4:9988548	C	T	0.3876	1268	-0.1238	0.02674	4.057e-06
k__Bacteria|p__Firmicutes|c__Clostridia|o__Lachnospirales|f__Lachnospiraceae|g__Oribacterium|s__unclassified_SGB_1215	chr4:9951863	rs4467565	A	T	0.4648	1996	-0.1408	0.02112	3.423e-11	intronic	SLC2A9	chr4:9951863	A	T	0.4424	1268	-0.1161	0.02684	1.637e-05
k__Bacteria|p__Firmicutes|c__Clostridia|o__Lachnospirales|f__Lachnospiraceae|g__Oribacterium|s__unclassified_SGB_1215	chr4:10051657	rs57897925	A	G	0.4695	1996	-0.1406	0.02112	3.594e-11	intergenic	SLC2A9(dist=11409),WDR1(dist=22682)	chr4:10051657	A	G	0.4531	1268	-0.1211	0.02671	6.367e-06
k__Bacteria|p__Firmicutes|c__Clostridia|o__Lachnospirales|f__Lachnospiraceae|g__Oribacterium|s__unclassified_SGB_1215	chr4:10000237	rs1014290	G	A	0.4129	1996	-0.1402	0.02106	3.63e-11	intronic	SLC2A9	chr4:10000237	G	A	0.4157	1268	-0.112	0.02668	2.886e-05
k__Bacteria|p__Firmicutes|c__Clostridia|o__Lachnospirales|f__Lachnospiraceae|g__Oribacterium|s__unclassified_SGB_1215	chr4:9959495	rs34560968	A	C	0.463	1996	-0.1405	0.02112	3.672e-11	intronic	SLC2A9	chr4:9959495	A	C	0.4287	1268	-0.1135	0.02691	2.621e-05
k__Bacteria|p__Firmicutes|c__Clostridia|o__Lachnospirales|f__Lachnospiraceae|g__Oribacterium|s__unclassified_SGB_1215	chr4:10035006	rs3822250	T	C	0.4692	1996	-0.1404	0.02111	3.722e-11	intronic	SLC2A9	chr4:10035006	T	C	0.4515	1268	-0.124	0.02675	3.893e-06
k__Bacteria|p__Firmicutes|c__Clostridia|o__Lachnospirales|f__Lachnospiraceae|g__Oribacterium|s__unclassified_SGB_1215	chr4:10039341	rs10516196	T	C	0.4692	1996	-0.1404	0.02112	3.822e-11	intronic	SLC2A9	chr4:10039341	T	C	0.4515	1268	-0.1182	0.02674	1.076e-05
k__Bacteria|p__Firmicutes|c__Clostridia|o__Lachnospirales|f__Lachnospiraceae|g__Oribacterium|s__unclassified_SGB_1215	chr4:10005827	rs35201034	C	G	0.4737	1996	-0.1402	0.0211	3.903e-11	intronic	SLC2A9	chr4:10005827	C	G	0.4618	1268	-0.1207	0.02671	6.816e-06
k__Bacteria|p__Firmicutes|c__Clostridia|o__Lachnospirales|f__Lachnospiraceae|g__Oribacterium|s__unclassified_SGB_1215	chr4:9968787	rs74285646	A	G	0.4648	1996	-0.1403	0.02112	3.909e-11	intronic	SLC2A9	chr4:9968787	A	G	0.4284	1268	-0.1178	0.02697	1.363e-05
k__Bacteria|p__Firmicutes|c__Clostridia|o__Lachnospirales|f__Lachnospiraceae|g__Oribacterium|s__unclassified_SGB_1215	chr4:10047949	rs36045949	TA	T	0.469	1996	-0.1402	0.02111	4.065e-11	intergenic	SLC2A9(dist=7701),WDR1(dist=26390)	chr4:10047949	TA	T	0.4562	1268	-0.1062	0.02676	7.601e-05
k__Bacteria|p__Firmicutes|c__Clostridia|o__Lachnospirales|f__Lachnospiraceae|g__Oribacterium|s__unclassified_SGB_1215	chr4:9996192	rs13118801	C	T	0.4015	1996	-0.1398	0.02108	4.207e-11	intronic	SLC2A9	chr4:9996192	C	T	0.3922	1268	-0.1205	0.02671	7.076e-06
k__Bacteria|p__Firmicutes|c__Clostridia|o__Lachnospirales|f__Lachnospiraceae|g__Oribacterium|s__unclassified_SGB_1215	chr4:10021256	rs2276962	C	T	0.4045	1996	-0.1398	0.02108	4.322e-11	intronic	SLC2A9	chr4:10021256	C	T	0.3916	1268	-0.1224	0.02672	5.121e-06
k__Bacteria|p__Firmicutes|c__Clostridia|o__Lachnospirales|f__Lachnospiraceae|g__Oribacterium|s__unclassified_SGB_1215	chr4:10023920	rs3756231	G	A	0.4072	1996	-0.1395	0.02107	4.551e-11	intronic	SLC2A9	chr4:10023920	G	A	0.3936	1268	-0.121	0.02671	6.392e-06
k__Bacteria|p__Firmicutes|c__Clostridia|o__Lachnospirales|f__Lachnospiraceae|g__Oribacterium|s__unclassified_SGB_1215	chr4:10047243	rs28730480	C	T	0.4236	1996	-0.1394	0.02108	4.814e-11	intergenic	SLC2A9(dist=6995),WDR1(dist=27096)	chr4:10047243	C	T	0.4224	1268	-0.1198	0.02667	7.758e-06
k__Bacteria|p__Firmicutes|c__Clostridia|o__Lachnospirales|f__Lachnospiraceae|g__Oribacterium|s__unclassified_SGB_1215	chr4:10016015	rs34644460	A	G	0.4045	1996	-0.1394	0.02108	4.817e-11	intronic	SLC2A9	chr4:10016015	A	G	0.3979	1268	-0.1216	0.0267	5.814e-06
k__Bacteria|p__Firmicutes|c__Clostridia|o__Lachnospirales|f__Lachnospiraceae|g__Oribacterium|s__unclassified_SGB_1215	chr4:9984715	rs73100621	G	C	0.402	1996	-0.1394	0.02109	4.831e-11	intronic	SLC2A9	chr4:9984715	G	C	0.3932	1268	-0.1259	0.02668	2.629e-06
k__Bacteria|p__Firmicutes|c__Clostridia|o__Lachnospirales|f__Lachnospiraceae|g__Oribacterium|s__unclassified_SGB_1215	chr4:9985159	rs6849736	A	G	0.402	1996	-0.1394	0.02109	4.866e-11	intronic	SLC2A9	chr4:9985159	A	G	0.3916	1268	-0.127	0.02669	2.196e-06
k__Bacteria|p__Firmicutes|c__Clostridia|o__Lachnospirales|f__Lachnospiraceae|g__Oribacterium|s__unclassified_SGB_1215	chr4:9985279	rs6849962	A	G	0.402	1996	-0.1394	0.02109	4.866e-11	intronic	SLC2A9	chr4:9985279	A	G	0.3912	1268	-0.124	0.02669	3.785e-06
k__Bacteria|p__Firmicutes|c__Clostridia|o__Lachnospirales|f__Lachnospiraceae|g__Oribacterium|s__unclassified_SGB_1215	chr4:9985291	rs6836200	C	T	0.402	1996	-0.1394	0.02109	4.866e-11	intronic	SLC2A9	chr4:9985291	C	T	0.3773	1268	-0.1113	0.02683	3.571e-05
k__Bacteria|p__Firmicutes|c__Clostridia|o__Lachnospirales|f__Lachnospiraceae|g__Oribacterium|s__unclassified_SGB_1215	chr4:9985700	rs3733589	A	G	0.4018	1996	-0.1394	0.02108	4.876e-11	exonic	SLC2A9	chr4:9985700	A	G	0.3892	1268	-0.1206	0.02673	7.045e-06
k__Bacteria|p__Firmicutes|c__Clostridia|o__Lachnospirales|f__Lachnospiraceae|g__Oribacterium|s__unclassified_SGB_1215	chr4:9961307	rs13121355	C	T	0.466	1996	-0.1395	0.02111	5.035e-11	intronic	SLC2A9	chr4:9961307	C	T	0.4471	1268	-0.1207	0.02681	7.281e-06
k__Bacteria|p__Firmicutes|c__Clostridia|o__Lachnospirales|f__Lachnospiraceae|g__Oribacterium|s__unclassified_SGB_1215	chr4:9997595	rs13141527	A	G	0.401	1996	-0.1392	0.02108	5.122e-11	intronic	SLC2A9	chr4:9997595	A	G	0.3983	1268	-0.1383	0.0266	2.343e-07
k__Bacteria|p__Firmicutes|c__Clostridia|o__Lachnospirales|f__Lachnospiraceae|g__Oribacterium|s__unclassified_SGB_1215	chr4:9987423	rs16868271	G	A	0.4013	1996	-0.1392	0.02109	5.138e-11	intronic	SLC2A9	chr4:9987423	G	A	0.3886	1268	-0.1176	0.02676	1.197e-05
k__Bacteria|p__Firmicutes|c__Clostridia|o__Lachnospirales|f__Lachnospiraceae|g__Oribacterium|s__unclassified_SGB_1215	chr4:9951407	rs35371429	C	T	0.4648	1996	-0.1395	0.02112	5.188e-11	intronic	SLC2A9	chr4:9951407	C	T	0.4337	1268	-0.1028	0.02689	0.000138
k__Bacteria|p__Firmicutes|c__Clostridia|o__Lachnospirales|f__Lachnospiraceae|g__Oribacterium|s__unclassified_SGB_1215	chr4:9991048	rs68013308	A	C	0.401	1996	-0.139	0.02109	5.503e-11	intronic	SLC2A9	chr4:9991048	A	C	0.3926	1268	-0.1261	0.02669	2.556e-06
k__Bacteria|p__Firmicutes|c__Clostridia|o__Lachnospirales|f__Lachnospiraceae|g__Oribacterium|s__unclassified_SGB_1215	chr4:9995592	rs13127090	A	G	0.4025	1996	-0.1389	0.02109	5.661e-11	intronic	SLC2A9	chr4:9995592	A	G	0.3959	1268	-0.1221	0.0267	5.236e-06
k__Bacteria|p__Firmicutes|c__Clostridia|o__Lachnospirales|f__Lachnospiraceae|g__Oribacterium|s__unclassified_SGB_1215	chr4:9977678	rs13144899	T	C	0.463	1968	-0.1401	0.02126	5.689e-11	intronic	SLC2A9	chr4:9977678	T	C	0.4562	1268	-0.117	0.02678	1.353e-05
k__Bacteria|p__Firmicutes|c__Clostridia|o__Lachnospirales|f__Lachnospiraceae|g__Oribacterium|s__unclassified_SGB_1215	chr4:9998884	rs35933067	G	A	0.402	1996	-0.1388	0.02109	5.889e-11	intronic	SLC2A9	chr4:9998884	G	A	0.3929	1268	-0.1174	0.0267	1.196e-05
k__Bacteria|p__Firmicutes|c__Clostridia|o__Lachnospirales|f__Lachnospiraceae|g__Oribacterium|s__unclassified_SGB_1215	chr4:10053499	rs13112782	C	T	0.4616	1996	-0.1389	0.02111	6.045e-11	intergenic	SLC2A9(dist=13251),WDR1(dist=20840)	chr4:10053499	C	T	0.4378	1268	-0.1172	0.02673	1.257e-05
k__Bacteria|p__Firmicutes|c__Clostridia|o__Lachnospirales|f__Lachnospiraceae|g__Oribacterium|s__unclassified_SGB_1215	chr4:9948215	rs13151331	T	C	0.4635	1996	-0.1389	0.02112	6.139e-11	intronic	SLC2A9	chr4:9948215	T	C	0.4411	1268	-0.09494	0.02693	0.0004375
k__Bacteria|p__Firmicutes|c__Clostridia|o__Lachnospirales|f__Lachnospiraceae|g__Oribacterium|s__unclassified_SGB_1215	chr4:10034091	rs16892420	A	G	0.4688	1996	-0.1388	0.02112	6.294e-11	intronic	SLC2A9	chr4:10034091	A	G	0.4284	1268	-0.1066	0.02694	7.967e-05
k__Bacteria|p__Firmicutes|c__Clostridia|o__Lachnospirales|f__Lachnospiraceae|g__Oribacterium|s__unclassified_SGB_1215	chr4:9944471	rs4697701	A	G	0.4794	1996	-0.1388	0.02113	6.358e-11	intronic	SLC2A9	chr4:9944471	A	G	0.4642	1268	-0.1148	0.02682	2.017e-05
k__Bacteria|p__Firmicutes|c__Clostridia|o__Lachnospirales|f__Lachnospiraceae|g__Oribacterium|s__unclassified_SGB_1215	chr4:10054231	rs10939679	C	T	0.4625	1996	-0.1387	0.02111	6.471e-11	intergenic	SLC2A9(dist=13983),WDR1(dist=20108)	chr4:10054231	C	T	0.4381	1268	-0.122	0.02673	5.538e-06
k__Bacteria|p__Firmicutes|c__Clostridia|o__Lachnospirales|f__Lachnospiraceae|g__Oribacterium|s__unclassified_SGB_1215	chr4:10056183	rs7677430	G	A	0.4625	1996	-0.1387	0.02111	6.499e-11	intergenic	SLC2A9(dist=15935),WDR1(dist=18156)	chr4:10056183	G	A	0.4458	1268	-0.1181	0.02669	1.05e-05
k__Bacteria|p__Firmicutes|c__Clostridia|o__Lachnospirales|f__Lachnospiraceae|g__Oribacterium|s__Oribacterium_sinus_SGB_799	chr9:118704549	rs147195521	T	C	0.01091	1995	-0.1445	0.02201	6.538e-11	ncRNA_intronic	LINC02578	chr9:118704549	T	C	0.008032	1269	0.007577	0.02813	0.7877
k__Bacteria|p__Firmicutes|c__Clostridia|o__Lachnospirales|f__Lachnospiraceae|g__Oribacterium|s__unclassified_SGB_1215	chr4:10034078	rs16892419	A	C	0.4688	1996	-0.1387	0.02112	6.539e-11	intronic	SLC2A9	chr4:10034078	A	C	0.4287	1268	-0.1064	0.02694	8.212e-05
k__Bacteria|p__Firmicutes|c__Clostridia|o__Lachnospirales|f__Lachnospiraceae|g__Oribacterium|s__unclassified_SGB_1215	chr4:9962688	rs34245354	A	G	0.4645	1996	-0.1385	0.02112	6.984e-11	intronic	SLC2A9	chr4:9962688	A	G	0.4475	1268	-0.1165	0.02679	1.469e-05
k__Bacteria|p__Firmicutes|c__Clostridia|o__Lachnospirales|f__Lachnospiraceae|g__Oribacterium|s__unclassified_SGB_1215	chr4:9965690	rs16891489	G	T	0.4655	1996	-0.1385	0.02112	7.031e-11	intronic	SLC2A9	chr4:9965690	G	T	0.4411	1268	-0.1101	0.02687	4.421e-05
k__Bacteria|p__Firmicutes|c__Clostridia|o__Lachnospirales|f__Lachnospiraceae|g__Oribacterium|s__unclassified_SGB_1215	chr4:10052992	rs7659924	C	G	0.4616	1996	-0.1384	0.02111	7.086e-11	intergenic	SLC2A9(dist=12744),WDR1(dist=21347)	chr4:10052992	C	G	0.4274	1268	-0.1084	0.02681	5.617e-05
k__Bacteria|p__Firmicutes|c__Clostridia|o__Lachnospirales|f__Lachnospiraceae|g__Oribacterium|s__unclassified_SGB_1215	chr4:10053000	rs7678346	T	C	0.4616	1996	-0.1384	0.02111	7.086e-11	intergenic	SLC2A9(dist=12752),WDR1(dist=21339)	chr4:10053000	T	C	0.4274	1268	-0.1084	0.02682	5.667e-05
k__Bacteria|p__Firmicutes|c__Clostridia|o__Lachnospirales|f__Lachnospiraceae|g__Oribacterium|s__unclassified_SGB_1215	chr4:9987730	rs73100632	C	G	0.4008	1996	-0.1382	0.02109	7.111e-11	intronic	SLC2A9	chr4:9987730	C	G	0.3872	1268	-0.1209	0.02676	6.889e-06
k__Bacteria|p__Firmicutes|c__Clostridia|o__Lachnospirales|f__Lachnospiraceae|g__Oribacterium|s__unclassified_SGB_1215	chr4:10038596	rs16892474	A	C	0.4638	1996	-0.1383	0.02111	7.223e-11	intronic	SLC2A9	chr4:10038596	A	C	0.4408	1268	-0.1102	0.02679	4.171e-05
k__Bacteria|p__Firmicutes|c__Clostridia|o__Lachnospirales|f__Lachnospiraceae|g__Oribacterium|s__unclassified_SGB_1215	chr4:9995037	rs16891923	A	C	0.4008	1996	-0.138	0.02109	7.52e-11	intronic	SLC2A9	chr4:9995037	A	C	0.3949	1268	-0.1242	0.02667	3.581e-06
k__Bacteria|p__Firmicutes|c__Clostridia|o__Lachnospirales|f__Lachnospiraceae|g__Oribacterium|s__unclassified_SGB_1215	chr4:9995228	rs16891926	T	G	0.4008	1996	-0.138	0.02109	7.52e-11	intronic	SLC2A9	chr4:9995228	T	G	0.3949	1268	-0.1263	0.02667	2.421e-06
k__Bacteria|p__Firmicutes|c__Clostridia|o__Lachnospirales|f__Lachnospiraceae|g__Oribacterium|s__unclassified_SGB_1215	chr4:9989878	rs12646380	C	T	0.401	1996	-0.138	0.02109	7.599e-11	intronic	SLC2A9	chr4:9989878	C	T	0.3909	1268	-0.1234	0.02669	4.132e-06
k__Bacteria|p__Firmicutes|c__Clostridia|o__Lachnospirales|f__Lachnospiraceae|g__Oribacterium|s__unclassified_SGB_1215	chr4:10052713	rs12108388	A	T	0.4554	1996	-0.1381	0.02113	8.062e-11	intergenic	SLC2A9(dist=12465),WDR1(dist=21626)	chr4:10052713	A	T	0.4334	1268	-0.1153	0.02678	1.78e-05
k__Bacteria|p__Firmicutes|c__Clostridia|o__Lachnospirales|f__Lachnospiraceae|g__Oribacterium|s__unclassified_SGB_1215	chr4:10054340	rs10939681	C	A	0.4621	1996	-0.1379	0.02111	8.125e-11	intergenic	SLC2A9(dist=14092),WDR1(dist=19999)	chr4:10054340	C	A	0.4381	1268	-0.1208	0.02672	6.739e-06
k__Bacteria|p__Firmicutes|c__Clostridia|o__Lachnospirales|f__Lachnospiraceae|g__Oribacterium|s__unclassified_SGB_1215	chr4:10007125	rs67968745	A	G	0.3973	1996	-0.1377	0.02108	8.138e-11	intronic	SLC2A9	chr4:10007125	A	G	0.3882	1268	-0.1181	0.02669	1.044e-05
k__Bacteria|p__Firmicutes|c__Clostridia|o__Lachnospirales|f__Lachnospiraceae|g__Oribacterium|s__unclassified_SGB_1215	chr4:10016554	rs13151113	A	G	0.4038	1996	-0.1377	0.02109	8.211e-11	intronic	SLC2A9	chr4:10016554	A	G	0.3932	1268	-0.1242	0.0267	3.651e-06
k__Bacteria|p__Firmicutes|c__Clostridia|o__Lachnospirales|f__Lachnospiraceae|g__Oribacterium|s__unclassified_SGB_1215	chr4:10070844	rs4549382	C	T	0.463	1996	-0.1378	0.02111	8.518e-11	intergenic	SLC2A9(dist=30596),WDR1(dist=3495)	chr4:10070844	C	T	0.4418	1268	-0.1245	0.02671	3.452e-06
k__Bacteria|p__Firmicutes|c__Clostridia|o__Lachnospirales|f__Lachnospiraceae|g__Oribacterium|s__unclassified_SGB_489	chr4:10018350	rs3775944	G	T	0.4861	1991	-0.1391	0.02132	8.548e-11	intronic	SLC2A9	chr4:10018350	G	T	0.4949	1253	-0.1025	0.02709	0.0001622
k__Bacteria|p__Firmicutes|c__Clostridia|o__Lachnospirales|f__Lachnospiraceae|g__Oribacterium|s__unclassified_SGB_1215	chr4:10016214	rs35271694	A	G	0.4033	1996	-0.1375	0.02109	8.792e-11	intronic	SLC2A9	chr4:10016214	A	G	0.3892	1268	-0.121	0.02675	6.67e-06
k__Bacteria|p__Firmicutes|c__Clostridia|o__Lachnospirales|f__Lachnospiraceae|g__Oribacterium|s__unclassified_SGB_1215	chr4:9965169	rs35110076	A	G	0.4645	1996	-0.1377	0.02113	8.918e-11	intronic	SLC2A9	chr4:9965169	A	G	0.4388	1268	-0.1134	0.02686	2.595e-05
k__Bacteria|p__Firmicutes|c__Clostridia|o__Lachnospirales|f__Lachnospiraceae|g__Oribacterium|s__unclassified_SGB_1215	chr4:10000107	rs34823069	C	CTCTT	0.402	1996	-0.1375	0.02109	8.964e-11	intronic	SLC2A9	chr4:10000107	C	CTCTT	0.3667	1257	-0.1198	0.02689	9.216e-06
k__Bacteria|p__Firmicutes|c__Clostridia|o__Lachnospirales|f__Lachnospiraceae|g__Oribacterium|s__unclassified_SGB_1215	chr4:10003225	rs16892069	C	T	0.3978	1996	-0.1374	0.02108	9.058e-11	intronic	SLC2A9	chr4:10003225	C	T	0.3876	1268	-0.1095	0.02672	4.419e-05
k__Bacteria|p__Firmicutes|c__Clostridia|o__Lachnospirales|f__Lachnospiraceae|g__Oribacterium|s__unclassified_SGB_1215	chr4:9969109	rs80061611	G	A	0.466	1996	-0.1376	0.02113	9.179e-11	intronic	SLC2A9	chr4:9969109	G	A	0.4311	1268	-0.1104	0.02697	4.54e-05
k__Bacteria|p__Firmicutes|c__Clostridia|o__Lachnospirales|f__Lachnospiraceae|g__Oribacterium|s__unclassified_SGB_1215	chr4:10054281	rs10939680	A	T	0.4623	1996	-0.1375	0.02111	9.238e-11	intergenic	SLC2A9(dist=14033),WDR1(dist=20058)	chr4:10054281	A	T	0.4384	1268	-0.1208	0.02672	6.692e-06
k__Bacteria|p__Firmicutes|c__Clostridia|o__Lachnospirales|f__Lachnospiraceae|g__Oribacterium|s__unclassified_SGB_1215	chr4:9989034	rs66647240	A	C	0.4	1996	-0.1374	0.02109	9.299e-11	intronic	SLC2A9	chr4:9989034	A	C	0.3899	1268	-0.1249	0.02669	3.202e-06
k__Bacteria|p__Firmicutes|c__Clostridia|o__Lachnospirales|f__Lachnospiraceae|g__Oribacterium|s__unclassified_SGB_1215	chr4:10000028	rs34407859	T	C	0.4015	1996	-0.1372	0.02109	9.739e-11	intronic	SLC2A9	chr4:10000028	T	C	0.3906	1268	-0.113	0.02672	2.543e-05
k__Bacteria|p__Firmicutes|c__Clostridia|o__Lachnospirales|f__Lachnospiraceae|g__Oribacterium|s__unclassified_SGB_1215	chr4:9965246	rs35380388	T	G	0.4643	1996	-0.1374	0.02112	9.844e-11	intronic	SLC2A9	chr4:9965246	T	G	0.4317	1268	-0.1091	0.02694	5.439e-05
k__Bacteria|p__Firmicutes|c__Clostridia|o__Lachnospirales|f__Lachnospiraceae|g__Oribacterium|s__unclassified_SGB_1215	chr4:10006497	rs3796840	T	C	0.3983	1996	-0.1372	0.02109	9.916e-11	intronic	SLC2A9	chr4:10006497	T	C	0.3879	1268	-0.1213	0.02671	6.155e-06
k__Bacteria|p__Firmicutes|c__Clostridia|o__Lachnospirales|f__Lachnospiraceae|g__Oribacterium|s__unclassified_SGB_1215	chr4:10006618	rs13117275	C	G	0.3983	1996	-0.1372	0.02109	9.916e-11	intronic	SLC2A9	chr4:10006618	C	G	0.3876	1268	-0.12	0.02673	7.838e-06
k__Bacteria|p__Firmicutes|c__Clostridia|o__Lachnospirales|f__Lachnospiraceae|g__Oribacterium|s__unclassified_SGB_1215	chr4:10006888	rs36058283	A	C	0.3981	1996	-0.1372	0.02109	9.916e-11	intronic	SLC2A9	chr4:10006888	A	C	0.3869	1268	-0.1183	0.02671	1.036e-05
k__Bacteria|p__Firmicutes|c__Clostridia|o__Lachnospirales|f__Lachnospiraceae|g__Oribacterium|s__unclassified_SGB_1215	chr4:10054458	rs7683832	A	G	0.4621	1996	-0.1371	0.02111	1.064e-10	intergenic	SLC2A9(dist=14210),WDR1(dist=19881)	chr4:10054458	A	G	0.4394	1268	-0.1216	0.02673	5.921e-06
k__Bacteria|p__Firmicutes|c__Clostridia|o__Lachnospirales|f__Lachnospiraceae|g__Oribacterium|s__unclassified_SGB_1215	chr4:10052810	rs7677939	G	C	0.3916	1996	-0.1368	0.02109	1.101e-10	intergenic	SLC2A9(dist=12562),WDR1(dist=21529)	chr4:10052810	G	C	0.3598	1268	-0.1087	0.02682	5.364e-05
k__Bacteria|p__Firmicutes|c__Clostridia|o__Lachnospirales|f__Lachnospiraceae|g__Oribacterium|s__unclassified_SGB_489	chr4:9936117	rs71603975	T	C	0.4725	1991	-0.1382	0.02133	1.156e-10	intronic	SLC2A9	chr4:9936117	T	C	0.4535	1267	-0.1063	0.02707	9.082e-05
k__Bacteria|p__Firmicutes|c__Clostridia|o__Lachnospirales|f__Lachnospiraceae|g__Oribacterium|s__unclassified_SGB_1215	chr4:10014328	rs3796831	G	C	0.404	1996	-0.1366	0.02109	1.191e-10	intronic	SLC2A9	chr4:10014328	G	C	0.3922	1268	-0.1283	0.0267	1.741e-06
k__Bacteria|p__Firmicutes|c__Clostridia|o__Lachnospirales|f__Lachnospiraceae|g__Oribacterium|s__unclassified_SGB_1215	chr4:9977535	rs75964023	T	C	0.4545	1956	-0.1381	0.02135	1.256e-10	intronic	SLC2A9	chr4:9977535	T	C	0.4568	1268	-0.1225	0.02675	5.102e-06
k__Bacteria|p__Firmicutes|c__Clostridia|o__Lachnospirales|f__Lachnospiraceae|g__Oribacterium|s__unclassified_SGB_489	chr4:10029509	rs6846692	C	G	0.4911	1991	-0.1379	0.02133	1.256e-10	intronic	SLC2A9	chr4:10029509	C	G	0.492	1267	-0.1099	0.02696	4.873e-05
k__Bacteria|p__Firmicutes|c__Clostridia|o__Lachnospirales|f__Lachnospiraceae|g__Oribacterium|s__unclassified_SGB_1215	chr4:10071411	rs12512525	C	A	0.4043	1996	-0.1363	0.02108	1.26e-10	intergenic	SLC2A9(dist=31163),WDR1(dist=2928)	chr4:10071411	C	A	0.3809	1268	-0.1238	0.02671	3.958e-06
k__Bacteria|p__Firmicutes|c__Clostridia|o__Lachnospirales|f__Lachnospiraceae|g__Oribacterium|s__unclassified_SGB_489	chr4:9996816	rs10939650	C	T	0.496	1991	-0.1377	0.02131	1.313e-10	exonic	SLC2A9	chr4:9996816	T	C	0.499	1267	0.1263	0.0269	2.963e-06
k__Bacteria|p__Firmicutes|c__Clostridia|o__Lachnospirales|f__Lachnospiraceae|g__Oribacterium|s__unclassified_SGB_489	chr4:10026507	rs7669090	C	T	0.4901	1991	-0.1376	0.02132	1.357e-10	intronic	SLC2A9	chr4:10026507	C	T	0.49	1267	-0.1222	0.02693	6.228e-06
k__Bacteria|p__Firmicutes|c__Clostridia|o__Lachnospirales|f__Lachnospiraceae|g__Oribacterium|s__unclassified_SGB_489	chr4:9977990	rs13125476	A	G	0.4702	1991	-0.1376	0.02132	1.38e-10	intronic	SLC2A9	chr4:9977990	A	G	0.4541	1267	-0.09853	0.02709	0.0002864
k__Bacteria|p__Firmicutes|c__Clostridia|o__Lachnospirales|f__Lachnospiraceae|g__Oribacterium|s__unclassified_SGB_489	chr4:9971952	rs4333184	T	C	0.4715	1991	-0.1374	0.02132	1.434e-10	intronic	SLC2A9	chr4:9971952	T	C	0.4461	1267	-0.1093	0.02712	5.929e-05
k__Bacteria|p__Firmicutes|c__Bacilli|o__Lactobacillales|f__Streptococcaceae|g__Streptococcus|s__unclassified_SGB_2460	chr12:16357461	rs2075239	G	T	0.4995	1993	-0.1407	0.02183	1.452e-10	intronic	MGST1	chr12:16357461	G	T	0.4772	1273	0.01901	0.02796	0.4966
k__Bacteria|p__Firmicutes|c__Clostridia|o__Lachnospirales|f__Lachnospiraceae|g__Oribacterium|s__unclassified_SGB_489	chr4:10009906	rs3796835	C	T	0.4234	1991	-0.1371	0.02128	1.462e-10	intronic	SLC2A9	chr4:10009906	C	T	0.4274	1267	-0.1194	0.02694	1.019e-05
k__Bacteria|p__Firmicutes|c__Clostridia|o__Lachnospirales|f__Lachnospiraceae|g__Oribacterium|s__unclassified_SGB_1215	chr4:10018940	rs2240721	A	G	0.4258	1996	0.1361	0.02116	1.567e-10	intronic	SLC2A9	chr4:10018940	A	G	0.4197	1268	0.09407	0.02673	0.0004494
k__Bacteria|p__Firmicutes|c__Clostridia|o__Lachnospirales|f__Lachnospiraceae|g__Oribacterium|s__unclassified_SGB_489	chr4:10003181	rs10018666	C	T	0.4916	1991	-0.137	0.0213	1.585e-10	intronic	SLC2A9	chr4:10003181	T	C	0.4956	1267	0.1043	0.02694	0.0001132
k__Bacteria|p__Firmicutes|c__Clostridia|o__Lachnospirales|f__Lachnospiraceae|g__Oribacterium|s__unclassified_SGB_489	chr4:10003208	rs10023068	A	G	0.4916	1991	-0.137	0.0213	1.585e-10	intronic	SLC2A9	chr4:10003208	A	G	0.4943	1267	-0.1037	0.02697	0.0001268
k__Bacteria|p__Firmicutes|c__Bacilli|o__Lactobacillales|f__Streptococcaceae|g__Streptococcus|s__unclassified_SGB_2460	chr12:16348883	rs2975139	G	C	0.4799	1993	-0.1402	0.02185	1.717e-10	intronic	MGST1	chr12:16348883	G	C	0.4702	1273	-0.006061	0.02801	0.8287
k__Bacteria|p__Spirochaetota|c__Spirochaetia|o__Treponematales|f__Treponemataceae|g__Treponema_B|s__unclassified_SGB_706	chr7:75797261	rs10275995	A	G	0.06146	1965	-0.1411	0.02199	1.722e-10	intergenic	CCL26(dist=7515),CCL24(dist=14535)	chr7:75797261	A	G	0.1167	811	-0.03032	0.03136	0.334
k__Bacteria|p__Firmicutes|c__Clostridia|o__Lachnospirales|f__Lachnospiraceae|g__Oribacterium|s__unclassified_SGB_489	chr4:9970971	rs13112998	A	G	0.4717	1991	-0.1368	0.02133	1.78e-10	intronic	SLC2A9	chr4:9970971	A	G	0.4448	1267	-0.1029	0.02711	0.0001541
k__Bacteria|p__Firmicutes|c__Clostridia|o__Lachnospirales|f__Lachnospiraceae|g__Oribacterium|s__unclassified_SGB_489	chr4:10009406	rs3796838	C	T	0.4918	1991	-0.1363	0.02131	2.002e-10	intronic	SLC2A9	chr4:10009406	C	T	0.4936	1267	-0.1209	0.02694	7.833e-06
k__Bacteria|p__Firmicutes|c__Clostridia|o__Lachnospirales|f__Lachnospiraceae|g__Oribacterium|s__unclassified_SGB_489	chr4:9974624	rs35817865	G	A	0.4717	1991	-0.1364	0.02132	2.006e-10	intronic	SLC2A9	chr4:9974624	G	A	0.4468	1267	-0.1016	0.02717	0.000192
k__Bacteria|p__Firmicutes|c__Clostridia|o__Lachnospirales|f__Lachnospiraceae|g__Oribacterium|s__unclassified_SGB_489	chr4:9980059	rs4364264	T	C	0.4685	1991	-0.1362	0.02133	2.113e-10	intronic	SLC2A9	chr4:9980059	T	C	0.4568	1267	-0.0932	0.02708	0.0005971
k__Bacteria|p__Firmicutes|c__Clostridia|o__Lachnospirales|f__Lachnospiraceae|g__Oribacterium|s__unclassified_SGB_1215	chr4:10053555	rs13127630	T	G	0.4621	1996	-0.1348	0.02113	2.172e-10	intergenic	SLC2A9(dist=13307),WDR1(dist=20784)	chr4:10053555	T	G	0.3941	1206	-0.1038	0.0277	0.0001871
k__Bacteria|p__Firmicutes|c__Clostridia|o__Lachnospirales|f__Lachnospiraceae|g__Oribacterium|s__unclassified_SGB_1215	chr4:10053715	rs11723250	C	T	0.4045	1996	-0.1346	0.02109	2.172e-10	intergenic	SLC2A9(dist=13467),WDR1(dist=20624)	chr4:10053715	C	T	0.3755	1268	-0.1119	0.02675	3.076e-05
k__Bacteria|p__Firmicutes|c__Bacilli|o__Lactobacillales|f__Streptococcaceae|g__Streptococcus|s__unclassified_SGB_2460	chr12:16348617	rs2975138	G	A	0.4809	1993	-0.1393	0.02185	2.23e-10	intronic	MGST1	chr12:16348617	G	A	0.4689	1273	-0.003055	0.028	0.9131
k__Bacteria|p__Firmicutes|c__Clostridia|o__Lachnospirales|f__Lachnospiraceae|g__Oribacterium|s__unclassified_SGB_489	chr4:10010748	rs7666545	C	T	0.4866	1991	-0.1359	0.02132	2.289e-10	intronic	SLC2A9	chr4:10010748	C	T	0.4866	1267	-0.1263	0.02692	3.009e-06
k__Bacteria|p__Firmicutes|c__Clostridia|o__Lachnospirales|f__Lachnospiraceae|g__Oribacterium|s__unclassified_SGB_1215	chr4:10043720	rs35482941	TG	T	0.4045	1996	-0.1344	0.0211	2.37e-10	intergenic	SLC2A9(dist=3472),WDR1(dist=30619)	chr4:10043720	TG	T	0.3829	1268	-0.1286	0.02668	1.612e-06
k__Bacteria|p__Firmicutes|c__Clostridia|o__Lachnospirales|f__Lachnospiraceae|g__Oribacterium|s__unclassified_SGB_489	chr4:9930855	rs6449137	T	A	0.4871	1991	-0.1358	0.02135	2.489e-10	intronic	SLC2A9	chr4:9930855	T	A	0.4722	1267	-0.1003	0.02708	0.0002208
k__Bacteria|p__Firmicutes|c__Clostridia|o__Lachnospirales|f__Lachnospiraceae|g__Oribacterium|s__unclassified_SGB_489	chr4:9993616	rs3775947	C	T	0.4206	1991	-0.1353	0.02128	2.499e-10	intronic	SLC2A9	chr4:9993616	C	T	0.4344	1267	-0.1139	0.02696	2.577e-05
k__Bacteria|p__Firmicutes|c__Clostridia|o__Lachnospirales|f__Lachnospiraceae|g__Oribacterium|s__unclassified_SGB_489	chr4:9930021	rs4447862	G	C	0.4869	1991	-0.1357	0.02134	2.502e-10	intronic	SLC2A9	chr4:9930021	G	C	0.4766	1267	-0.1079	0.02704	6.917e-05
k__Bacteria|p__Firmicutes|c__Clostridia|o__Lachnospirales|f__Lachnospiraceae|g__Oribacterium|s__unclassified_SGB_1215	chr4:10000209	rs10516195	T	G	0.3916	1996	-0.1341	0.0211	2.526e-10	intronic	SLC2A9	chr4:10000209	T	G	0.3788	1268	-0.1109	0.02671	3.508e-05
k__Bacteria|p__Firmicutes|c__Clostridia|o__Lachnospirales|f__Lachnospiraceae|g__Oribacterium|s__unclassified_SGB_1215	chr4:10011839	rs3756236	A	T	0.4263	1996	0.1346	0.02117	2.558e-10	intronic	SLC2A9	chr4:10011839	A	T	0.4197	1268	0.09865	0.02671	0.0002307
k__Bacteria|p__Firmicutes|c__Clostridia|o__Lachnospirales|f__Lachnospiraceae|g__Oribacterium|s__unclassified_SGB_489	chr4:9950384	rs75245282	A	C	0.4675	1991	-0.1357	0.02135	2.58e-10	intronic	SLC2A9	chr4:9950384	A	C	0.4467	1253	-0.09595	0.02724	0.0004426
k__Bacteria|p__Firmicutes|c__Clostridia|o__Lachnospirales|f__Lachnospiraceae|g__Oribacterium|s__unclassified_SGB_489	chr4:9973149	rs71603979	T	A	0.4717	1991	-0.1355	0.02132	2.583e-10	intronic	SLC2A9	chr4:9973149	T	A	0.4448	1267	-0.09635	0.02718	0.0004084
k__Bacteria|p__Firmicutes|c__Clostridia|o__Lachnospirales|f__Lachnospiraceae|g__Oribacterium|s__unclassified_SGB_489	chr4:10003811	rs6853437	G	A	0.4918	1991	-0.1354	0.0213	2.595e-10	intronic	SLC2A9	chr4:10003811	G	A	0.493	1267	-0.1209	0.02692	7.721e-06
k__Bacteria|p__Firmicutes|c__Clostridia|o__Lachnospirales|f__Lachnospiraceae|g__Oribacterium|s__unclassified_SGB_1215	chr4:10016811	rs6857693	A	G	0.4258	1996	0.1344	0.02116	2.644e-10	intronic	SLC2A9	chr4:10016811	A	G	0.4153	1268	0.09273	0.02673	0.0005408
k__Bacteria|p__Firmicutes|c__Clostridia|o__Lachnospirales|f__Lachnospiraceae|g__Oribacterium|s__unclassified_SGB_1215	chr4:10063200	rs6836961	A	C	0.4025	1996	-0.1339	0.02109	2.661e-10	intergenic	SLC2A9(dist=22952),WDR1(dist=11139)	chr4:10063200	A	C	0.3845	1268	-0.1147	0.02671	1.9e-05
k__Bacteria|p__Firmicutes|c__Clostridia|o__Lachnospirales|f__Lachnospiraceae|g__Oribacterium|s__unclassified_SGB_489	chr4:10035769	rs4485819	C	T	0.4883	1991	-0.1354	0.02133	2.684e-10	intronic	SLC2A9	chr4:10035769	C	T	0.4839	1267	-0.1208	0.02696	8.146e-06
k__Bacteria|p__Fusobacteriota|c__Fusobacteriia|o__Fusobacteriales|f__Fusobacteriaceae|g__Fusobacterium|s__unclassified_SGB_2641	chr7:113821176	rs78466103	A	G	0.03819	1991	0.1408	0.0222	2.794e-10	intergenic	SMIM30(dist=702594),PPP1R3A(dist=55651)	chr7:113821176	A	G	0.03213	1269	0.0274	0.02804	0.3287
k__Bacteria|p__Firmicutes|c__Clostridia|o__Lachnospirales|f__Lachnospiraceae|g__Oribacterium|s__unclassified_SGB_489	chr4:9993632	rs3775946	A	G	0.4189	1991	-0.135	0.02129	2.809e-10	intronic	SLC2A9	chr4:9993632	A	G	0.4334	1267	-0.1093	0.02697	5.401e-05
k__Bacteria|p__Firmicutes|c__Clostridia|o__Lachnospirales|f__Lachnospiraceae|g__Oribacterium|s__unclassified_SGB_489	chr4:9970539	rs13132625	A	C	0.4707	1991	-0.1352	0.02133	2.827e-10	intronic	SLC2A9	chr4:9970539	A	C	0.4441	1267	-0.1053	0.02716	0.0001121
k__Bacteria|p__Firmicutes|c__Clostridia|o__Lachnospirales|f__Lachnospiraceae|g__Oribacterium|s__unclassified_SGB_489	chr4:9937581	rs938558	G	A	0.4874	1991	-0.1353	0.02135	2.845e-10	intronic	SLC2A9	chr4:9937581	G	A	0.4803	1267	-0.1042	0.02703	0.0001217
k__Bacteria|p__Actinobacteriota|c__Actinobacteria|o__Actinomycetales|f__Actinomycetaceae|g__Actinomyces|s__unclassified_SGB_972	chr14:49544480	rs17121545	A	G	0.02951	1992	0.1392	0.02197	2.917e-10	intergenic	LINC00648(dist=1749466),RPS29(dist=26504)	chr14:49544480	A	G	0.03213	1270	0.01396	0.02755	0.6125
k__Bacteria|p__Firmicutes|c__Clostridia|o__Lachnospirales|f__Lachnospiraceae|g__Oribacterium|s__unclassified_SGB_489	chr4:10002865	rs76138462	G	A	0.475	1991	-0.135	0.02131	2.961e-10	intronic	SLC2A9	chr4:10002865	G	A	0.4588	1267	-0.105	0.02699	0.000105
k__Bacteria|p__Firmicutes|c__Clostridia|o__Lachnospirales|f__Lachnospiraceae|g__Oribacterium|s__unclassified_SGB_489	chr4:9970987	rs13113006	A	G	0.4715	1991	-0.1348	0.02133	3.238e-10	intronic	SLC2A9	chr4:9970987	A	G	0.4448	1267	-0.1038	0.02712	0.0001364
k__Bacteria|p__Firmicutes|c__Clostridia|o__Lachnospirales|f__Lachnospiraceae|g__Oribacterium|s__unclassified_SGB_489	chr4:9992214	rs7663032	C	T	0.4955	1991	-0.1347	0.02132	3.306e-10	intronic	SLC2A9	chr4:9992214	T	C	0.4993	1267	0.1227	0.02692	5.725e-06
k__Bacteria|p__Firmicutes|c__Bacilli|o__Lactobacillales|f__Streptococcaceae|g__Streptococcus|s__unclassified_SGB_934	chr12:16352362	rs1913263	A	G	0.4923	1998	-0.1382	0.02188	3.335e-10	intronic	MGST1	chr12:16352362	A	G	0.4682	1272	-0.02434	0.02809	0.3865
k__Bacteria|p__Firmicutes|c__Clostridia|o__Lachnospirales|f__Lachnospiraceae|g__Oribacterium|s__unclassified_SGB_489	chr4:9993558	rs3775948	G	C	0.4204	1991	-0.1344	0.02129	3.356e-10	intronic	SLC2A9	chr4:9993558	G	C	0.4294	1267	-0.1126	0.02697	3.157e-05
k__Bacteria|p__Firmicutes|c__Clostridia|o__Lachnospirales|f__Lachnospiraceae|g__Oribacterium|s__unclassified_SGB_489	chr4:10029170	rs6826764	G	C	0.4893	1991	-0.1346	0.02133	3.359e-10	intronic	SLC2A9	chr4:10029170	G	C	0.4853	1267	-0.1181	0.02696	1.273e-05
k__Bacteria|p__Firmicutes|c__Clostridia|o__Lachnospirales|f__Lachnospiraceae|g__Oribacterium|s__unclassified_SGB_489	chr4:10005635	rs9291641	C	T	0.4898	1991	-0.1344	0.02131	3.495e-10	intronic	SLC2A9	chr4:10005635	C	T	0.491	1267	-0.1203	0.02693	8.62e-06
k__Bacteria|p__Firmicutes|c__Bacilli|o__Lactobacillales|f__Streptococcaceae|g__Streptococcus|s__unclassified_SGB_934	chr12:16352304	rs1913262	T	A	0.4926	1998	-0.138	0.02188	3.523e-10	intronic	MGST1	chr12:16352304	T	A	0.4672	1272	-0.01996	0.0281	0.4777
k__Bacteria|p__Firmicutes|c__Clostridia|o__Lachnospirales|f__Lachnospiraceae|g__Oribacterium|s__unclassified_SGB_489	chr4:9939810	rs7675964	T	C	0.4874	1991	-0.1346	0.02135	3.546e-10	intronic	SLC2A9	chr4:9939810	T	C	0.4759	1267	-0.1025	0.02707	0.0001602
k__Bacteria|p__Firmicutes|c__Bacilli|o__Lactobacillales|f__Streptococcaceae|g__Streptococcus|s__unclassified_SGB_934	chr12:16349610	rs7294985	G	A	0.495	1998	-0.1379	0.02187	3.574e-10	intronic	MGST1	chr12:16349610	G	A	0.4896	1272	-0.02519	0.02806	0.3695
k__Bacteria|p__Firmicutes|c__Clostridia|o__Lachnospirales|f__Lachnospiraceae|g__Oribacterium|s__unclassified_SGB_489	chr4:10005462	rs9291640	C	T	0.4918	1991	-0.1342	0.02131	3.686e-10	intronic	SLC2A9	chr4:10005462	C	T	0.492	1267	-0.1208	0.02693	7.969e-06
k__Bacteria|p__Firmicutes|c__Clostridia|o__Lachnospirales|f__Lachnospiraceae|g__Oribacterium|s__unclassified_SGB_489	chr4:10004913	rs10022499	C	A	0.4923	1991	-0.1341	0.02131	3.83e-10	intronic	SLC2A9	chr4:10004913	C	A	0.4916	1267	-0.1211	0.02693	7.553e-06
k__Bacteria|p__Firmicutes|c__Clostridia|o__Lachnospirales|f__Lachnospiraceae|g__Oribacterium|s__unclassified_SGB_1215	chr4:10059360	rs11727418	T	C	0.4005	1996	-0.1327	0.02109	3.833e-10	intergenic	SLC2A9(dist=19112),WDR1(dist=14979)	chr4:10059360	T	C	0.3805	1268	-0.1285	0.02667	1.62e-06
k__Bacteria|p__Firmicutes|c__Clostridia|o__Lachnospirales|f__Lachnospiraceae|g__Oribacterium|s__unclassified_SGB_489	chr4:9995488	rs4529048	C	A	0.4209	1991	-0.134	0.02129	3.838e-10	intronic	SLC2A9	chr4:9995488	C	A	0.4234	1267	-0.1196	0.02695	9.926e-06
k__Bacteria|p__Firmicutes|c__Clostridia|o__Lachnospirales|f__Lachnospiraceae|g__Oribacterium|s__unclassified_SGB_489	chr4:9954952	rs71603978	A	G	0.4635	1991	-0.1342	0.02134	3.955e-10	intronic	SLC2A9	chr4:9954952	A	G	0.4411	1267	-0.1076	0.0271	7.582e-05
k__Bacteria|p__Firmicutes|c__Clostridia|o__Lachnospirales|f__Lachnospiraceae|g__Oribacterium|s__unclassified_SGB_489	chr4:10060702	rs6834555	G	A	0.4812	1991	-0.1341	0.02133	3.98e-10	intergenic	SLC2A9(dist=20454),WDR1(dist=13637)	chr4:10060702	G	A	0.4813	1267	-0.1373	0.02683	3.594e-07
k__Bacteria|p__Firmicutes|c__Clostridia|o__Lachnospirales|f__Lachnospiraceae|g__Oribacterium|s__unclassified_SGB_489	chr4:10061225	rs6820756	A	G	0.4812	1991	-0.1341	0.02133	3.98e-10	intergenic	SLC2A9(dist=20977),WDR1(dist=13114)	chr4:10061225	A	G	0.4793	1267	-0.1369	0.02685	3.934e-07
k__Bacteria|p__Firmicutes|c__Clostridia|o__Lachnospirales|f__Lachnospiraceae|g__Oribacterium|s__unclassified_SGB_489	chr4:10061341	rs10004571	G	A	0.4812	1991	-0.1341	0.02133	3.98e-10	intergenic	SLC2A9(dist=21093),WDR1(dist=12998)	chr4:10061341	G	A	0.4809	1267	-0.1383	0.02684	3e-07
k__Bacteria|p__Firmicutes|c__Clostridia|o__Lachnospirales|f__Lachnospiraceae|g__Oribacterium|s__unclassified_SGB_1215	chr4:10050034	rs12511989	A	G	0.4045	1996	-0.1325	0.0211	4.202e-10	intergenic	SLC2A9(dist=9786),WDR1(dist=24305)	chr4:10050034	A	G	0.3832	1268	-0.1136	0.02675	2.347e-05
k__Bacteria|p__Firmicutes|c__Clostridia|o__Lachnospirales|f__Lachnospiraceae|g__Oribacterium|s__unclassified_SGB_489	chr4:10048517	rs733175	C	T	0.4874	1991	-0.1338	0.02134	4.428e-10	intergenic	SLC2A9(dist=8269),WDR1(dist=25822)	chr4:10048517	C	T	0.4846	1267	-0.1199	0.02695	9.344e-06
k__Bacteria|p__Firmicutes|c__Clostridia|o__Lachnospirales|f__Lachnospiraceae|g__Oribacterium|s__unclassified_SGB_1215	chr4:10020435	rs12647117	C	T	0.4273	1996	0.1327	0.02117	4.47e-10	intronic	SLC2A9	chr4:10020435	C	T	0.427	1268	0.09474	0.02675	0.0004116
k__Bacteria|p__Firmicutes|c__Clostridia|o__Lachnospirales|f__Lachnospiraceae|g__Oribacterium|s__Oribacterium_sinus_SGB_799	chr9:118697525	rs139973165	A	T	0.01215	1995	-0.1382	0.02205	4.493e-10	ncRNA_intronic	LINC02578	chr9:118697525	A	T	0.008701	1269	0.01492	0.02813	0.5958
k__Bacteria|p__Firmicutes|c__Clostridia|o__Lachnospirales|f__Lachnospiraceae|g__Oribacterium|s__unclassified_SGB_1215	chr4:10019666	rs2240724	C	G	0.4271	1996	0.1326	0.02117	4.605e-10	intronic	SLC2A9	chr4:10019666	C	G	0.4277	1268	0.09452	0.02677	0.000429
k__Bacteria|p__Firmicutes|c__Clostridia|o__Lachnospirales|f__Lachnospiraceae|g__Oribacterium|s__unclassified_SGB_1215	chr4:10021357	rs2276961	T	C	0.4271	1996	0.1326	0.02117	4.605e-10	exonic	SLC2A9	chr4:10021357	T	C	0.4254	1268	0.09744	0.02674	0.0002799
k__Bacteria|p__Firmicutes|c__Clostridia|o__Lachnospirales|f__Lachnospiraceae|g__Oribacterium|s__Oribacterium_sinus_SGB_2094	chr21:7935001	chr21:7935001	T	G	0.01166	1993	0.1385	0.02211	4.651e-10	intergenic	KCNE1B(dist=105369),LOC100507412(dist=262619)	chr21:7935001	T	G	0.08241	1230	0.04296	0.02861	0.1334
k__Bacteria|p__Firmicutes|c__Clostridia|o__Lachnospirales|f__Lachnospiraceae|g__Oribacterium|s__unclassified_SGB_489	chr4:10004273	rs751092	C	T	0.4169	1991	-0.1333	0.02129	4.703e-10	intronic	SLC2A9	chr4:10004273	C	T	0.42	1267	-0.114	0.02695	2.499e-05
k__Bacteria|p__Firmicutes|c__Bacilli|o__Lactobacillales|f__Streptococcaceae|g__Streptococcus|s__unclassified_SGB_3535	chr9:38206783	rs4422847	C	T	0.005704	1993	0.1377	0.02199	4.703e-10	intergenic	SHB(dist=137570),ALDH1B1(dist=185881)	chr9:38206783	C	T	0.01452	822	0.02257	0.03199	0.4808
k__Bacteria|p__Firmicutes|c__Clostridia|o__Lachnospirales|f__Lachnospiraceae|g__Oribacterium|s__unclassified_SGB_1215	chr4:10019133	rs2240722	G	A	0.4266	1996	0.1325	0.02117	4.772e-10	intronic	SLC2A9	chr4:10019133	G	A	0.4237	1268	0.09611	0.02675	0.0003388
k__Bacteria|p__Firmicutes|c__Clostridia|o__Lachnospirales|f__Lachnospiraceae|g__Oribacterium|s__unclassified_SGB_489	chr4:10005039	rs10016075	G	T	0.4933	1991	-0.1333	0.02131	4.852e-10	intronic	SLC2A9	chr4:10005039	G	T	0.4933	1267	-0.117	0.02695	1.515e-05
k__Bacteria|p__Firmicutes|c__Clostridia|o__Lachnospirales|f__Lachnospiraceae|g__Oribacterium|s__unclassified_SGB_489	chr4:10020501	rs13114106	C	T	0.4675	1991	-0.1334	0.02134	4.996e-10	intronic	SLC2A9	chr4:10020501	C	T	0.4538	1267	-0.1187	0.027	1.198e-05
k__Bacteria|p__Firmicutes|c__Clostridia|o__Lachnospirales|f__Lachnospiraceae|g__Oribacterium|s__unclassified_SGB_1215	chr4:10017215	rs35099040	C	T	0.4271	1996	0.1323	0.02118	5.055e-10	intronic	SLC2A9	chr4:10017215	C	T	0.4224	1268	0.1004	0.02672	0.0001791
k__Bacteria|p__Firmicutes|c__Clostridia|o__Lachnospirales|f__Lachnospiraceae|g__Oribacterium|s__unclassified_SGB_1215	chr4:9976518	rs62295971	A	G	0.4306	1996	0.1323	0.02119	5.127e-10	intronic	SLC2A9	chr4:9976518	A	G	0.4304	1268	0.07268	0.02683	0.006837
k__Bacteria|p__Firmicutes|c__Clostridia|o__Lachnospirales|f__Lachnospiraceae|g__Oribacterium|s__Oribacterium_sinus_SGB_2828	chr21:7935001	chr21:7935001	T	G	0.01166	1996	0.1382	0.02213	5.135e-10	intergenic	KCNE1B(dist=105369),LOC100507412(dist=262619)	chr21:7935001	T	G	0.08241	1232	0.02703	0.02868	0.3461
k__Bacteria|p__Firmicutes|c__Clostridia|o__Lachnospirales|f__Lachnospiraceae|g__Oribacterium|s__unclassified_SGB_489	chr4:9925355	rs35950306	C	CTT	0.472	1991	-0.1333	0.02134	5.136e-10	intronic	SLC2A9	chr4:9925355	C	CTT	0.4414	1267	-0.08166	0.02718	0.002716
k__Bacteria|p__Firmicutes|c__Clostridia|o__Lachnospirales|f__Lachnospiraceae|g__Oribacterium|s__unclassified_SGB_489	chr4:10048051	rs4608811	A	C	0.4876	1991	-0.1332	0.02134	5.172e-10	intergenic	SLC2A9(dist=7803),WDR1(dist=26288)	chr4:10048051	A	C	0.4836	1267	-0.1153	0.02697	2.051e-05
k__Bacteria|p__Firmicutes|c__Clostridia|o__Lachnospirales|f__Lachnospiraceae|g__Oribacterium|s__unclassified_SGB_489	chr4:9972377	rs34838359	TA	T	0.4707	1991	-0.1331	0.02132	5.308e-10	intronic	SLC2A9	chr4:9972377	TA	T	0.4105	1242	-0.08638	0.02751	0.001731
k__Bacteria|p__Firmicutes|c__Clostridia|o__Lachnospirales|f__Lachnospiraceae|g__Oribacterium|s__unclassified_SGB_489	chr4:10019527	rs2240723	A	G	0.468	1991	-0.1332	0.02134	5.335e-10	intronic	SLC2A9	chr4:10019527	A	G	0.4525	1267	-0.1188	0.02702	1.185e-05
k__Bacteria|p__Firmicutes|c__Clostridia|o__Lachnospirales|f__Lachnospiraceae|g__Oribacterium|s__unclassified_SGB_489	chr4:10020850	rs3756234	T	C	0.468	1991	-0.1332	0.02134	5.393e-10	intronic	SLC2A9	chr4:10020850	T	C	0.4538	1267	-0.1184	0.027	1.253e-05
k__Bacteria|p__Firmicutes|c__Clostridia|o__Lachnospirales|f__Lachnospiraceae|g__Oribacterium|s__unclassified_SGB_489	chr4:9939594	rs34540530	G	GT	0.4707	1991	-0.1332	0.02135	5.399e-10	intronic	SLC2A9	chr4:9939594	G	GT	0.425	1242	-0.1134	0.02742	3.782e-05
k__Bacteria|p__Firmicutes|c__Clostridia|o__Lachnospirales|f__Lachnospiraceae|g__Oribacterium|s__unclassified_SGB_489	chr4:10013887	rs3756235	G	T	0.469	1991	-0.1331	0.02134	5.409e-10	intronic	SLC2A9	chr4:10013887	G	T	0.4528	1267	-0.1219	0.02701	7.018e-06
k__Bacteria|p__Firmicutes|c__Clostridia|o__Lachnospirales|f__Lachnospiraceae|g__Oribacterium|s__unclassified_SGB_489	chr4:9954483	rs4312756	G	A	0.4635	1991	-0.1331	0.02135	5.533e-10	intronic	SLC2A9	chr4:9954483	G	A	0.4495	1267	-0.09939	0.02711	0.0002565
k__Bacteria|p__Firmicutes|c__Clostridia|o__Lachnospirales|f__Lachnospiraceae|g__Oribacterium|s__unclassified_SGB_1215	chr4:10009721	rs3796836	G	A	0.4271	1996	0.132	0.02117	5.578e-10	intronic	SLC2A9	chr4:10009721	G	A	0.4247	1268	0.1009	0.02673	0.0001684
k__Bacteria|p__Firmicutes|c__Clostridia|o__Lachnospirales|f__Lachnospiraceae|g__Oribacterium|s__unclassified_SGB_1215	chr4:10016004	rs13113730	T	C	0.4268	1996	0.132	0.02117	5.578e-10	intronic	SLC2A9	chr4:10016004	T	C	0.425	1268	0.1044	0.02672	9.835e-05
k__Bacteria|p__Firmicutes|c__Clostridia|o__Lachnospirales|f__Lachnospiraceae|g__Oribacterium|s__unclassified_SGB_1215	chr4:10017514	rs3796829	G	C	0.4268	1996	0.132	0.02117	5.578e-10	intronic	SLC2A9	chr4:10017514	G	C	0.4193	1268	0.0956	0.02672	0.0003591
k__Bacteria|p__Firmicutes|c__Clostridia|o__Lachnospirales|f__Lachnospiraceae|g__Oribacterium|s__unclassified_SGB_489	chr4:10021215	rs2276963	A	G	0.4678	1991	-0.133	0.02134	5.581e-10	intronic	SLC2A9	chr4:10021215	A	G	0.4528	1267	-0.116	0.02702	1.903e-05
k__Bacteria|p__Firmicutes|c__Clostridia|o__Lachnospirales|f__Lachnospiraceae|g__Oribacterium|s__unclassified_SGB_489	chr4:10002376	rs7657096	G	A	0.4752	1991	-0.1329	0.02132	5.584e-10	intronic	SLC2A9	chr4:10002376	G	A	0.4605	1267	-0.1141	0.02696	2.498e-05
k__Bacteria|p__Firmicutes|c__Clostridia|o__Lachnospirales|f__Lachnospiraceae|g__Oribacterium|s__unclassified_SGB_489	chr4:10020135	rs13106922	G	A	0.4675	1991	-0.133	0.02135	5.664e-10	intronic	SLC2A9	chr4:10020135	G	A	0.4528	1267	-0.1224	0.027	6.303e-06
k__Bacteria|p__Firmicutes|c__Clostridia|o__Lachnospirales|f__Lachnospiraceae|g__Oribacterium|s__unclassified_SGB_489	chr4:10057079	rs6812851	G	C	0.4816	1991	-0.1329	0.02134	5.732e-10	intergenic	SLC2A9(dist=16831),WDR1(dist=17260)	chr4:10057079	G	C	0.4809	1267	-0.1303	0.02687	1.4e-06
k__Bacteria|p__Firmicutes|c__Clostridia|o__Lachnospirales|f__Lachnospiraceae|g__Oribacterium|s__unclassified_SGB_1215	chr4:9922211	rs34450770	C	T	0.3279	1996	0.1315	0.02112	5.752e-10	intronic	SLC2A9	chr4:9922211	C	T	0.3537	1268	0.07743	0.02682	0.003959
k__Bacteria|p__Firmicutes|c__Clostridia|o__Lachnospirales|f__Lachnospiraceae|g__Oribacterium|s__unclassified_SGB_1215	chr4:10018108	rs13133766	T	C	0.4271	1996	0.1319	0.02118	5.785e-10	intronic	SLC2A9	chr4:10018108	T	C	0.4173	1268	0.1012	0.02669	0.0001571
k__Bacteria|p__Firmicutes|c__Clostridia|o__Lachnospirales|f__Lachnospiraceae|g__Oribacterium|s__unclassified_SGB_1215	chr4:10011578	rs3756238	T	C	0.4263	1996	0.1319	0.02118	5.839e-10	intronic	SLC2A9	chr4:10011578	T	C	0.423	1268	0.1004	0.02673	0.0001811
k__Bacteria|p__Firmicutes|c__Clostridia|o__Lachnospirales|f__Lachnospiraceae|g__Oribacterium|s__unclassified_SGB_1215	chr4:10015617	rs11736410	A	G	0.4266	1996	0.1318	0.02117	5.897e-10	intronic	SLC2A9	chr4:10015617	A	G	0.4244	1268	0.09947	0.02672	0.0002064
k__Bacteria|p__Firmicutes|c__Clostridia|o__Lachnospirales|f__Lachnospiraceae|g__Oribacterium|s__unclassified_SGB_1215	chr4:10027331	rs34709913	C	T	0.4239	1996	0.1316	0.02117	6.1e-10	intronic	SLC2A9	chr4:10027331	C	T	0.427	1268	0.1013	0.02674	0.0001578
k__Bacteria|p__Firmicutes|c__Clostridia|o__Lachnospirales|f__Lachnospiraceae|g__Oribacterium|s__unclassified_SGB_489	chr4:10058799	rs7664225	G	A	0.4819	1991	-0.1327	0.02134	6.166e-10	intergenic	SLC2A9(dist=18551),WDR1(dist=15540)	chr4:10058799	G	A	0.489	1267	-0.1334	0.02684	7.647e-07
k__Bacteria|p__Firmicutes|c__Clostridia|o__Lachnospirales|f__Lachnospiraceae|g__Oribacterium|s__unclassified_SGB_489	chr4:9968787	rs74285646	A	G	0.4648	1991	-0.1327	0.02134	6.167e-10	intronic	SLC2A9	chr4:9968787	A	G	0.4284	1267	-0.09723	0.02729	0.0003806
k__Bacteria|p__Firmicutes|c__Clostridia|o__Lachnospirales|f__Lachnospiraceae|g__Oribacterium|s__unclassified_SGB_1215	chr4:10013018	rs10939655	T	A	0.4263	1996	0.1316	0.02118	6.217e-10	intronic	SLC2A9	chr4:10013018	T	A	0.411	1268	0.08758	0.02674	0.001085
k__Bacteria|p__Firmicutes|c__Clostridia|o__Lachnospirales|f__Lachnospiraceae|g__Oribacterium|s__unclassified_SGB_489	chr4:10056088	rs10033088	G	A	0.4807	1991	-0.1326	0.02134	6.278e-10	intergenic	SLC2A9(dist=15840),WDR1(dist=18251)	chr4:10056088	G	A	0.4816	1267	-0.1344	0.02684	6.342e-07
k__Bacteria|p__Firmicutes|c__Clostridia|o__Lachnospirales|f__Lachnospiraceae|g__Oribacterium|s__unclassified_SGB_489	chr4:9940335	rs13142273	T	A	0.4655	1991	-0.1326	0.02134	6.349e-10	intronic	SLC2A9	chr4:9940335	T	A	0.4531	1267	-0.09729	0.02709	0.000342
k__Bacteria|p__Firmicutes|c__Clostridia|o__Lachnospirales|f__Lachnospiraceae|g__Oribacterium|s__unclassified_SGB_1215	chr4:9980001	rs882223	C	A	0.434	1996	0.1317	0.0212	6.376e-10	intronic	SLC2A9	chr4:9980001	C	A	0.408	1245	0.05876	0.02708	0.03017
k__Bacteria|p__Firmicutes|c__Clostridia|o__Lachnospirales|f__Lachnospiraceae|g__Oribacterium|s__Oribacterium_sinus_SGB_799	chr21:7935001	chr21:7935001	T	G	0.01166	1995	0.1369	0.02205	6.413e-10	intergenic	KCNE1B(dist=105369),LOC100507412(dist=262619)	chr21:7935001	T	G	0.08241	1232	0.0122	0.02866	0.6705
k__Bacteria|p__Firmicutes|c__Clostridia|o__Lachnospirales|f__Lachnospiraceae|g__Oribacterium|s__unclassified_SGB_489	chr4:9962688	rs34245354	A	G	0.4645	1991	-0.1325	0.02134	6.435e-10	intronic	SLC2A9	chr4:9962688	A	G	0.4475	1267	-0.09755	0.0271	0.0003315
k__Bacteria|p__Firmicutes|c__Clostridia|o__Lachnospirales|f__Lachnospiraceae|g__Oribacterium|s__unclassified_SGB_489	chr4:9953006	rs16891285	C	G	0.4648	1991	-0.1325	0.02134	6.492e-10	intronic	SLC2A9	chr4:9953006	C	G	0.4421	1267	-0.09334	0.0272	0.00062
k__Bacteria|p__Firmicutes|c__Clostridia|o__Lachnospirales|f__Lachnospiraceae|g__Oribacterium|s__unclassified_SGB_489	chr4:10058007	rs714871	G	A	0.4814	1991	-0.1325	0.02134	6.552e-10	intergenic	SLC2A9(dist=17759),WDR1(dist=16332)	chr4:10058007	A	G	0.497	1267	0.1224	0.02686	5.678e-06
k__Bacteria|p__Firmicutes|c__Clostridia|o__Lachnospirales|f__Lachnospiraceae|g__Oribacterium|s__unclassified_SGB_1215	chr4:10027105	rs13141233	C	T	0.4244	1996	0.1313	0.02117	6.7e-10	intronic	SLC2A9	chr4:10027105	C	T	0.4254	1268	0.1009	0.02673	0.0001672
k__Bacteria|p__Firmicutes|c__Clostridia|o__Lachnospirales|f__Lachnospiraceae|g__Oribacterium|s__unclassified_SGB_1215	chr4:10011754	rs3756237	A	G	0.4263	1996	0.1314	0.02118	6.709e-10	intronic	SLC2A9	chr4:10011754	A	G	0.4197	1268	0.09665	0.02672	0.0003095
k__Bacteria|p__Firmicutes|c__Clostridia|o__Lachnospirales|f__Lachnospiraceae|g__Oribacterium|s__unclassified_SGB_489	chr4:9995679	rs3733588	G	A	0.4204	1991	-0.1321	0.0213	6.711e-10	intronic	SLC2A9	chr4:9995679	G	A	0.4214	1267	-0.1189	0.02696	1.115e-05
k__Bacteria|p__Firmicutes|c__Clostridia|o__Lachnospirales|f__Lachnospiraceae|g__Oribacterium|s__unclassified_SGB_489	chr4:10019780	rs13122112	A	G	0.4663	1991	-0.1325	0.02135	6.718e-10	intronic	SLC2A9	chr4:10019780	A	G	0.4444	1267	-0.1243	0.02704	4.724e-06
k__Bacteria|p__Firmicutes|c__Clostridia|o__Lachnospirales|f__Lachnospiraceae|g__Oribacterium|s__unclassified_SGB_489	chr4:10018360	rs3775943	C	T	0.4673	1991	-0.1324	0.02135	6.767e-10	intronic	SLC2A9	chr4:10018360	C	T	0.447	1251	-0.09794	0.02719	0.0003285
k__Bacteria|p__Firmicutes|c__Clostridia|o__Lachnospirales|f__Lachnospiraceae|g__Oribacterium|s__unclassified_SGB_1215	chr4:10027054	rs36084205	C	A	0.4244	1996	0.1313	0.02117	6.78e-10	intronic	SLC2A9	chr4:10027054	C	A	0.425	1268	0.1027	0.02671	0.0001263
k__Bacteria|p__Firmicutes|c__Clostridia|o__Lachnospirales|f__Lachnospiraceae|g__Oribacterium|s__unclassified_SGB_489	chr4:10059436	rs6813650	T	G	0.4799	1991	-0.1323	0.02134	6.949e-10	intergenic	SLC2A9(dist=19188),WDR1(dist=14903)	chr4:10059436	T	G	0.4766	1267	-0.1396	0.02683	2.294e-07
k__Bacteria|p__Firmicutes|c__Clostridia|o__Lachnospirales|f__Lachnospiraceae|g__Oribacterium|s__unclassified_SGB_489	chr4:10003173	rs10018663	C	T	0.4162	1991	-0.1319	0.02129	7.036e-10	intronic	SLC2A9	chr4:10003173	C	T	0.4331	1267	-0.1014	0.02694	0.0001758
k__Bacteria|p__Firmicutes|c__Clostridia|o__Lachnospirales|f__Lachnospiraceae|g__Oribacterium|s__unclassified_SGB_489	chr4:10055959	rs7678211	T	G	0.4812	1991	-0.1322	0.02134	7.044e-10	intergenic	SLC2A9(dist=15711),WDR1(dist=18380)	chr4:10055959	T	G	0.4803	1267	-0.134	0.02684	6.874e-07
k__Bacteria|p__Firmicutes|c__Clostridia|o__Lachnospirales|f__Lachnospiraceae|g__Oribacterium|s__unclassified_SGB_489	chr4:9951863	rs4467565	A	T	0.4648	1991	-0.1323	0.02135	7.048e-10	intronic	SLC2A9	chr4:9951863	A	T	0.4424	1267	-0.1005	0.02715	0.0002236
k__Bacteria|p__Firmicutes|c__Clostridia|o__Lachnospirales|f__Lachnospiraceae|g__Oribacterium|s__unclassified_SGB_489	chr4:10034516	rs10006397	C	A	0.4886	1991	-0.1322	0.02133	7.078e-10	intronic	SLC2A9	chr4:10034516	C	A	0.4977	1267	-0.1235	0.0269	4.836e-06
k__Bacteria|p__Firmicutes|c__Clostridia|o__Lachnospirales|f__Lachnospiraceae|g__Oribacterium|s__unclassified_SGB_1215	chr4:9980567	rs13115193	T	C	0.4323	1996	0.1313	0.0212	7.109e-10	intronic	SLC2A9	chr4:9980567	T	C	0.4267	1268	0.07606	0.02678	0.004589
k__Bacteria|p__Firmicutes|c__Clostridia|o__Lachnospirales|f__Lachnospiraceae|g__Oribacterium|s__unclassified_SGB_489	chr4:9945466	rs78801470	A	G	0.4648	1991	-0.1321	0.02134	7.213e-10	intronic	SLC2A9	chr4:9945466	A	G	0.4416	1250	-0.08995	0.02739	0.001053
k__Bacteria|p__Firmicutes|c__Clostridia|o__Lachnospirales|f__Lachnospiraceae|g__Oribacterium|s__unclassified_SGB_1215	chr4:9978838	rs11723970	C	T	0.4338	1996	0.1313	0.0212	7.26e-10	intronic	SLC2A9	chr4:9978838	C	T	0.4321	1268	0.07643	0.0268	0.004422
k__Bacteria|p__Firmicutes|c__Clostridia|o__Lachnospirales|f__Lachnospiraceae|g__Oribacterium|s__unclassified_SGB_1215	chr4:10017912	rs13128214	T	C	0.4241	1996	0.1311	0.02118	7.337e-10	intronic	SLC2A9	chr4:10017912	T	C	0.3993	1268	0.1016	0.02667	0.000146
k__Bacteria|p__Firmicutes|c__Clostridia|o__Lachnospirales|f__Lachnospiraceae|g__Oribacterium|s__unclassified_SGB_1215	chr4:10016980	rs35866697	A	C	0.4268	1996	0.1311	0.02118	7.36e-10	intronic	SLC2A9	chr4:10016980	A	C	0.416	1268	0.1002	0.02672	0.0001845
k__Bacteria|p__Firmicutes|c__Clostridia|o__Lachnospirales|f__Lachnospiraceae|g__Oribacterium|s__unclassified_SGB_489	chr4:9985602	rs3733590	C	T	0.4028	1991	-0.1318	0.02131	7.408e-10	intronic	SLC2A9	chr4:9985602	C	T	0.3906	1267	-0.1117	0.02699	3.723e-05
k__Bacteria|p__Firmicutes|c__Clostridia|o__Lachnospirales|f__Lachnospiraceae|g__Oribacterium|s__unclassified_SGB_489	chr4:9986043	rs3775949	G	T	0.4028	1991	-0.1318	0.02131	7.408e-10	intronic	SLC2A9	chr4:9986043	G	T	0.3909	1267	-0.1068	0.02703	8.255e-05
k__Bacteria|p__Firmicutes|c__Clostridia|o__Lachnospirales|f__Lachnospiraceae|g__Oribacterium|s__unclassified_SGB_489	chr4:10023672	rs3775939	G	C	0.471	1991	-0.132	0.02134	7.451e-10	intronic	SLC2A9	chr4:10023672	G	C	0.4535	1267	-0.1136	0.02701	2.785e-05
k__Bacteria|p__Firmicutes|c__Clostridia|o__Lachnospirales|f__Lachnospiraceae|g__Oribacterium|s__unclassified_SGB_1215	chr4:10012237	rs4280729	T	C	0.4271	1996	0.1308	0.02118	7.959e-10	intronic	SLC2A9	chr4:10012237	T	C	0.4197	1268	0.0987	0.0267	0.000228
k__Bacteria|p__Firmicutes|c__Clostridia|o__Lachnospirales|f__Lachnospiraceae|g__Oribacterium|s__unclassified_SGB_1215	chr4:9920506	rs3733591	C	T	0.3261	1996	0.1304	0.02112	7.983e-10	exonic	SLC2A9	chr4:9920506	C	T	0.3501	1268	0.06877	0.02681	0.01043
k__Bacteria|p__Firmicutes|c__Clostridia|o__Lachnospirales|f__Lachnospiraceae|g__Oribacterium|s__unclassified_SGB_489	chr4:9961307	rs13121355	C	T	0.466	1991	-0.1318	0.02134	7.991e-10	intronic	SLC2A9	chr4:9961307	C	T	0.4471	1267	-0.09745	0.02713	0.0003413
k__Bacteria|p__Firmicutes|c__Clostridia|o__Lachnospirales|f__Lachnospiraceae|g__Oribacterium|s__unclassified_SGB_1215	chr4:9915038	rs16890905	C	T	0.3251	1996	0.1304	0.02112	8.023e-10	intronic	SLC2A9	chr4:9915038	C	T	0.3474	1268	0.07637	0.02682	0.004474
k__Bacteria|p__Firmicutes|c__Clostridia|o__Lachnospirales|f__Lachnospiraceae|g__Oribacterium|s__unclassified_SGB_1215	chr4:10013022	rs10939656	C	A	0.4268	1996	0.1308	0.02118	8.06e-10	intronic	SLC2A9	chr4:10013022	C	A	0.4106	1268	0.08767	0.02674	0.001074
k__Bacteria|p__Firmicutes|c__Clostridia|o__Lachnospirales|f__Lachnospiraceae|g__Oribacterium|s__unclassified_SGB_489	chr4:10040938	rs7349721	A	T	0.4878	1991	-0.1317	0.02134	8.092e-10	upstream	SLC2A9(dist=690)	chr4:10040938	A	T	0.489	1267	-0.1275	0.0269	2.365e-06
k__Bacteria|p__Firmicutes|c__Clostridia|o__Lachnospirales|f__Lachnospiraceae|g__Oribacterium|s__unclassified_SGB_1215	chr4:9998253	rs11732054	T	C	0.4191	1996	0.1306	0.02116	8.122e-10	intronic	SLC2A9	chr4:9998253	T	C	0.4187	1268	0.08607	0.0268	0.001354
k__Bacteria|p__Firmicutes|c__Clostridia|o__Lachnospirales|f__Lachnospiraceae|g__Oribacterium|s__unclassified_SGB_1215	chr4:9919558	rs34426626	A	AC	0.3105	1996	0.1303	0.02111	8.312e-10	intronic	SLC2A9	chr4:9919558	A	AC	0.327	1268	0.06354	0.02685	0.01811
k__Bacteria|p__Firmicutes|c__Bacilli|o__Lactobacillales|f__Streptococcaceae|g__Streptococcus|s__unclassified_SGB_1949	chr4:159025755	rs180971332	G	C	0.006696	1989	0.1341	0.02174	8.327e-10	intronic	C4orf45	chr4:159025755	G	C	0.004446	1239	-0.03244	0.02806	0.248
k__Bacteria|p__Firmicutes|c__Clostridia|o__Lachnospirales|f__Lachnospiraceae|g__Oribacterium|s__unclassified_SGB_489	chr4:9925343	rs13129697	G	T	0.4861	1991	-0.1317	0.02135	8.328e-10	intronic	SLC2A9	chr4:9925343	G	T	0.4622	1267	-0.08386	0.02714	0.002044
k__Bacteria|p__Firmicutes|c__Clostridia|o__Lachnospirales|f__Lachnospiraceae|g__Oribacterium|s__unclassified_SGB_489	chr4:9945576	rs77459722	A	G	0.465	1991	-0.1316	0.02134	8.419e-10	intronic	SLC2A9	chr4:9945576	A	G	0.4498	1267	-0.1031	0.02709	0.0001492
k__Bacteria|p__Firmicutes|c__Clostridia|o__Lachnospirales|f__Lachnospiraceae|g__Oribacterium|s__unclassified_SGB_489	chr4:9946045	rs13116337	A	G	0.465	1991	-0.1316	0.02134	8.419e-10	intronic	SLC2A9	chr4:9946045	A	G	0.4461	1267	-0.1059	0.02715	0.000101
k__Bacteria|p__Firmicutes|c__Clostridia|o__Lachnospirales|f__Lachnospiraceae|g__Oribacterium|s__unclassified_SGB_2356	chr9:118704549	rs147195521	T	C	0.01091	2000	-0.1366	0.02215	8.43e-10	ncRNA_intronic	LINC02578	chr9:118704549	T	C	0.008032	1274	0.0148	0.02808	0.5983
k__Bacteria|p__Firmicutes|c__Clostridia|o__Lachnospirales|f__Lachnospiraceae|g__Oribacterium|s__unclassified_SGB_1215	chr4:9995910	rs3733586	T	C	0.4189	1996	0.1304	0.02116	8.641e-10	intronic	SLC2A9	chr4:9995910	T	C	0.415	1268	0.08529	0.02677	0.001476
k__Bacteria|p__Firmicutes|c__Clostridia|o__Lachnospirales|f__Lachnospiraceae|g__Oribacterium|s__unclassified_SGB_489	chr4:10057994	rs714873	G	A	0.4816	1991	-0.1315	0.02135	8.703e-10	intergenic	SLC2A9(dist=17746),WDR1(dist=16345)	chr4:10057994	A	G	0.4956	1267	0.1226	0.02687	5.519e-06
k__Bacteria|p__Firmicutes|c__Bacilli|o__Lactobacillales|f__Streptococcaceae|g__Streptococcus|s__unclassified_SGB_934	chr12:16350812	rs2975143	G	T	0.4958	1998	-0.1348	0.02188	8.722e-10	intronic	MGST1	chr12:16350812	G	T	0.491	1272	-0.02283	0.02807	0.4161
k__Bacteria|p__Firmicutes|c__Bacilli|o__Lactobacillales|f__Streptococcaceae|g__Streptococcus|s__unclassified_SGB_934	chr12:16351329	rs3028593	CAA	C	0.4958	1998	-0.1348	0.02188	8.722e-10	intronic	MGST1	chr12:16351329	CAA	C	0.4853	1272	-0.02219	0.02808	0.4294
k__Bacteria|p__Firmicutes|c__Clostridia|o__Lachnospirales|f__Lachnospiraceae|g__Oribacterium|s__unclassified_SGB_489	chr4:9958572	rs13145108	G	A	0.464	1991	-0.1315	0.02135	8.776e-10	intronic	SLC2A9	chr4:9958572	G	A	0.4341	1267	-0.08831	0.02716	0.00118
k__Bacteria|p__Firmicutes|c__Clostridia|o__Lachnospirales|f__Lachnospiraceae|g__Oribacterium|s__unclassified_SGB_489	chr4:9959495	rs34560968	A	C	0.463	1991	-0.1315	0.02135	8.91e-10	intronic	SLC2A9	chr4:9959495	A	C	0.4287	1267	-0.09032	0.02723	0.0009341
k__Bacteria|p__Firmicutes|c__Clostridia|o__Lachnospirales|f__Lachnospiraceae|g__Oribacterium|s__unclassified_SGB_489	chr4:10023469	rs3775941	A	T	0.4707	1991	-0.1314	0.02134	8.961e-10	intronic	SLC2A9	chr4:10023469	A	T	0.4498	1267	-0.1131	0.02701	3.019e-05
k__Bacteria|p__Firmicutes|c__Clostridia|o__Lachnospirales|f__Lachnospiraceae|g__Oribacterium|s__unclassified_SGB_1215	chr4:10024956	rs55959894	A	G	0.4231	1996	0.1303	0.02117	9.071e-10	intronic	SLC2A9	chr4:10024956	A	G	0.429	1268	0.0957	0.02676	0.0003622
k__Bacteria|p__Firmicutes|c__Clostridia|o__Lachnospirales|f__Lachnospiraceae|g__Oribacterium|s__unclassified_SGB_489	chr4:10002624	rs10461113	G	A	0.4747	1991	-0.1312	0.02132	9.207e-10	intronic	SLC2A9	chr4:10002624	G	A	0.4588	1267	-0.115	0.02697	2.149e-05
k__Bacteria|p__Firmicutes|c__Clostridia|o__Lachnospirales|f__Lachnospiraceae|g__Oribacterium|s__unclassified_SGB_489	chr4:9941561	rs13139970	A	C	0.464	1991	-0.1313	0.02135	9.224e-10	intronic	SLC2A9	chr4:9941561	A	C	0.4518	1267	-0.1046	0.02708	0.0001171
k__Bacteria|p__Firmicutes|c__Clostridia|o__Lachnospirales|f__Lachnospiraceae|g__Oribacterium|s__unclassified_SGB_1215	chr4:10011667	rs3834235	T	TAGAC	0.4263	1996	0.1303	0.02118	9.291e-10	intronic	SLC2A9	chr4:10011667	T	TAGAC	0.4203	1268	0.09616	0.02672	0.0003327
k__Bacteria|p__Firmicutes|c__Clostridia|o__Lachnospirales|f__Lachnospiraceae|g__Oribacterium|s__unclassified_SGB_489	chr4:9984715	rs73100621	G	C	0.402	1991	-0.1311	0.02131	9.331e-10	intronic	SLC2A9	chr4:9984715	G	C	0.3932	1267	-0.1164	0.02697	1.715e-05
k__Bacteria|p__Firmicutes|c__Clostridia|o__Lachnospirales|f__Lachnospiraceae|g__Oribacterium|s__unclassified_SGB_489	chr4:9940766	rs34658962	C	T	0.4648	1991	-0.1313	0.02135	9.365e-10	intronic	SLC2A9	chr4:9940766	C	T	0.4531	1267	-0.09349	0.02711	0.0005815
k__Bacteria|p__Firmicutes|c__Clostridia|o__Lachnospirales|f__Lachnospiraceae|g__Oribacterium|s__unclassified_SGB_489	chr4:10022533	rs3756233	T	C	0.4702	1991	-0.1312	0.02134	9.538e-10	intronic	SLC2A9	chr4:10022533	T	C	0.4521	1267	-0.1151	0.02702	2.188e-05
k__Bacteria|p__Firmicutes|c__Clostridia|o__Lachnospirales|f__Lachnospiraceae|g__Oribacterium|s__unclassified_SGB_489	chr4:9923253	rs2012177	T	G	0.4794	1991	-0.1312	0.02135	9.538e-10	intronic	SLC2A9	chr4:9923253	T	G	0.4555	1267	-0.08571	0.02714	0.001629
k__Bacteria|p__Firmicutes|c__Clostridia|o__Lachnospirales|f__Lachnospiraceae|g__Oribacterium|s__unclassified_SGB_1215	chr4:10015763	rs11736479	C	G	0.4276	1996	0.1302	0.02118	9.54e-10	intronic	SLC2A9	chr4:10015763	C	G	0.427	1268	0.1013	0.02672	0.000156
k__Bacteria|p__Firmicutes|c__Clostridia|o__Lachnospirales|f__Lachnospiraceae|g__Oribacterium|s__unclassified_SGB_1215	chr4:9925929	rs13124563	G	A	0.4306	1996	0.1303	0.0212	9.617e-10	intronic	SLC2A9	chr4:9925929	G	A	0.4388	1268	0.06841	0.02684	0.01093
k__Bacteria|p__Firmicutes|c__Clostridia|o__Lachnospirales|f__Lachnospiraceae|g__Oribacterium|s__unclassified_SGB_489	chr4:10023774	rs13148476	T	C	0.4705	1991	-0.1311	0.02134	9.82e-10	intronic	SLC2A9	chr4:10023774	T	C	0.4548	1267	-0.1107	0.02703	4.477e-05
k__Bacteria|p__Firmicutes|c__Clostridia|o__Lachnospirales|f__Lachnospiraceae|g__Oribacterium|s__unclassified_SGB_489	chr4:9951407	rs35371429	C	T	0.4648	1991	-0.1311	0.02135	9.894e-10	intronic	SLC2A9	chr4:9951407	C	T	0.4337	1267	-0.08838	0.02718	0.001178
k__Bacteria|p__Firmicutes|c__Bacilli|o__Lactobacillales|f__Streptococcaceae|g__Streptococcus|s__unclassified_SGB_934	chr12:16348883	rs2975139	G	C	0.4799	1998	-0.1345	0.02191	1.003e-09	intronic	MGST1	chr12:16348883	G	C	0.4702	1272	-0.02187	0.0281	0.4365
k__Bacteria|p__Firmicutes|c__Clostridia|o__Lachnospirales|f__Lachnospiraceae|g__Oribacterium|s__unclassified_SGB_489	chr4:9996100	rs13101772	A	C	0.4013	1991	-0.1308	0.02131	1.007e-09	intronic	SLC2A9	chr4:9996100	A	C	0.3929	1267	-0.1177	0.02697	1.376e-05
k__Bacteria|p__Firmicutes|c__Clostridia|o__Lachnospirales|f__Lachnospiraceae|g__Oribacterium|s__unclassified_SGB_1215	chr4:10026766	rs13149985	A	G	0.4224	1996	0.1299	0.02117	1.015e-09	intronic	SLC2A9	chr4:10026766	A	G	0.4183	1268	0.09659	0.02671	0.0003107
k__Bacteria|p__Firmicutes|c__Clostridia|o__Lachnospirales|f__Lachnospiraceae|g__Oribacterium|s__unclassified_SGB_489	chr4:10010586	rs6822988	A	C	0.4675	1991	-0.131	0.02135	1.022e-09	intronic	SLC2A9	chr4:10010586	A	C	0.4588	1267	-0.121	0.02696	7.804e-06
k__Bacteria|p__Firmicutes|c__Clostridia|o__Lachnospirales|f__Lachnospiraceae|g__Oribacterium|s__unclassified_SGB_489	chr4:9997722	rs11943372	T	A	0.4219	1991	-0.1307	0.0213	1.038e-09	intronic	SLC2A9	chr4:9997722	T	A	0.4371	1267	-0.135	0.02686	5.705e-07
k__Bacteria|p__Firmicutes|c__Clostridia|o__Lachnospirales|f__Lachnospiraceae|g__Oribacterium|s__unclassified_SGB_489	chr4:9965690	rs16891489	G	T	0.4655	1991	-0.1309	0.02134	1.039e-09	intronic	SLC2A9	chr4:9965690	G	T	0.4411	1267	-0.09103	0.02718	0.0008349
k__Bacteria|p__Firmicutes|c__Clostridia|o__Lachnospirales|f__Lachnospiraceae|g__Oribacterium|s__unclassified_SGB_1215	chr4:9979670	rs882222	A	G	0.4301	1996	0.1299	0.02121	1.078e-09	intronic	SLC2A9	chr4:9979670	A	G	0.4277	1268	0.07323	0.02679	0.006357
k__Bacteria|p__Firmicutes|c__Clostridia|o__Lachnospirales|f__Lachnospiraceae|g__Oribacterium|s__unclassified_SGB_1215	chr4:9932208	rs13122290	A	G	0.4308	1996	0.1299	0.02121	1.098e-09	intronic	SLC2A9	chr4:9932208	A	G	0.4796	1234	0.06475	0.02742	0.01837
k__Bacteria|p__Firmicutes|c__Clostridia|o__Lachnospirales|f__Lachnospiraceae|g__Oribacterium|s__unclassified_SGB_489	chr4:9965169	rs35110076	A	G	0.4645	1991	-0.1307	0.02135	1.105e-09	intronic	SLC2A9	chr4:9965169	A	G	0.4388	1267	-0.09061	0.02718	0.0008824
k__Bacteria|p__Firmicutes|c__Clostridia|o__Lachnospirales|f__Lachnospiraceae|g__Oribacterium|s__unclassified_SGB_489	chr4:9985159	rs6849736	A	G	0.402	1991	-0.1305	0.02132	1.116e-09	intronic	SLC2A9	chr4:9985159	A	G	0.3916	1267	-0.1189	0.02698	1.131e-05
k__Bacteria|p__Firmicutes|c__Clostridia|o__Lachnospirales|f__Lachnospiraceae|g__Oribacterium|s__unclassified_SGB_489	chr4:9985279	rs6849962	A	G	0.402	1991	-0.1305	0.02132	1.116e-09	intronic	SLC2A9	chr4:9985279	A	G	0.3912	1267	-0.116	0.02698	1.836e-05
k__Bacteria|p__Firmicutes|c__Clostridia|o__Lachnospirales|f__Lachnospiraceae|g__Oribacterium|s__unclassified_SGB_489	chr4:9985291	rs6836200	C	T	0.402	1991	-0.1305	0.02132	1.116e-09	intronic	SLC2A9	chr4:9985291	C	T	0.3773	1267	-0.1045	0.02711	0.0001212
k__Bacteria|p__Firmicutes|c__Clostridia|o__Lachnospirales|f__Lachnospiraceae|g__Oribacterium|s__unclassified_SGB_1215	chr4:10051337	rs13150928	T	G	0.4244	1996	0.1297	0.02118	1.119e-09	intergenic	SLC2A9(dist=11089),WDR1(dist=23002)	chr4:10051337	T	G	0.428	1268	0.09264	0.02674	0.0005488
k__Bacteria|p__Firmicutes|c__Clostridia|o__Lachnospirales|f__Lachnospiraceae|g__Oribacterium|s__unclassified_SGB_489	chr4:9988548	rs4502681	C	T	0.4023	1991	-0.1305	0.02131	1.119e-09	intronic	SLC2A9	chr4:9988548	C	T	0.3876	1267	-0.117	0.02702	1.623e-05
k__Bacteria|p__Firmicutes|c__Clostridia|o__Lachnospirales|f__Lachnospiraceae|g__Oribacterium|s__unclassified_SGB_489	chr4:10018558	rs34401893	AGAT	A	0.4242	1987	-0.1315	0.02149	1.134e-09	intronic	SLC2A9	chr4:10018558	AGAT	A	0.107	1108	-0.07667	0.02942	0.009274
k__Bacteria|p__Firmicutes|c__Clostridia|o__Lachnospirales|f__Lachnospiraceae|g__Oribacterium|s__unclassified_SGB_489	chr4:10010611	rs12642431	T	A	0.468	1991	-0.1306	0.02135	1.139e-09	intronic	SLC2A9	chr4:10010611	T	A	0.4588	1267	-0.121	0.02696	7.804e-06
k__Bacteria|p__Firmicutes|c__Bacilli|o__Lactobacillales|f__Streptococcaceae|g__Streptococcus|s__Streptococcus_infantis_I_SGB_1798	chr2:199820146	rs80135297	A	T	0.008433	1992	-0.1334	0.0218	1.143e-09	intronic	FTCDNL1	chr2:199820146	A	T	0.009705	1272	-0.01516	0.02765	0.5835
k__Bacteria|p__Firmicutes|c__Bacilli|o__Lactobacillales|f__Streptococcaceae|g__Streptococcus|s__Streptococcus_infantis_I_SGB_1798	chr2:199823931	rs74369072	A	G	0.008433	1992	-0.1334	0.0218	1.143e-09	intronic	FTCDNL1	chr2:199823931	A	G	0.009036	1272	-0.04046	0.02764	0.1435
k__Bacteria|p__Firmicutes|c__Clostridia|o__Lachnospirales|f__Lachnospiraceae|g__Oribacterium|s__unclassified_SGB_489	chr4:9948215	rs13151331	T	C	0.4635	1991	-0.1305	0.02134	1.157e-09	intronic	SLC2A9	chr4:9948215	T	C	0.4411	1267	-0.07089	0.02724	0.00937
k__Bacteria|p__Firmicutes|c__Clostridia|o__Lachnospirales|f__Lachnospiraceae|g__Oribacterium|s__unclassified_SGB_489	chr4:10025240	rs4345181	T	A	0.4067	1991	-0.1302	0.0213	1.164e-09	intronic	SLC2A9	chr4:10025240	T	A	0.3912	1267	-0.1178	0.02699	1.382e-05
k__Bacteria|p__Firmicutes|c__Clostridia|o__Lachnospirales|f__Lachnospiraceae|g__Oribacterium|s__unclassified_SGB_489	chr4:10021256	rs2276962	C	T	0.4045	1991	-0.1303	0.02131	1.167e-09	intronic	SLC2A9	chr4:10021256	C	T	0.3916	1267	-0.1174	0.02699	1.472e-05
k__Bacteria|p__Firmicutes|c__Clostridia|o__Lachnospirales|f__Lachnospiraceae|g__Oribacterium|s__unclassified_SGB_489	chr4:9965246	rs35380388	T	G	0.4643	1991	-0.1305	0.02135	1.17e-09	intronic	SLC2A9	chr4:9965246	T	G	0.4317	1267	-0.08883	0.02726	0.00115
k__Bacteria|p__Firmicutes|c__Clostridia|o__Lachnospirales|f__Lachnospiraceae|g__Lachnoanaerobaculum|s__Lachnoanaerobaculum_saburreum_A_SGB_2604	chr6:159502511	rs117778927	A	G	0.01389	2000	-0.1347	0.02207	1.224e-09	intergenic	LINC02529(dist=106070),SOD2(dist=176553)	chr6:159502511	A	G	0.01305	1271	0.001147	0.02809	0.9674
k__Bacteria|p__Proteobacteria|c__Gammaproteobacteria|o__Enterobacterales|f__Pasteurellaceae|g__Haemophilus|s__Haemophilus_influenzae_SGB_897	chrX:13114885	chrX:13114885	A	AAG	0.01141	1989	0.135	0.02212	1.247e-09	intergenic	FAM9C(dist=70087),LINC02154(dist=151163)	chrX:13114885
k__Bacteria|p__Firmicutes|c__Clostridia|o__Lachnospirales|f__Lachnospiraceae|g__Oribacterium|s__unclassified_SGB_489	chr4:9969109	rs80061611	G	A	0.466	1991	-0.1303	0.02135	1.247e-09	intronic	SLC2A9	chr4:9969109	G	A	0.4311	1267	-0.08851	0.0273	0.001216
k__Bacteria|p__Firmicutes|c__Clostridia|o__Lachnospirales|f__Lachnospiraceae|g__Oribacterium|s__unclassified_SGB_1215	chr4:10017766	rs13107466	A	G	0.4261	1996	0.1293	0.02119	1.253e-09	intronic	SLC2A9	chr4:10017766	A	G	0.4039	1268	0.09896	0.02669	0.0002184
k__Bacteria|p__Firmicutes|c__Clostridia|o__Lachnospirales|f__Lachnospiraceae|g__Oribacterium|s__unclassified_SGB_489	chr4:10014802	rs12641340	T	A	0.4665	1991	-0.1303	0.02135	1.256e-09	intronic	SLC2A9	chr4:10014802	T	A	0.4525	1267	-0.1137	0.02704	2.805e-05
k__Bacteria|p__Bacteroidota|c__Bacteroidia|o__Bacteroidales|f__Porphyromonadaceae|g__Porphyromonas|s__Porphyromonas_endodontalis_SGB_3304	chr4:144071854	rs192599609	C	T	0.01488	1974	-0.1344	0.02202	1.26e-09	intergenic	GYPB(dist=52509),GYPA(dist=37449)	chr4:144071854	C	T	0.01443	1254	0.001786	0.02791	0.949
k__Bacteria|p__Firmicutes|c__Bacilli|o__Lactobacillales|f__Streptococcaceae|g__Streptococcus|s__unclassified_SGB_934	chr12:16348617	rs2975138	G	A	0.4809	1998	-0.1336	0.0219	1.261e-09	intronic	MGST1	chr12:16348617	G	A	0.4689	1272	-0.02162	0.0281	0.4417
k__Bacteria|p__Firmicutes|c__Clostridia|o__Lachnospirales|f__Lachnospiraceae|g__Oribacterium|s__unclassified_SGB_489	chr4:9996192	rs13118801	C	T	0.4015	1991	-0.13	0.02131	1.268e-09	intronic	SLC2A9	chr4:9996192	C	T	0.3922	1267	-0.1148	0.02698	2.257e-05
k__Bacteria|p__Firmicutes|c__Clostridia|o__Lachnospirales|f__Lachnospiraceae|g__Oribacterium|s__unclassified_SGB_1215	chr4:9997774	rs35438220	T	C	0.4184	1996	0.1291	0.02116	1.269e-09	intronic	SLC2A9	chr4:9997774	T	C	0.4083	1268	0.1012	0.02674	0.0001621
k__Bacteria|p__Firmicutes|c__Clostridia|o__Lachnospirales|f__Lachnospiraceae|g__Oribacterium|s__unclassified_SGB_1215	chr4:9937345	rs4447863	T	C	0.4311	1996	0.1294	0.02121	1.271e-09	intronic	SLC2A9	chr4:9937345	T	C	0.4404	1268	0.08051	0.02686	0.002772
k__Bacteria|p__Firmicutes|c__Clostridia|o__Lachnospirales|f__Lachnospiraceae|g__Oribacterium|s__unclassified_SGB_1215	chr4:9982917	rs9994216	G	T	0.412	1996	-0.1287	0.02111	1.275e-09	intronic	SLC2A9	chr4:9982917	G	T	0.4183	1268	-0.1073	0.02671	6.241e-05
k__Bacteria|p__Firmicutes|c__Clostridia|o__Lachnospirales|f__Lachnospiraceae|g__Oribacterium|s__unclassified_SGB_1215	chr4:9993752	rs12499857	A	G	0.4189	1996	0.1291	0.02117	1.29e-09	intronic	SLC2A9	chr4:9993752	A	G	0.4029	1268	0.06742	0.02679	0.01198
k__Bacteria|p__Firmicutes|c__Clostridia|o__Lachnospirales|f__Lachnospiraceae|g__Oribacterium|s__unclassified_SGB_1215	chr4:10021824	rs12506364	T	C	0.4256	1996	0.1292	0.02119	1.291e-09	intronic	SLC2A9	chr4:10021824	T	C	0.4214	1268	0.09727	0.02672	0.0002834
k__Bacteria|p__Firmicutes|c__Clostridia|o__Lachnospirales|f__Lachnospiraceae|g__Oribacterium|s__unclassified_SGB_489	chr4:10025121	rs59234705	C	T	0.471	1991	-0.1301	0.02135	1.295e-09	intronic	SLC2A9	chr4:10025121	C	T	0.4582	1267	-0.1115	0.027	3.855e-05
k__Bacteria|p__Patescibacteria|c__Saccharimonadia|o__Saccharimonadales|f__Saccharimonadaceae|g__unclassified_SGB_1065	chr2:4995200	rs138204206	A	C	0.2842	1976	0.1356	0.02226	1.325e-09	intergenic	LINC01249(dist=338978),LINC01248(dist=638941)	chr2:4995200	A	C	0.2744	1262	-0.02107	0.02812	0.454
k__Bacteria|p__Firmicutes|c__Clostridia|o__Lachnospirales|f__Lachnospiraceae|g__Oribacterium|s__unclassified_SGB_489	chr4:10016015	rs34644460	A	G	0.4045	1991	-0.1298	0.02131	1.326e-09	intronic	SLC2A9	chr4:10016015	A	G	0.3979	1267	-0.1148	0.02698	2.238e-05
k__Bacteria|p__Firmicutes|c__Clostridia|o__Lachnospirales|f__Lachnospiraceae|g__Oribacterium|s__unclassified_SGB_489	chr4:9985700	rs3733589	A	G	0.4018	1991	-0.1298	0.02132	1.344e-09	exonic	SLC2A9	chr4:9985700	A	G	0.3892	1267	-0.1124	0.02701	3.405e-05
k__Bacteria|p__Firmicutes|c__Clostridia|o__Lachnospirales|f__Lachnospiraceae|g__Oribacterium|s__unclassified_SGB_1215	chr4:10003119	rs17247314	G	C	0.4191	1996	0.1288	0.02115	1.366e-09	intronic	SLC2A9	chr4:10003119	G	C	0.409	1268	0.08203	0.02675	0.002214
k__Bacteria|p__Firmicutes|c__Clostridia|o__Lachnospirales|f__Lachnospiraceae|g__Oribacterium|s__unclassified_SGB_489	chr4:9997595	rs13141527	A	G	0.401	1991	-0.1297	0.02131	1.376e-09	intronic	SLC2A9	chr4:9997595	A	G	0.3983	1267	-0.1294	0.02689	1.671e-06
k__Bacteria|p__Firmicutes|c__Clostridia|o__Lachnospirales|f__Lachnospiraceae|g__Oribacterium|s__unclassified_SGB_489	chr4:9977678	rs13144899	T	C	0.463	1963	-0.1309	0.0215	1.383e-09	intronic	SLC2A9	chr4:9977678	T	C	0.4562	1267	-0.09799	0.02709	0.0003105
k__Bacteria|p__Firmicutes|c__Clostridia|o__Lachnospirales|f__Lachnospiraceae|g__Oribacterium|s__unclassified_SGB_1215	chr4:9934813	rs6449140	G	C	0.432	1996	0.1291	0.02121	1.389e-09	intronic	SLC2A9	chr4:9934813	G	C	0.4541	1268	0.07784	0.02697	0.00396
k__Bacteria|p__Firmicutes|c__Clostridia|o__Lachnospirales|f__Lachnospiraceae|g__Oribacterium|s__unclassified_SGB_1215	chr4:9972036	rs6449196	C	T	0.4306	1996	0.129	0.02119	1.392e-09	intronic	SLC2A9	chr4:9972036	C	T	0.4518	1268	0.07721	0.02697	0.004271
k__Bacteria|p__Patescibacteria|c__Saccharimonadia|o__Saccharimonadales|f__Saccharimonadaceae|g__unclassified_SGB_1065	chr2:4996586	rs146468668	G	A	0.2845	1976	0.1354	0.02226	1.401e-09	intergenic	LINC01249(dist=340364),LINC01248(dist=637555)	chr2:4996586	G	A	0.2667	1262	-0.01556	0.02815	0.5806
k__Bacteria|p__Firmicutes|c__Clostridia|o__Lachnospirales|f__Lachnospiraceae|g__Oribacterium|s__unclassified_SGB_489	chr4:9995592	rs13127090	A	G	0.4025	1991	-0.1297	0.02132	1.411e-09	intronic	SLC2A9	chr4:9995592	A	G	0.3959	1267	-0.1139	0.02698	2.591e-05
k__Bacteria|p__Firmicutes|c__Clostridia|o__Lachnospirales|f__Lachnospiraceae|g__Oribacterium|s__unclassified_SGB_489	chr4:9987423	rs16868271	G	A	0.4013	1991	-0.1296	0.02132	1.425e-09	intronic	SLC2A9	chr4:9987423	G	A	0.3886	1267	-0.1107	0.02704	4.54e-05
k__Bacteria|p__Firmicutes|c__Clostridia|o__Lachnospirales|f__Lachnospiraceae|g__Oribacterium|s__unclassified_SGB_489	chr4:9991048	rs68013308	A	C	0.401	1991	-0.1296	0.02132	1.462e-09	intronic	SLC2A9	chr4:9991048	A	C	0.3926	1267	-0.1176	0.02697	1.399e-05
k__Bacteria|p__Firmicutes|c__Clostridia|o__Lachnospirales|f__Lachnospiraceae|g__Oribacterium|s__unclassified_SGB_489	chr4:10058061	rs11461301	C	CT	0.4821	1991	-0.1297	0.02134	1.463e-09	intergenic	SLC2A9(dist=17813),WDR1(dist=16278)	chr4:10058061	C	CT	0.4946	1267	-0.1252	0.02686	3.485e-06
k__Bacteria|p__Fusobacteriota|c__Fusobacteriia|o__Fusobacteriales|f__Leptotrichiaceae|g__Leptotrichia_A	chrX:118369469	chrX:118369469	A	C	0.3324	1992	-0.1314	0.02163	1.499e-09	intronic	WDR44	chrX:118369469
k__Bacteria|p__Firmicutes|c__Clostridia|o__Lachnospirales|f__Lachnospiraceae|g__Oribacterium|s__unclassified_SGB_1215	chr4:10016920	rs6844329	C	T	0.4271	1996	0.1287	0.02118	1.5e-09	intronic	SLC2A9	chr4:10016920	C	T	0.4177	1268	0.09842	0.02672	0.0002404
k__Bacteria|p__Firmicutes|c__Clostridia|o__Lachnospirales|f__Lachnospiraceae|g__Oribacterium|s__unclassified_SGB_489	chr4:10000237	rs1014290	G	A	0.4129	1991	-0.1293	0.0213	1.516e-09	intronic	SLC2A9	chr4:10000237	G	A	0.4157	1267	-0.11	0.02694	4.765e-05
k__Bacteria|p__Firmicutes|c__Clostridia|o__Lachnospirales|f__Lachnospiraceae|g__Oribacterium|s__unclassified_SGB_489	chr4:10028452	rs6820616	A	G	0.4702	1991	-0.1296	0.02135	1.525e-09	intronic	SLC2A9	chr4:10028452	A	G	0.4495	1267	-0.1085	0.02705	6.386e-05
k__Bacteria|p__Firmicutes|c__Clostridia|o__Lachnospirales|f__Lachnospiraceae|g__Oribacterium|s__unclassified_SGB_1215	chr4:10030937	rs13148371	T	C	0.4249	1996	0.1286	0.02119	1.547e-09	intronic	SLC2A9	chr4:10030937	T	C	0.4103	1268	0.09094	0.02673	0.0006894
k__Bacteria|p__Firmicutes|c__Clostridia|o__Lachnospirales|f__Lachnospiraceae|g__Oribacterium|s__unclassified_SGB_1215	chr4:10030940	rs60915943	C	CTAAAACTAAGAAGT	0.4249	1996	0.1286	0.02119	1.547e-09	intronic	SLC2A9	chr4:10030940	C	CTAAAACTAAGAAGT	0.4103	1268	0.09094	0.02673	0.0006894
k__Bacteria|p__Firmicutes|c__Clostridia|o__Lachnospirales|f__Lachnospiraceae|g__Oribacterium|s__unclassified_SGB_489	chr4:10047243	rs28730480	C	T	0.4236	1991	-0.1293	0.02132	1.592e-09	intergenic	SLC2A9(dist=6995),WDR1(dist=27096)	chr4:10047243	C	T	0.4224	1267	-0.1157	0.02695	1.882e-05
k__Bacteria|p__Firmicutes|c__Clostridia|o__Lachnospirales|f__Lachnospiraceae|g__Oribacterium|s__unclassified_SGB_489	chr4:9989878	rs12646380	C	T	0.401	1991	-0.1292	0.02132	1.606e-09	intronic	SLC2A9	chr4:9989878	C	T	0.3909	1267	-0.111	0.02698	4.131e-05
k__Bacteria|p__Firmicutes|c__Clostridia|o__Lachnospirales|f__Lachnospiraceae|g__Oribacterium|s__unclassified_SGB_489	chr4:10023920	rs3756231	G	A	0.4072	1991	-0.1292	0.02131	1.609e-09	intronic	SLC2A9	chr4:10023920	G	A	0.3936	1267	-0.112	0.027	3.559e-05
k__Bacteria|p__Firmicutes|c__Clostridia|o__Lachnospirales|f__Lachnospiraceae|g__Oribacterium|s__unclassified_SGB_1215	chr4:10035722	rs11731110	C	T	0.4249	1996	0.1284	0.02119	1.622e-09	intronic	SLC2A9	chr4:10035722	C	T	0.425	1268	0.09785	0.02673	0.0002623
k__Bacteria|p__Patescibacteria|c__Saccharimonadia|o__Saccharimonadales|f__Saccharimonadaceae|g__unclassified_SGB_1065	chr2:4989624	rs145906041	G	A	0.2865	1976	0.1349	0.02225	1.623e-09	intergenic	LINC01249(dist=333402),LINC01248(dist=644517)	chr2:4989624	G	A	0.2724	1262	-0.02579	0.02811	0.359
k__Bacteria|p__Firmicutes|c__Clostridia|o__TANB77|f__CAG-508|g__CAG-793|s__unclassified_SGB_2261	chr22:32858296	rs137485	T	A	0.1295	1991	0.1343	0.02217	1.658e-09	intronic	SYN3,TIMP3	chr22:32858296	T	A	0.1419	1272	-0.004463	0.02819	0.8742
k__Bacteria|p__Firmicutes|c__Clostridia|o__Lachnospirales|f__Lachnospiraceae|g__Oribacterium|s__unclassified_SGB_1215	chr4:9992148	rs7678012	C	T	0.4194	1996	0.1282	0.02117	1.658e-09	intronic	SLC2A9	chr4:9992148	C	T	0.4167	1268	0.08567	0.02676	0.0014
k__Bacteria|p__Firmicutes|c__Clostridia|o__Lachnospirales|f__Lachnospiraceae|g__Oribacterium|s__unclassified_SGB_1215	chr4:9932172	rs13112015	C	T	0.432	1996	0.1285	0.02121	1.665e-09	intronic	SLC2A9	chr4:9932172	C	T	0.4629	1268	0.07636	0.02699	0.004732
k__Bacteria|p__Firmicutes|c__Clostridia|o__Lachnospirales|f__Lachnospiraceae|g__Oribacterium|s__unclassified_SGB_1215	chr4:10045106	chr4:10045106	A	AT	0.4224	1996	0.1282	0.02119	1.694e-09	intergenic	SLC2A9(dist=4858),WDR1(dist=29233)	chr4:10045106	A	AT	0.281	1024	0.08285	0.02897	0.004319
k__Bacteria|p__Firmicutes|c__Clostridia|o__Lachnospirales|f__Lachnospiraceae|g__Oribacterium|s__unclassified_SGB_489	chr4:9989034	rs66647240	A	C	0.4	1991	-0.129	0.02132	1.733e-09	intronic	SLC2A9	chr4:9989034	A	C	0.3899	1267	-0.1139	0.02698	2.587e-05
k__Bacteria|p__Patescibacteria|c__Saccharimonadia|o__Saccharimonadales|f__Saccharimonadaceae|g__unclassified_SGB_1065	chr2:4991879	rs141484436	G	C	0.2845	1976	0.1346	0.02226	1.745e-09	intergenic	LINC01249(dist=335657),LINC01248(dist=642262)	chr2:4991879	G	C	0.2661	1262	-0.03158	0.02811	0.2615
k__Bacteria|p__Patescibacteria|c__Saccharimonadia|o__Saccharimonadales|f__Saccharimonadaceae|g__unclassified_SGB_1065	chr2:4991885	rs150857334	G	A	0.2845	1976	0.1346	0.02226	1.745e-09	intergenic	LINC01249(dist=335663),LINC01248(dist=642256)	chr2:4991885	G	A	0.2661	1262	-0.03158	0.02811	0.2615
k__Bacteria|p__Patescibacteria|c__Saccharimonadia|o__Saccharimonadales|f__Saccharimonadaceae|g__unclassified_SGB_1065	chr2:4992290	rs140652143	C	T	0.2847	1976	0.1346	0.02226	1.746e-09	intergenic	LINC01249(dist=336068),LINC01248(dist=641851)	chr2:4992290	C	T	0.2784	1262	-0.01953	0.02814	0.4878
k__Bacteria|p__Patescibacteria|c__Saccharimonadia|o__Saccharimonadales|f__Saccharimonadaceae|g__unclassified_SGB_1065	chr2:4996342	rs145864835	A	T	0.2847	1976	0.1346	0.02226	1.746e-09	intergenic	LINC01249(dist=340120),LINC01248(dist=637799)	chr2:4996342	A	T	0.2731	1262	-0.01268	0.02815	0.6525
k__Bacteria|p__Patescibacteria|c__Saccharimonadia|o__Saccharimonadales|f__Saccharimonadaceae|g__unclassified_SGB_1065	chr2:4996385	rs147711910	T	A	0.2847	1976	0.1346	0.02226	1.746e-09	intergenic	LINC01249(dist=340163),LINC01248(dist=637756)	chr2:4996385	T	A	0.2689	1250	-0.03492	0.02826	0.2169
k__Bacteria|p__Patescibacteria|c__Saccharimonadia|o__Saccharimonadales|f__Saccharimonadaceae|g__unclassified_SGB_1065	chr2:4996948	rs141539367	C	A	0.2847	1976	0.1346	0.02226	1.746e-09	intergenic	LINC01249(dist=340726),LINC01248(dist=637193)	chr2:4996948	C	A	0.2644	1262	-0.01642	0.02815	0.5598
k__Bacteria|p__Patescibacteria|c__Saccharimonadia|o__Saccharimonadales|f__Saccharimonadaceae|g__unclassified_SGB_1065	chr2:4999647	rs137929029	T	C	0.2847	1976	0.1346	0.02226	1.746e-09	intergenic	LINC01249(dist=343425),LINC01248(dist=634494)	chr2:4999647	T	C	0.2728	1262	-0.02105	0.02812	0.4543
k__Bacteria|p__Patescibacteria|c__Saccharimonadia|o__Saccharimonadales|f__Saccharimonadaceae|g__unclassified_SGB_1065	chr2:4999775	rs149476376	G	T	0.2847	1976	0.1346	0.02226	1.746e-09	intergenic	LINC01249(dist=343553),LINC01248(dist=634366)	chr2:4999775	G	T	0.2707	1262	-0.02082	0.02812	0.4592
k__Bacteria|p__Patescibacteria|c__Saccharimonadia|o__Saccharimonadales|f__Saccharimonadaceae|g__unclassified_SGB_1065	chr2:4999889	rs148182872	C	T	0.2847	1976	0.1346	0.02226	1.746e-09	intergenic	LINC01249(dist=343667),LINC01248(dist=634252)	chr2:4999889	C	T	0.2667	1262	-0.03193	0.02813	0.2565
k__Bacteria|p__Firmicutes|c__Clostridia|o__Lachnospirales|f__Lachnospiraceae|g__Oribacterium|s__unclassified_SGB_1215	chr4:10033830	rs11722930	A	G	0.4251	1996	0.1282	0.02119	1.748e-09	intronic	SLC2A9	chr4:10033830	A	G	0.4297	1268	0.08977	0.02677	0.0008215
k__Bacteria|p__Firmicutes|c__Clostridia|o__Lachnospirales|f__Lachnospiraceae|g__Oribacterium|s__unclassified_SGB_1215	chr4:10049882	rs13137795	A	G	0.4244	1996	0.1282	0.02119	1.754e-09	intergenic	SLC2A9(dist=9634),WDR1(dist=24457)	chr4:10049882	A	G	0.4304	1268	0.09058	0.02676	0.0007338
k__Bacteria|p__Firmicutes|c__Clostridia|o__Lachnospirales|f__Lachnospiraceae|g__Oribacterium|s__unclassified_SGB_489	chr4:9998884	rs35933067	G	A	0.402	1991	-0.1289	0.02132	1.782e-09	intronic	SLC2A9	chr4:9998884	G	A	0.3929	1267	-0.1124	0.02697	3.287e-05
k__Bacteria|p__Firmicutes|c__Clostridia|o__Lachnospirales|f__Lachnospiraceae|g__Oribacterium|s__unclassified_SGB_1215	chr4:10044203	rs10939669	G	A	0.4246	1996	0.1281	0.02119	1.786e-09	intergenic	SLC2A9(dist=3955),WDR1(dist=30136)	chr4:10044203	G	A	0.4267	1268	0.1066	0.02673	7.04e-05
k__Bacteria|p__Patescibacteria|c__Saccharimonadia|o__Saccharimonadales|f__Saccharimonadaceae|g__unclassified_SGB_1065	chr2:4988593	rs146095351	A	G	0.2862	1976	0.1345	0.02226	1.815e-09	intergenic	LINC01249(dist=332371),LINC01248(dist=645548)	chr2:4988593	A	G	0.2674	1262	-0.02737	0.0281	0.3303
k__Bacteria|p__Firmicutes|c__Clostridia|o__Lachnospirales|f__Lachnospiraceae|g__Oribacterium|s__unclassified_SGB_1215	chr4:9983821	rs7660895	A	G	0.4095	1996	-0.1276	0.02111	1.821e-09	intronic	SLC2A9	chr4:9983821	A	G	0.4173	1268	-0.1033	0.02673	0.0001171
k__Bacteria|p__Firmicutes|c__Clostridia|o__Lachnospirales|f__Lachnospiraceae|g__Oribacterium|s__unclassified_SGB_1215	chr4:10039875	rs11734786	C	A	0.4251	1996	0.128	0.02119	1.831e-09	intronic	SLC2A9	chr4:10039875	C	A	0.429	1268	0.08404	0.02677	0.001734
k__Bacteria|p__Fusobacteriota|c__Fusobacteriia|o__Fusobacteriales|f__Leptotrichiaceae|g__Leptotrichia_A	chrX:118374355	chrX:118374355	G	A	0.3487	2003	-0.1303	0.02157	1.845e-09	intronic	WDR44	chrX:118374355
k__Bacteria|p__Firmicutes|c__Bacilli|o__Staphylococcales|f__Gemellaceae|g__Gemella|s__unclassified_SGB_995	chr2:199820146	rs80135297	A	T	0.008433	1990	-0.1317	0.02181	1.869e-09	intronic	FTCDNL1	chr2:199820146	A	T	0.009705	1267	-0.03252	0.02763	0.2394
k__Bacteria|p__Firmicutes|c__Bacilli|o__Staphylococcales|f__Gemellaceae|g__Gemella|s__unclassified_SGB_995	chr2:199823931	rs74369072	A	G	0.008433	1990	-0.1317	0.02181	1.869e-09	intronic	FTCDNL1	chr2:199823931	A	G	0.009036	1267	-0.04991	0.02761	0.07096
k__Bacteria|p__Patescibacteria|c__Saccharimonadia|o__Saccharimonadales|f__Saccharimonadaceae|g__unclassified_SGB_1065	chr2:4990131	rs146077200	G	A	0.2865	1976	0.1344	0.02225	1.869e-09	intergenic	LINC01249(dist=333909),LINC01248(dist=644010)	chr2:4990131	G	A	0.2734	1262	-0.01946	0.02811	0.4888
k__Bacteria|p__Firmicutes|c__Clostridia|o__Lachnospirales|f__Lachnospiraceae|g__Oribacterium|s__unclassified_SGB_489	chr4:9987730	rs73100632	C	G	0.4008	1991	-0.1287	0.02132	1.876e-09	intronic	SLC2A9	chr4:9987730	C	G	0.3872	1267	-0.1155	0.02704	2.072e-05
k__Bacteria|p__Proteobacteria|c__Gammaproteobacteria|o__Burkholderiales|f__Neisseriaceae|g__Neisseria|s__unclassified_SGB_1275	chr8:67854722	rs141261372	A	G	0.0062	1968	-0.1333	0.02208	1.88e-09	intergenic	CPA6(dist=108337),PREX2(dist=97393)	chr8:67854722	A	G	0.006693	1257	0.00204	0.02802	0.942
k__Bacteria|p__Patescibacteria|c__Saccharimonadia|o__Saccharimonadales|f__Saccharimonadaceae|g__unclassified_SGB_1065	chr2:4992534	rs142544456	T	C	0.2845	1976	0.1343	0.02226	1.887e-09	intergenic	LINC01249(dist=336312),LINC01248(dist=641607)	chr2:4992534	T	C	0.2781	1262	-0.02406	0.02816	0.3929
k__Bacteria|p__Patescibacteria|c__Saccharimonadia|o__Saccharimonadales|f__Saccharimonadaceae|g__unclassified_SGB_1065	chr2:4992802	rs140653616	A	G	0.2845	1976	0.1343	0.02226	1.887e-09	intergenic	LINC01249(dist=336580),LINC01248(dist=641339)	chr2:4992802	A	G	0.2761	1262	-0.02585	0.02814	0.3585
k__Bacteria|p__Patescibacteria|c__Saccharimonadia|o__Saccharimonadales|f__Saccharimonadaceae|g__unclassified_SGB_1065	chr2:4992894	rs146633818	A	G	0.2845	1976	0.1343	0.02226	1.887e-09	intergenic	LINC01249(dist=336672),LINC01248(dist=641247)	chr2:4992894	A	G	0.2758	1262	-0.02624	0.02812	0.351
k__Bacteria|p__Patescibacteria|c__Saccharimonadia|o__Saccharimonadales|f__Saccharimonadaceae|g__unclassified_SGB_1065	chr2:4999916	rs141151837	T	G	0.2845	1976	0.1344	0.02226	1.894e-09	intergenic	LINC01249(dist=343694),LINC01248(dist=634225)	chr2:4999916	T	G	0.2681	1262	-0.03733	0.0281	0.1844
k__Bacteria|p__Firmicutes|c__Clostridia|o__Lachnospirales|f__Lachnospiraceae|g__Oribacterium|s__unclassified_SGB_489	chr4:9995037	rs16891923	A	C	0.4008	1991	-0.1287	0.02132	1.898e-09	intronic	SLC2A9	chr4:9995037	A	C	0.3949	1267	-0.117	0.02695	1.528e-05
k__Bacteria|p__Firmicutes|c__Clostridia|o__Lachnospirales|f__Lachnospiraceae|g__Oribacterium|s__unclassified_SGB_489	chr4:9995228	rs16891926	T	G	0.4008	1991	-0.1287	0.02132	1.898e-09	intronic	SLC2A9	chr4:9995228	T	G	0.3949	1267	-0.1195	0.02695	1.002e-05
k__Bacteria|p__Firmicutes|c__Clostridia|o__Lachnospirales|f__Lachnospiraceae|g__Oribacterium|s__unclassified_SGB_1215	chr4:10029945	rs12506455	A	T	0.4244	1996	0.1279	0.02119	1.905e-09	intronic	SLC2A9	chr4:10029945	A	T	0.419	1268	0.07956	0.02676	0.003002
k__Bacteria|p__Firmicutes|c__Clostridia|o__Lachnospirales|f__Lachnospiraceae|g__Oribacterium|s__unclassified_SGB_489	chr4:10016554	rs13151113	A	G	0.4038	1991	-0.1286	0.02132	1.907e-09	intronic	SLC2A9	chr4:10016554	A	G	0.3932	1267	-0.1149	0.02699	2.235e-05
k__Bacteria|p__Firmicutes|c__Clostridia|o__Lachnospirales|f__Lachnospiraceae|g__Oribacterium|s__unclassified_SGB_1215	chr4:9983752	rs7679724	G	T	0.41	1996	-0.1273	0.02111	1.936e-09	intronic	SLC2A9	chr4:9983752	G	T	0.42	1268	-0.1002	0.02674	0.0001881
k__Bacteria|p__Firmicutes|c__Clostridia|o__Lachnospirales|f__Lachnospiraceae|g__Oribacterium|s__unclassified_SGB_1215	chr4:9971154	rs13103690	T	G	0.4308	1996	0.1279	0.0212	1.942e-09	intronic	SLC2A9	chr4:9971154	T	G	0.4501	1268	0.07875	0.02694	0.003522
k__Bacteria|p__Firmicutes|c__Clostridia|o__Lachnospirales|f__Lachnospiraceae|g__Oribacterium|s__unclassified_SGB_1215	chr4:9971255	rs13103879	T	C	0.4311	1996	0.1278	0.0212	1.951e-09	intronic	SLC2A9	chr4:9971255	T	C	0.4525	1268	0.08318	0.02695	0.002069
k__Bacteria|p__Proteobacteria|c__Gammaproteobacteria|o__Enterobacterales|f__Pasteurellaceae|g__Haemophilus|s__Haemophilus_sp002998595_SGB_3204	chr5:116967036	rs118039222	C	G	0.05233	1981	-0.1333	0.02211	1.979e-09	intergenic	LINC02214(dist=204827),LINC00992(dist=448476)	chr5:116967036	C	G	0.0492	1266	-0.00581	0.02776	0.8342
k__Bacteria|p__Firmicutes|c__Clostridia|o__Lachnospirales|f__Lachnospiraceae|g__Oribacterium|s__unclassified_SGB_1215	chr4:10005681	rs12507050	T	G	0.4214	1996	0.1275	0.02116	1.988e-09	intronic	SLC2A9	chr4:10005681	T	G	0.421	1268	0.09617	0.02674	0.0003343
k__Bacteria|p__Firmicutes|c__Clostridia|o__Lachnospirales|f__Lachnospiraceae|g__Oribacterium|s__unclassified_SGB_1215	chr4:9974481	rs35908990	A	G	0.4286	1996	0.1278	0.02121	2e-09	intronic	SLC2A9	chr4:9974481	A	G	0.4448	1268	0.06794	0.02693	0.01177
k__Bacteria|p__Firmicutes|c__Clostridia|o__Lachnospirales|f__Lachnospiraceae|g__Oribacterium|s__unclassified_SGB_489	chr4:10000107	rs34823069	C	CTCTT	0.402	1991	-0.1285	0.02132	2.013e-09	intronic	SLC2A9	chr4:10000107	C	CTCTT	0.3667	1256	-0.1108	0.02718	4.903e-05
k__Bacteria|p__Firmicutes|c__Clostridia|o__Lachnospirales|f__Lachnospiraceae|g__Oribacterium|s__unclassified_SGB_489	chr4:10028560	rs66943961	C	CAAT	0.47	1991	-0.1286	0.02135	2.019e-09	intronic	SLC2A9	chr4:10028560	C	CAAT	0.4475	1267	-0.111	0.02705	4.367e-05
k__Bacteria|p__Firmicutes|c__Clostridia|o__Lachnospirales|f__Lachnospiraceae|g__Oribacterium|s__unclassified_SGB_489	chr4:10000028	rs34407859	T	C	0.4015	1991	-0.1284	0.02132	2.023e-09	intronic	SLC2A9	chr4:10000028	T	C	0.3906	1267	-0.1055	0.027	9.869e-05
k__Bacteria|p__Firmicutes|c__Clostridia|o__Lachnospirales|f__Lachnospiraceae|g__Oribacterium|s__Oribacterium_sinus_SGB_2094	chr16:80780066	rs140386537	C	T	0.007688	1993	0.1336	0.02218	2.042e-09	intronic	CDYL2	chr16:80780066	C	T	0.006359	1267	-0.009235	0.02816	0.743
k__Bacteria|p__Firmicutes|c__Clostridia|o__Lachnospirales|f__Lachnospiraceae|g__Oribacterium|s__unclassified_SGB_489	chr4:10016214	rs35271694	A	G	0.4033	1991	-0.1284	0.02132	2.053e-09	intronic	SLC2A9	chr4:10016214	A	G	0.3892	1267	-0.1179	0.02702	1.392e-05
k__Bacteria|p__Bacteroidota|c__Bacteroidia|o__Bacteroidales|f__Bacteroidaceae|g__Prevotella|s__Prevotella_denticola_SGB_3531	chr12:105214538	rs1196764	A	G	0.06272	1992	0.1322	0.02196	2.063e-09	intronic	APPL2	chr12:105214538	A	G	0.09416	1237	0.2179	0.02751	5.174e-15
k__Bacteria|p__Campylobacterota|c__Campylobacteria|o__Campylobacterales|f__Campylobacteraceae|g__Campylobacter_A|s__unclassified_SGB_3093	chrX:2558488	chrX:2558488	AA	GA	0.01668	1837	-0.1352	0.02245	2.066e-09	intergenic	DHRSX(dist=57514),MIR6089(dist=50703)	chrX:2558488
k__Bacteria|p__Fusobacteriota|c__Fusobacteriia|o__Fusobacteriales|f__Leptotrichiaceae|g__Leptotrichia_A	chrX:118432004	chrX:118432004	T	C	0.3496	2002	-0.1299	0.02158	2.068e-09	intronic	WDR44	chrX:118432004
k__Bacteria|p__Firmicutes|c__Clostridia|o__Lachnospirales|f__Lachnospiraceae|g__Oribacterium|s__unclassified_SGB_489	chr4:10005827	rs35201034	C	G	0.4737	1991	-0.1284	0.02134	2.075e-09	intronic	SLC2A9	chr4:10005827	C	G	0.4618	1267	-0.1146	0.02699	2.342e-05
k__Bacteria|p__Patescibacteria|c__Saccharimonadia|o__Saccharimonadales|f__Saccharimonadaceae|g__unclassified_SGB_1065	chr2:4990421	rs201351484	T	TA	0.2862	1976	0.134	0.02226	2.076e-09	intergenic	LINC01249(dist=334199),LINC01248(dist=643720)	chr2:4990421	T	TA	0.2718	1262	-0.03922	0.02809	0.1629
k__Bacteria|p__Firmicutes|c__Clostridia|o__Lachnospirales|f__Lachnospiraceae|g__Oribacterium|s__unclassified_SGB_1215	chr4:10036004	rs10939665	C	T	0.4251	1996	0.1276	0.02119	2.079e-09	intronic	SLC2A9	chr4:10036004	C	T	0.4094	1250	0.0835	0.02694	0.001981
k__Bacteria|p__Firmicutes|c__Clostridia|o__Lachnospirales|f__Lachnospiraceae|g__Oribacterium|s__unclassified_SGB_1215	chr4:10042262	rs62293415	C	A	0.4239	1996	0.1275	0.02119	2.08e-09	intergenic	SLC2A9(dist=2014),WDR1(dist=32077)	chr4:10042262	C	A	0.425	1268	0.09422	0.02673	0.0004392
k__Bacteria|p__Firmicutes|c__Clostridia|o__Lachnospirales|f__Lachnospiraceae|g__Oribacterium|s__unclassified_SGB_1215	chr4:9988704	rs17187075	C	G	0.4201	1996	0.1274	0.02117	2.081e-09	intronic	SLC2A9	chr4:9988704	C	G	0.4167	1268	0.08318	0.02679	0.001948
k__Bacteria|p__Patescibacteria|c__Saccharimonadia|o__Saccharimonadales|f__Saccharimonadaceae|g__unclassified_SGB_1065	chr2:4997719	rs139250732	T	C	0.2852	1976	0.134	0.02226	2.09e-09	intergenic	LINC01249(dist=341497),LINC01248(dist=636422)	chr2:4997719	T	C	0.2631	1262	-0.02387	0.02816	0.3968
k__Bacteria|p__Firmicutes|c__Clostridia|o__Lachnospirales|f__Lachnospiraceae|g__Oribacterium|s__unclassified_SGB_489	chr4:10036967	rs16892449	C	G	0.4692	1991	-0.1285	0.02135	2.101e-09	intronic	SLC2A9	chr4:10036967	C	G	0.4481	1267	-0.1188	0.02706	1.222e-05
k__Bacteria|p__Fusobacteriota|c__Fusobacteriia|o__Fusobacteriales|f__Leptotrichiaceae|g__Leptotrichia_A	chrX:118349809	chrX:118349809	T	C	0.3492	2003	-0.1298	0.02157	2.122e-09	intronic	WDR44	chrX:118349809
k__Bacteria|p__Firmicutes|c__Negativicutes|o__Veillonellales|f__Veillonellaceae|g__Veillonella|s__Veillonella_rogosae_SGB_2008	chr2:58562595	rs6725231	G	A	0.2803	2000	-0.1312	0.02181	2.139e-09	ncRNA_intronic	LINC01122	chr2:58562595	G	A	0.2815	1275	0.005638	0.02785	0.8396
k__Bacteria|p__Firmicutes|c__Negativicutes|o__Veillonellales|f__Veillonellaceae|g__Veillonella|s__Veillonella_rogosae_SGB_2008	chr2:58567530	rs994834	G	T	0.2827	2000	-0.1312	0.02181	2.156e-09	ncRNA_intronic	LINC01122	chr2:58567530	G	T	0.2885	1275	0.01445	0.02788	0.6043
k__Bacteria|p__Firmicutes|c__Clostridia|o__Lachnospirales|f__Lachnospiraceae|g__Oribacterium|s__unclassified_SGB_1215	chr4:9984086	rs17246501	C	A	0.4338	1996	0.1274	0.02119	2.172e-09	intronic	SLC2A9	chr4:9984086	C	A	0.4324	1268	0.07491	0.02679	0.005258
k__Bacteria|p__Fusobacteriota|c__Fusobacteriia|o__Fusobacteriales|f__Leptotrichiaceae|g__Leptotrichia_A	chrX:118384005	chrX:118384005	G	A	0.3492	2003	-0.1297	0.02158	2.193e-09	intronic	WDR44	chrX:118384005
k__Bacteria|p__Proteobacteria|c__Gammaproteobacteria|o__Pseudomonadales|f__Pseudomonadaceae|g__Pseudomonas_E|s__Pseudomonas_E_marginalis_SGB_118	chr8:81156991	rs148945530	G	A	0.007192	1920	-0.1358	0.02259	2.203e-09	intergenic	PAG1(dist=44923),FABP5(dist=123492)	chr8:81156991	G	A	0.006024	1222	-0.03559	0.02878	0.2165
k__Bacteria|p__Firmicutes|c__Clostridia|o__Lachnospirales|f__Lachnospiraceae|g__Oribacterium|s__unclassified_SGB_1215	chr4:10029444	rs12500810	A	G	0.4226	1996	0.1274	0.02119	2.206e-09	intronic	SLC2A9	chr4:10029444	A	G	0.4197	1268	0.08925	0.02672	0.0008617
k__Bacteria|p__Firmicutes|c__Clostridia|o__Lachnospirales|f__Lachnospiraceae|g__Oribacterium|s__unclassified_SGB_489	chr4:10035997	rs12642537	A	G	0.4695	1991	-0.1283	0.02136	2.217e-09	intronic	SLC2A9	chr4:10035997	A	G	0.4487	1246	-0.1019	0.02719	0.0001859
k__Bacteria|p__Firmicutes|c__Clostridia|o__Lachnospirales|f__Lachnospiraceae|g__Oribacterium|s__unclassified_SGB_489	chr4:9977535	rs75964023	T	C	0.4545	1953	-0.1295	0.02156	2.237e-09	intronic	SLC2A9	chr4:9977535	T	C	0.4568	1267	-0.1093	0.02705	5.685e-05
k__Bacteria|p__Firmicutes|c__Clostridia|o__Lachnospirales|f__Lachnospiraceae|g__Oribacterium|s__unclassified_SGB_489	chr4:9944471	rs4697701	A	G	0.4794	1991	-0.1283	0.02136	2.243e-09	intronic	SLC2A9	chr4:9944471	A	G	0.4642	1267	-0.1005	0.02712	0.0002186
k__Bacteria|p__Firmicutes|c__Clostridia|o__Lachnospirales|f__Lachnospiraceae|g__Oribacterium|s__unclassified_SGB_489	chr4:10031901	rs13135351	A	G	0.47	1991	-0.1282	0.02136	2.281e-09	intronic	SLC2A9	chr4:10031901	A	G	0.4478	1267	-0.1082	0.02709	6.885e-05
k__Bacteria|p__Fusobacteriota|c__Fusobacteriia|o__Fusobacteriales|f__Leptotrichiaceae|g__Leptotrichia_A	chrX:118427432	chrX:118427432	A	G	0.3475	2003	-0.1295	0.02157	2.333e-09	intronic	WDR44	chrX:118427432
k__Bacteria|p__Bacteroidota|c__Bacteroidia|o__Bacteroidales|f__Bacteroidaceae|g__unclassified_SGB_2747|s__unclassified_SGB_2747	chr9:110556128	rs117715783	T	C	0.02232	1961	-0.1331	0.02217	2.336e-09	intronic	SVEP1	chr9:110556128	T	C	0.01941	1247	-0.04487	0.02787	0.1076
k__Bacteria|p__Firmicutes|c__Clostridia|o__Lachnospirales|f__Lachnospiraceae|g__Oribacterium|s__unclassified_SGB_1215	chr4:10001771	rs4622999	G	C	0.4169	1996	0.127	0.02117	2.351e-09	intronic	SLC2A9	chr4:10001771	G	C	0.4066	1268	0.08969	0.02674	0.0008209
k__Bacteria|p__Firmicutes|c__Clostridia|o__Lachnospirales|f__Lachnospiraceae|g__Oribacterium|s__unclassified_SGB_1215	chr4:10041218	rs13137074	T	C	0.4249	1996	0.1271	0.02119	2.37e-09	upstream	SLC2A9(dist=970)	chr4:10041218	T	C	0.425	1268	0.09297	0.02674	0.0005252
k__Bacteria|p__Firmicutes|c__Bacilli|o__Lactobacillales|f__Streptococcaceae|g__Streptococcus|s__Streptococcus_mitis_I_SGB_3085	chr1:122802807	chr1:122802807	A	T	0.005982	1991	-0.1313	0.0219	2.384e-09	intergenic	EMBP1(dist=1230919)	chr1:122802807
k__Bacteria|p__Firmicutes|c__Clostridia|o__Lachnospirales|f__Lachnospiraceae|g__Oribacterium|s__unclassified_SGB_489	chr4:10050970	rs6822023	T	C	0.469	1991	-0.1281	0.02136	2.392e-09	intergenic	SLC2A9(dist=10722),WDR1(dist=23369)	chr4:10050970	T	C	0.4501	1267	-0.1138	0.02701	2.704e-05
k__Bacteria|p__Fusobacteriota|c__Fusobacteriia|o__Fusobacteriales|f__Leptotrichiaceae|g__Leptotrichia_A	chrX:118354284	chrX:118354284	C	G	0.3484	2002	-0.1294	0.02158	2.393e-09	intronic	WDR44	chrX:118354284
k__Bacteria|p__Firmicutes|c__Clostridia|o__Lachnospirales|f__Lachnospiraceae|g__Oribacterium|s__unclassified_SGB_489	chr4:10036918	rs35249656	A	G	0.4697	1991	-0.1281	0.02136	2.397e-09	intronic	SLC2A9	chr4:10036918	A	G	0.4451	1267	-0.1149	0.02712	2.45e-05
k__Bacteria|p__Fusobacteriota|c__Fusobacteriia|o__Fusobacteriales|f__Leptotrichiaceae|g__Leptotrichia_A	chrX:118390049	chrX:118390049	T	A	0.3473	2001	-0.1294	0.02159	2.429e-09	intronic	WDR44	chrX:118390049
k__Bacteria|p__Firmicutes|c__Clostridia|o__Lachnospirales|f__Lachnospiraceae|g__Oribacterium|s__unclassified_SGB_1215	chr4:10035637	rs13145442	A	C	0.4249	1996	0.127	0.02119	2.429e-09	intronic	SLC2A9	chr4:10035637	A	C	0.4234	1268	0.1002	0.02672	0.0001858
k__Bacteria|p__Campylobacterota|c__Campylobacteria|o__Campylobacterales|f__Campylobacteraceae|g__Campylobacter_A|s__unclassified_SGB_1072	chr9:112892230	rs10739380	T	A	0.01017	1982	0.1316	0.02195	2.446e-09	intergenic	SLC46A2(dist=1317),ZNF883(dist=104890)	chr9:112892230	T	A	0.0174	1251	-0.004964	0.0283	0.8608
k__Bacteria|p__Firmicutes|c__Clostridia|o__Lachnospirales|f__Lachnospiraceae|g__Oribacterium|s__unclassified_SGB_1215	chr4:10046647	rs35250962	T	C	0.4249	1996	0.127	0.02119	2.448e-09	intergenic	SLC2A9(dist=6399),WDR1(dist=27692)	chr4:10046647	T	C	0.4264	1268	0.08539	0.02676	0.001451
k__Bacteria|p__Firmicutes|c__Clostridia|o__Lachnospirales|f__Lachnospiraceae|g__Oribacterium|s__unclassified_SGB_1215	chr4:10047425	rs35750364	C	T	0.4249	1996	0.127	0.02119	2.448e-09	intergenic	SLC2A9(dist=7177),WDR1(dist=26914)	chr4:10047425	C	T	0.4287	1268	0.07909	0.02678	0.0032
k__Bacteria|p__Firmicutes|c__Clostridia|o__Lachnospirales|f__Lachnospiraceae|g__Oribacterium|s__unclassified_SGB_1215	chr4:10041404	rs13137343	A	C	0.4251	1996	0.127	0.02119	2.45e-09	intergenic	SLC2A9(dist=1156),WDR1(dist=32935)	chr4:10041404	A	C	0.427	1268	0.0927	0.02674	0.0005453
k__Bacteria|p__Firmicutes|c__Clostridia|o__Lachnospirales|f__Lachnospiraceae|g__Oribacterium|s__unclassified_SGB_489	chr4:10071411	rs12512525	C	A	0.4043	1991	-0.1277	0.02131	2.454e-09	intergenic	SLC2A9(dist=31163),WDR1(dist=2928)	chr4:10071411	C	A	0.3809	1267	-0.1247	0.02696	4.112e-06
k__Bacteria|p__Fusobacteriota|c__Fusobacteriia|o__Fusobacteriales|f__Leptotrichiaceae|g__Leptotrichia_A	chrX:118352266	chrX:118352266	T	C	0.3215	1965	-0.1305	0.02178	2.466e-09	intronic	WDR44	chrX:118352266
k__Bacteria|p__Fusobacteriota|c__Fusobacteriia|o__Fusobacteriales|f__Leptotrichiaceae|g__Leptotrichia_A	chrX:118350405	chrX:118350405	G	A	0.349	2003	-0.1293	0.02158	2.478e-09	intronic	WDR44	chrX:118350405
k__Bacteria|p__Firmicutes|c__Clostridia|o__Lachnospirales|f__Lachnospiraceae|g__Oribacterium|s__unclassified_SGB_1215	chr4:10034715	rs3733585	G	A	0.4253	1996	0.1269	0.02119	2.5e-09	intronic	SLC2A9	chr4:10034715	G	A	0.426	1268	0.09953	0.02674	0.0002065
k__Bacteria|p__Firmicutes|c__Clostridia|o__Lachnospirales|f__Lachnospiraceae|g__Oribacterium|s__unclassified_SGB_1215	chr4:10034882	rs3733584	C	T	0.4253	1996	0.1269	0.02119	2.5e-09	intronic	SLC2A9	chr4:10034882	C	T	0.4267	1268	0.1024	0.02672	0.0001323
k__Bacteria|p__Bacteroidota|c__Bacteroidia|o__Bacteroidales|f__Bacteroidaceae|g__Prevotella|s__unclassified_SGB_144	chr12:105214538	rs1196764	A	G	0.06272	2001	0.1302	0.02174	2.511e-09	intronic	APPL2	chr12:105214538	A	G	0.09416	1245	0.2642	0.0267	2.898e-22
k__Bacteria|p__Firmicutes|c__Clostridia|o__Lachnospirales|f__Lachnospiraceae|g__Oribacterium|s__unclassified_SGB_1215	chr4:10034566	rs11727199	T	C	0.4253	1996	0.1269	0.02119	2.514e-09	intronic	SLC2A9	chr4:10034566	T	C	0.4183	1268	0.09918	0.02671	0.000214
k__Bacteria|p__Firmicutes|c__Clostridia|o__Lachnospirales|f__Lachnospiraceae|g__Oribacterium|s__unclassified_SGB_1215	chr4:10040536	rs7679916	T	C	0.4246	1996	0.1269	0.02119	2.549e-09	upstream	SLC2A9(dist=288)	chr4:10040536	T	C	0.4267	1268	0.0899	0.02675	0.0008007
k__Bacteria|p__Firmicutes|c__Clostridia|o__Lachnospirales|f__Lachnospiraceae|g__Oribacterium|s__unclassified_SGB_1215	chr4:9992959	rs17246745	C	T	0.4204	1996	0.1267	0.02117	2.557e-09	intronic	SLC2A9	chr4:9992959	C	T	0.415	1268	0.09107	0.02675	0.0006825
k__Bacteria|p__Firmicutes|c__Clostridia|o__Lachnospirales|f__Lachnospiraceae|g__Oribacterium|s__unclassified_SGB_1215	chr4:10039480	rs12508991	T	C	0.4251	1996	0.1268	0.02119	2.574e-09	intronic	SLC2A9	chr4:10039480	T	C	0.4287	1268	0.08845	0.02676	0.0009748
k__Bacteria|p__Firmicutes|c__Clostridia|o__Lachnospirales|f__Lachnospiraceae|g__Oribacterium|s__unclassified_SGB_489	chr4:10041226	rs7685958	G	C	0.469	1991	-0.1278	0.02136	2.614e-09	upstream	SLC2A9(dist=978)	chr4:10041226	G	C	0.4565	1267	-0.1154	0.02697	2.007e-05
k__Bacteria|p__Spirochaetota|c__Spirochaetia|o__Treponematales|f__Treponemataceae|g__Treponema_B|s__unclassified_SGB_706	chr7:75797249	rs78428599	C	T	0.06225	1980	-0.1311	0.02192	2.619e-09	intergenic	CCL26(dist=7503),CCL24(dist=14547)	chr7:75797249	C	T	0.05689	1276	-0.0351	0.0278	0.207
k__Bacteria|p__Firmicutes|c__Clostridia|o__Lachnospirales|f__Lachnospiraceae|g__Oribacterium|s__unclassified_SGB_489	chr4:10050904	rs6821843	A	C	0.4692	1991	-0.1277	0.02136	2.624e-09	intergenic	SLC2A9(dist=10656),WDR1(dist=23435)	chr4:10050904	A	C	0.4505	1267	-0.113	0.02701	3.071e-05
k__Bacteria|p__Firmicutes|c__Clostridia|o__Lachnospirales|f__Lachnospiraceae|g__Oribacterium|s__unclassified_SGB_489	chr4:10050986	rs6837659	C	T	0.4692	1991	-0.1277	0.02136	2.624e-09	intergenic	SLC2A9(dist=10738),WDR1(dist=23353)	chr4:10050986	C	T	0.4505	1267	-0.1122	0.02701	3.503e-05
k__Bacteria|p__Firmicutes|c__Clostridia|o__Lachnospirales|f__Lachnospiraceae|g__Oribacterium|s__unclassified_SGB_489	chr4:10052810	rs7677939	G	C	0.3916	1991	-0.1275	0.02132	2.628e-09	intergenic	SLC2A9(dist=12562),WDR1(dist=21529)	chr4:10052810	G	C	0.3598	1267	-0.1153	0.02706	2.178e-05
k__Bacteria|p__Firmicutes|c__Clostridia|o__Lachnospirales|f__Lachnospiraceae|g__Oribacterium|s__unclassified_SGB_489	chr4:10014328	rs3796831	G	C	0.404	1991	-0.1275	0.02132	2.634e-09	intronic	SLC2A9	chr4:10014328	G	C	0.3922	1267	-0.1213	0.02699	7.668e-06
k__Bacteria|p__Bacteroidota|c__Bacteroidia|o__Bacteroidales|f__Porphyromonadaceae|g__Porphyromonas|s__unclassified_SGB_3076	chr9:21893877	rs147014403	A	G	0.01513	1976	-0.1315	0.02199	2.641e-09	intergenic	MTAP(dist=27907),CDKN2A-DT(dist=73262)	chr9:21893877	A	G	0.01104	1258	-0.007743	0.02802	0.7824
k__Bacteria|p__Firmicutes|c__Clostridia|o__Lachnospirales|f__Lachnospiraceae|g__Oribacterium|s__unclassified_SGB_489	chr4:10003225	rs16892069	C	T	0.3978	1991	-0.1275	0.02132	2.656e-09	intronic	SLC2A9	chr4:10003225	C	T	0.3876	1267	-0.09641	0.02701	0.000372
k__Bacteria|p__Patescibacteria|c__Saccharimonadia|o__Saccharimonadales|f__Saccharimonadaceae|g__unclassified_SGB_1279|s__unclassified_SGB_1279	chrX:69006934	chrX:69006934	T	C	0.02381	1945	-0.1347	0.02253	2.657e-09	intergenic	EFNB1(dist=164771),PJA1(dist=153804)	chrX:69006934
k__Bacteria|p__Patescibacteria|c__Saccharimonadia|o__Saccharimonadales|f__Saccharimonadaceae|g__unclassified_SGB_1279|s__unclassified_SGB_1279	chrX:69013515	chrX:69013515	A	G	0.02381	1945	-0.1347	0.02253	2.657e-09	intergenic	EFNB1(dist=171352),PJA1(dist=147223)	chrX:69013515
k__Bacteria|p__Firmicutes|c__Clostridia|o__Lachnospirales|f__Lachnospiraceae|g__Oribacterium|s__Oribacterium_sinus_SGB_799	chr9:118661889	rs144822317	C	T	0.02331	1995	-0.1319	0.02206	2.663e-09	intergenic	TLR4(dist=944398),LINC02578(dist=17782)	chr9:118661889	C	T	0.01539	1269	0.01692	0.02814	0.5477
k__Bacteria|p__Patescibacteria|c__Saccharimonadia|o__Saccharimonadales|f__Saccharimonadaceae|g__unclassified_SGB_1065	chr2:4998123	rs150516769	G	A	0.2847	1976	0.133	0.02226	2.724e-09	intergenic	LINC01249(dist=341901),LINC01248(dist=636018)	chr2:4998123	G	A	0.261	1262	-0.02913	0.02815	0.3009
k__Bacteria|p__Firmicutes|c__Bacilli|o__RF39|f__unclassified_SGB_1766	chr17:66574767	rs34131705	G	A	0.3485	1995	0.1315	0.02201	2.725e-09	intronic	PRKCA	chr17:66574767	G	A	0.3407	1274	0.06846	0.02779	0.01388
k__Bacteria|p__Patescibacteria|c__Saccharimonadia|o__Saccharimonadales|f__Saccharimonadaceae|g__unclassified_SGB_1065	chr2:4997610	rs752874317	C	CA	0.284	1976	0.1329	0.02226	2.779e-09	intergenic	LINC01249(dist=341388),LINC01248(dist=636531)	chr2:4997610	C	CA	0.2209	1207	-0.01697	0.02892	0.5575
k__Bacteria|p__Firmicutes|c__Clostridia|o__Lachnospirales|f__Lachnospiraceae|g__Oribacterium|s__unclassified_SGB_1215	chr4:10044674	rs11734375	G	A	0.4246	1996	0.1265	0.02119	2.783e-09	intergenic	SLC2A9(dist=4426),WDR1(dist=29665)	chr4:10044674	G	A	0.4294	1268	0.09809	0.02676	0.0002574
k__Bacteria|p__Fusobacteriota|c__Fusobacteriia|o__Fusobacteriales|f__Leptotrichiaceae|g__Leptotrichia_A	chrX:118361587	chrX:118361587	G	A	0.348	2003	-0.1288	0.02157	2.797e-09	intronic	WDR44	chrX:118361587
k__Bacteria|p__Fusobacteriota|c__Fusobacteriia|o__Fusobacteriales|f__Leptotrichiaceae|g__Leptotrichia_A	chrX:118436991	chrX:118436991	T	TCTG	0.349	2003	-0.1288	0.02158	2.819e-09	intronic	WDR44	chrX:118436991
k__Bacteria|p__Firmicutes|c__Clostridia|o__Lachnospirales|f__Lachnospiraceae|g__Oribacterium|s__unclassified_SGB_489	chr4:10044471	rs35782952	A	C	0.469	1991	-0.1275	0.02136	2.821e-09	intergenic	SLC2A9(dist=4223),WDR1(dist=29868)	chr4:10044471	A	C	0.4518	1267	-0.1232	0.02699	5.505e-06
k__Bacteria|p__Firmicutes|c__Clostridia|o__Lachnospirales|f__Lachnospiraceae|g__Oribacterium|s__unclassified_SGB_489	chr4:10047949	rs36045949	TA	T	0.469	1991	-0.1275	0.02136	2.823e-09	intergenic	SLC2A9(dist=7701),WDR1(dist=26390)	chr4:10047949	TA	T	0.4562	1267	-0.105	0.02701	0.0001068
k__Bacteria|p__Fusobacteriota|c__Fusobacteriia|o__Fusobacteriales|f__Leptotrichiaceae|g__Leptotrichia_A	chrX:118382081	chrX:118382081	G	C	0.348	2003	-0.1288	0.02157	2.837e-09	intronic	WDR44	chrX:118382081
k__Bacteria|p__Firmicutes|c__Clostridia|o__Lachnospirales|f__Lachnospiraceae|g__Oribacterium|s__unclassified_SGB_489	chr4:10051657	rs57897925	A	G	0.4695	1991	-0.1275	0.02136	2.843e-09	intergenic	SLC2A9(dist=11409),WDR1(dist=22682)	chr4:10051657	A	G	0.4531	1267	-0.1169	0.02698	1.578e-05
k__Bacteria|p__Firmicutes|c__Clostridia|o__Lachnospirales|f__Lachnospiraceae|g__Oribacterium|s__unclassified_SGB_489	chr4:10042008	rs36036984	T	C	0.469	1991	-0.1274	0.02135	2.844e-09	intergenic	SLC2A9(dist=1760),WDR1(dist=32331)	chr4:10042008	T	C	0.4505	1267	-0.1143	0.02703	2.52e-05
k__Bacteria|p__Fusobacteriota|c__Fusobacteriia|o__Fusobacteriales|f__Leptotrichiaceae|g__Leptotrichia_A	chrX:118404763	chrX:118404763	T	C	0.3481	2002	-0.1288	0.02159	2.848e-09	intronic	WDR44	chrX:118404763
k__Bacteria|p__Firmicutes|c__Clostridia|o__Lachnospirales|f__Lachnospiraceae|g__Oribacterium|s__unclassified_SGB_489	chr4:10044547	rs35334203	T	C	0.4692	1991	-0.1274	0.02136	2.879e-09	intergenic	SLC2A9(dist=4299),WDR1(dist=29792)	chr4:10044547	T	C	0.4515	1267	-0.1218	0.02701	7.169e-06
k__Bacteria|p__Patescibacteria|c__Saccharimonadia|o__Saccharimonadales|f__Saccharimonadaceae|g__unclassified_SGB_1065	chr2:4981388	rs144806089	T	C	0.3147	1976	0.1327	0.02225	2.897e-09	intergenic	LINC01249(dist=325166),LINC01248(dist=652753)	chr2:4981388	T	C	0.3032	1262	-0.02873	0.02805	0.3059
k__Bacteria|p__Firmicutes|c__Clostridia|o__Lachnospirales|f__Lachnospiraceae|g__Oribacterium|s__unclassified_SGB_489	chr4:10050137	rs12499734	T	C	0.4695	1991	-0.1274	0.02136	2.903e-09	intergenic	SLC2A9(dist=9889),WDR1(dist=24202)	chr4:10050137	T	C	0.4478	1267	-0.1045	0.02706	0.0001189
k__Bacteria|p__Firmicutes|c__Clostridia|o__Lachnospirales|f__Lachnospiraceae|g__Oribacterium|s__unclassified_SGB_489	chr4:10040023	rs16892493	T	C	0.4692	1991	-0.1274	0.02135	2.904e-09	intronic	SLC2A9	chr4:10040023	T	C	0.4511	1267	-0.1131	0.02702	3.057e-05
k__Bacteria|p__Firmicutes|c__Clostridia|o__Lachnospirales|f__Lachnospiraceae|g__Oribacterium|s__unclassified_SGB_489	chr4:10035006	rs3822250	T	C	0.4692	1991	-0.1274	0.02135	2.905e-09	intronic	SLC2A9	chr4:10035006	T	C	0.4515	1267	-0.1179	0.02703	1.388e-05
k__Bacteria|p__Firmicutes|c__Clostridia|o__Lachnospirales|f__Lachnospiraceae|g__Oribacterium|s__unclassified_SGB_1215	chr4:10041291	rs13101785	A	T	0.4241	1996	0.1264	0.0212	2.914e-09	intergenic	SLC2A9(dist=1043),WDR1(dist=33048)	chr4:10041291	A	T	0.424	1268	0.08938	0.02674	0.0008545
k__Bacteria|p__Fusobacteriota|c__Fusobacteriia|o__Fusobacteriales|f__Leptotrichiaceae|g__Leptotrichia_A	chrX:118367454	chrX:118367454	T	G	0.349	2003	-0.1286	0.02158	2.941e-09	intronic	WDR44	chrX:118367454
k__Bacteria|p__Patescibacteria|c__Saccharimonadia|o__Saccharimonadales|f__Saccharimonadaceae|g__unclassified_SGB_1065	chr2:4988604	rs140002039	T	C	0.2855	1976	0.1327	0.02227	2.967e-09	intergenic	LINC01249(dist=332382),LINC01248(dist=645537)	chr2:4988604	T	C	0.2671	1262	-0.02639	0.0281	0.3479
k__Bacteria|p__Firmicutes|c__Clostridia|o__Lachnospirales|f__Lachnospiraceae|g__Catonella|s__unclassified_SGB_297	chr9:63808253	chr9:63808253	T	C	0.007192	1990	0.1327	0.02226	2.968e-09	intergenic	AQP7P1(dist=473733),LINC00537(dist=4688)	chr9:63808253	T	C	0.04786	1267	0.05343	0.02804	0.05695
k__Bacteria|p__Spirochaetota|c__Spirochaetia|o__Treponematales|f__Treponemataceae|g__Treponema_B|s__unclassified_SGB_706	chr7:75797254	chr7:75797254	A	G	0.06052	1979	-0.1308	0.02194	2.974e-09	intergenic	CCL26(dist=7508),CCL24(dist=14542)	chr7:75797254	A	G	0.1083	889	-0.01623	0.03128	0.604
k__Bacteria|p__Firmicutes|c__Clostridia|o__Lachnospirales|f__Lachnospiraceae|g__Oribacterium|s__unclassified_SGB_489	chr4:10040476	rs10516197	T	C	0.4688	1991	-0.1273	0.02136	2.989e-09	upstream	SLC2A9(dist=228)	chr4:10040476	T	C	0.4531	1267	-0.1171	0.02698	1.548e-05
k__Bacteria|p__Patescibacteria|c__Saccharimonadia|o__Saccharimonadales|f__Saccharimonadaceae|g__unclassified_SGB_1065	chr2:4989403	rs574594378	GA	G	0.285	1976	0.1326	0.02226	3.062e-09	intergenic	LINC01249(dist=333181),LINC01248(dist=644738)	chr2:4989403	GA	G	0.2544	1262	-0.02196	0.02818	0.436
k__Bacteria|p__Fusobacteriota|c__Fusobacteriia|o__Fusobacteriales|f__Leptotrichiaceae|g__Leptotrichia_A	chrX:118355816	chrX:118355816	C	T	0.3485	2003	-0.1285	0.02158	3.079e-09	intronic	WDR44	chrX:118355816
k__Bacteria|p__Fusobacteriota|c__Fusobacteriia|o__Fusobacteriales|f__Leptotrichiaceae|g__Leptotrichia_A	chrX:118370774	chrX:118370774	G	A	0.349	2003	-0.1285	0.02158	3.084e-09	intronic	WDR44	chrX:118370774
k__Bacteria|p__Fusobacteriota|c__Fusobacteriia|o__Fusobacteriales|f__Fusobacteriaceae|g__Fusobacterium|s__unclassified_SGB_2180	chr3:2868084	rs187053230	G	A	0.01562	1986	-0.1329	0.02233	3.098e-09	intronic	CNTN4	chr3:2868084	G	A	0.01305	1268	-0.04214	0.02805	0.1332
k__Bacteria|p__Firmicutes|c__Clostridia|o__Lachnospirales|f__Lachnospiraceae|g__Oribacterium|s__unclassified_SGB_1215	chr4:10037904	rs12506932	A	C	0.4244	1996	0.1262	0.0212	3.131e-09	intronic	SLC2A9	chr4:10037904	A	C	0.4287	1268	0.09208	0.02676	0.0005991
k__Bacteria|p__Fusobacteriota|c__Fusobacteriia|o__Fusobacteriales|f__Leptotrichiaceae|g__Leptotrichia_A	chrX:118416428	chrX:118416428	G	A	0.3494	2002	-0.1284	0.02158	3.14e-09	intronic	WDR44	chrX:118416428
k__Bacteria|p__Firmicutes|c__Clostridia|o__Lachnospirales|f__Lachnospiraceae|g__Oribacterium|s__unclassified_SGB_1215	chr4:9957095	rs6849717	T	C	0.4377	1996	0.1262	0.02121	3.148e-09	intronic	SLC2A9	chr4:9957095	T	C	0.4545	1268	0.05973	0.02696	0.02693
k__Bacteria|p__Bacteroidota|c__Bacteroidia|o__Flavobacteriales|f__Flavobacteriaceae|g__Capnocytophaga|s__Capnocytophaga_sp002209445_SGB_3500	chr13:20247566	rs6490533	G	C	0.4258	1990	-0.1319	0.02217	3.17e-09	intergenic	GJB6(dist=15171),CRYL1(dist=156101)	chr13:20247566	G	C	0.4234	1269	0.001819	0.02806	0.9483
k__Bacteria|p__Firmicutes|c__Bacilli|o__Lactobacillales|f__Streptococcaceae|g__Streptococcus|s__unclassified_SGB_2835	chr17:65089777	rs138293477	A	G	0.005208	1999	0.1297	0.0218	3.171e-09	intergenic	GNA13(dist=32975),LOC100507002(dist=11035)	chr17:65089777	A	G	0.00502	1272	-0.004815	0.02778	0.8624
k__Bacteria|p__Fusobacteriota|c__Fusobacteriia|o__Fusobacteriales|f__Leptotrichiaceae|g__Leptotrichia_A	chrX:118356363	chrX:118356363	A	G	0.3482	2003	-0.1284	0.02158	3.202e-09	intronic	WDR44	chrX:118356363
k__Bacteria|p__Fusobacteriota|c__Fusobacteriia|o__Fusobacteriales|f__Leptotrichiaceae|g__Leptotrichia_A	chrX:118365796	chrX:118365796	G	A	0.349	2003	-0.1283	0.02158	3.227e-09	intronic	WDR44	chrX:118365796
k__Bacteria|p__Spirochaetota|c__Spirochaetia|o__Treponematales|f__Treponemataceae|g__Treponema_D|s__unclassified_SGB_3299	chr7:75797249	rs78428599	C	T	0.06225	1963	-0.132	0.02219	3.227e-09	intergenic	CCL26(dist=7503),CCL24(dist=14547)	chr7:75797249	C	T	0.05689	1264	-0.04929	0.02777	0.07612
k__Bacteria|p__Firmicutes|c__Negativicutes|o__Veillonellales|f__Veillonellaceae|g__F0422|s__unclassified_SGB_622	chr3:191564627	chr3:191564627	A	G	0.005952	1960	-0.1308	0.022	3.251e-09	ncRNA_intronic	LINCR-0002	chr3:191564627	A	G	0.005689	1247	0.01079	0.02805	0.7005
k__Bacteria|p__Actinobacteriota|c__Actinobacteria|o__Actinomycetales|f__Actinomycetaceae|g__Pauljensenia|s__unclassified_SGB_3490	chr10:114500171	rs2475230	A	G	0.4092	1992	-0.1333	0.02242	3.283e-09	intronic	ABLIM1	chr10:114500171	A	G	0.4093	1270	0.009703	0.0281	0.73
k__Bacteria|p__Proteobacteria|c__Gammaproteobacteria|o__Enterobacterales|f__Pasteurellaceae|g__Haemophilus|s__Haemophilus_haemolyticus_SGB_2719	chr21:22409797	rs756134065	CCCTTCCTT	CCTTCCTTCCTT	0.006448	1989	-0.1322	0.02225	3.312e-09	intergenic	LINC00308(dist=293269),MIR6130(dist=669487)	chr21:22409797	CCCTTCCTT	CCTTCCTTCCTT	0.001072	1187	0.04666	0.02889	0.1066
k__Bacteria|p__Fusobacteriota|c__Fusobacteriia|o__Fusobacteriales|f__Leptotrichiaceae|g__Leptotrichia_A	chrX:118427180	chrX:118427180	C	T	0.3474	2002	-0.1283	0.02159	3.344e-09	intronic	WDR44	chrX:118427180
k__Bacteria|p__Patescibacteria|c__Saccharimonadia|o__Saccharimonadales|f__Saccharimonadaceae|g__unclassified_SGB_1065	chr2:4977259	chr2:4977259	C	T	0.3145	1976	0.1322	0.02225	3.348e-09	intergenic	LINC01249(dist=321037),LINC01248(dist=656882)	chr2:4977259	C	T	0.2995	1262	-0.04414	0.02807	0.1161
k__Bacteria|p__Firmicutes|c__Bacilli|o__Lactobacillales|f__Streptococcaceae|g__Streptococcus|s__unclassified_SGB_2764	chr1:122802807	chr1:122802807	A	T	0.005982	1986	-0.1297	0.02184	3.368e-09	intergenic	EMBP1(dist=1230919)	chr1:122802807
k__Bacteria|p__Fusobacteriota|c__Fusobacteriia|o__Fusobacteriales|f__Leptotrichiaceae|g__Leptotrichia_A	chrX:118385619	chrX:118385619	A	G	0.3482	2003	-0.128	0.02158	3.488e-09	intronic	WDR44	chrX:118385619
k__Bacteria|p__Firmicutes|c__Clostridia|o__Lachnospirales|f__Lachnospiraceae|g__Oribacterium|s__unclassified_SGB_489	chr4:10042889	rs35169765	TA	T	0.4655	1991	-0.1267	0.02136	3.497e-09	intergenic	SLC2A9(dist=2641),WDR1(dist=31450)	chr4:10042889	TA	T	0.3719	1202	-0.1086	0.02794	0.0001073
k__Bacteria|p__Firmicutes|c__Clostridia|o__Lachnospirales|f__Lachnospiraceae|g__Oribacterium|s__unclassified_SGB_489	chr4:10063200	rs6836961	A	C	0.4025	1991	-0.1264	0.02132	3.535e-09	intergenic	SLC2A9(dist=22952),WDR1(dist=11139)	chr4:10063200	A	C	0.3845	1267	-0.1116	0.02698	3.773e-05
k__Bacteria|p__Firmicutes|c__Clostridia|o__Lachnospirales|f__Lachnospiraceae|g__Oribacterium|s__unclassified_SGB_489	chr4:10039341	rs10516196	T	C	0.4692	1991	-0.1267	0.02136	3.567e-09	intronic	SLC2A9	chr4:10039341	T	C	0.4515	1267	-0.1131	0.02701	3.007e-05
k__Bacteria|p__Firmicutes|c__Clostridia|o__Lachnospirales|f__Lachnospiraceae|g__Oribacterium|s__unclassified_SGB_2356	chr21:7935001	chr21:7935001	T	G	0.01166	2000	0.1314	0.02216	3.604e-09	intergenic	KCNE1B(dist=105369),LOC100507412(dist=262619)	chr21:7935001	T	G	0.08241	1237	0.02545	0.02861	0.3738
k__Bacteria|p__Firmicutes|c__Clostridia|o__Lachnospirales|f__Lachnospiraceae|g__Oribacterium|s__unclassified_SGB_1215	chr4:10008293	rs3796839	A	G	0.4149	1996	0.1255	0.02119	3.656e-09	intronic	SLC2A9	chr4:10008293	A	G	0.4039	1268	0.09708	0.0267	0.0002878
k__Bacteria|p__Fusobacteriota|c__Fusobacteriia|o__Fusobacteriales|f__Leptotrichiaceae|g__Leptotrichia_A	chrX:118382156	chrX:118382156	A	T	0.3492	2003	-0.1279	0.02158	3.659e-09	intronic	WDR44	chrX:118382156
k__Bacteria|p__Proteobacteria|c__Gammaproteobacteria|o__Enterobacterales|f__Pasteurellaceae|g__Aggregatibacter|s__unclassified_SGB_1613	chrX:131380787	chrX:131380787	C	G	0.006944	1986	-0.1319	0.02226	3.664e-09	intergenic	IGSF1(dist=91358),OR13H1(dist=163287)	chrX:131380787	C	G	0.006143	1258	-0.03798	0.02808	0.1765
k__Bacteria|p__Proteobacteria|c__Gammaproteobacteria|o__Enterobacterales|f__Pasteurellaceae|g__Aggregatibacter|s__unclassified_SGB_1613	chrX:131419100	chrX:131419100	A	AAAG	0.006944	1986	-0.1319	0.02226	3.664e-09	intergenic	IGSF1(dist=129671),OR13H1(dist=124974)	chrX:131419100	A	AAAG	0.006143	1258	-0.03798	0.02808	0.1765
k__Bacteria|p__Fusobacteriota|c__Fusobacteriia|o__Fusobacteriales|f__Leptotrichiaceae|g__Leptotrichia_A	chrX:118446776	chrX:118446776	T	G	0.3485	2003	-0.1279	0.02158	3.693e-09	intronic	WDR44	chrX:118446776
k__Bacteria|p__Fusobacteriota|c__Fusobacteriia|o__Fusobacteriales|f__Leptotrichiaceae|g__Leptotrichia_A	chrX:118373286	chrX:118373286	A	C	0.348	2003	-0.1278	0.02158	3.695e-09	intronic	WDR44	chrX:118373286
k__Bacteria|p__Fusobacteriota|c__Fusobacteriia|o__Fusobacteriales|f__Leptotrichiaceae|g__Leptotrichia_A	chrX:118414067	chrX:118414067	G	A	0.3507	2003	-0.1279	0.02158	3.7e-09	intronic	WDR44	chrX:118414067
k__Bacteria|p__Firmicutes|c__Clostridia|o__Lachnospirales|f__Lachnospiraceae|g__Oribacterium|s__unclassified_SGB_489	chr4:10034091	rs16892420	A	G	0.4688	1991	-0.1264	0.02136	3.776e-09	intronic	SLC2A9	chr4:10034091	A	G	0.4284	1267	-0.1011	0.02721	0.0002111
k__Bacteria|p__Bacteroidota|c__Bacteroidia|o__Bacteroidales|f__Bacteroidaceae|g__Prevotella|s__Prevotella_sp000467895_SGB_1817	chr1:230885125	rs1202601	G	A	0.4214	1984	0.1311	0.02214	3.782e-09	intergenic	LOC101927604(dist=6110),TTC13(dist=21116)	chr1:230885125	G	A	0.4056	1262	-0.007779	0.02819	0.7827
k__Bacteria|p__Firmicutes|c__Negativicutes|o__Veillonellales|f__Veillonellaceae|g__Veillonella|s__Veillonella_parvula_A_SGB_2881	chr1:122802807	chr1:122802807	A	T	0.005982	1986	-0.1286	0.02172	3.784e-09	intergenic	EMBP1(dist=1230919)	chr1:122802807
k__Bacteria|p__Fusobacteriota|c__Fusobacteriia|o__Fusobacteriales|f__Leptotrichiaceae|g__Leptotrichia_A	chrX:118376287	chrX:118376287	AT	A	0.3487	2003	-0.1278	0.02158	3.799e-09	intronic	WDR44	chrX:118376287
k__Bacteria|p__Fusobacteriota|c__Fusobacteriia|o__Fusobacteriales|f__Leptotrichiaceae|g__Leptotrichia_A	chrX:118372455	chrX:118372455	G	T	0.3482	2003	-0.1277	0.02158	3.809e-09	intronic	WDR44	chrX:118372455
k__Bacteria|p__Firmicutes|c__Clostridia|o__Lachnospirales|f__Lachnospiraceae|g__Oribacterium|s__unclassified_SGB_489	chr4:10034078	rs16892419	A	C	0.4688	1991	-0.1264	0.02136	3.833e-09	intronic	SLC2A9	chr4:10034078	A	C	0.4287	1267	-0.1006	0.02721	0.000227
k__Bacteria|p__Fusobacteriota|c__Fusobacteriia|o__Fusobacteriales|f__Leptotrichiaceae|g__Leptotrichia_A	chrX:118370100	chrX:118370100	T	A	0.3487	2003	-0.1277	0.02158	3.858e-09	intronic	WDR44	chrX:118370100
k__Bacteria|p__Firmicutes|c__Bacilli|o__RF39|f__unclassified_SGB_1766	chr17:66569460	rs8068928	G	C	0.349	1995	0.1303	0.02202	3.887e-09	intronic	PRKCA	chr17:66569460	G	C	0.338	1274	0.06813	0.02784	0.01453
k__Bacteria|p__Proteobacteria|c__Gammaproteobacteria|o__Enterobacterales|f__Pasteurellaceae|g__Haemophilus|s__Haemophilus_haemolyticus_SGB_3201	chr10:3400341	rs17135209	T	C	0.3832	1982	0.1314	0.02221	3.911e-09	ncRNA_intronic	LOC105376360	chr10:3400341	T	C	0.3491	1261	-0.006963	0.02826	0.8054
k__Bacteria|p__Campylobacterota|c__Campylobacteria|o__Campylobacterales|f__Campylobacteraceae|g__Campylobacter_B|s__unclassified_SGB_159	chrX:1287301	chrX:1287301	C	G	0.01364	2001	-0.1295	0.02189	3.911e-09	intronic	CSF2RA	chrX:1287301
k__Bacteria|p__Fusobacteriota|c__Fusobacteriia|o__Fusobacteriales|f__Leptotrichiaceae|g__Leptotrichia_A	chrX:118414815	chrX:118414815	T	G	0.3496	2002	-0.1276	0.02158	3.92e-09	intronic	WDR44	chrX:118414815
k__Bacteria|p__Firmicutes|c__Clostridia|o__Lachnospirales|f__Lachnospiraceae|g__Oribacterium|s__unclassified_SGB_489	chr4:10007125	rs67968745	A	G	0.3973	1991	-0.1261	0.02132	3.921e-09	intronic	SLC2A9	chr4:10007125	A	G	0.3882	1267	-0.1158	0.02695	1.865e-05
k__Bacteria|p__Bacteroidota|c__Bacteroidia|o__Flavobacteriales|f__Flavobacteriaceae|g__Capnocytophaga|s__Capnocytophaga_sp002209445_SGB_3500	chr13:20244050	rs4769092	T	A	0.4271	1990	-0.1311	0.02218	3.959e-09	intergenic	GJB6(dist=11655),CRYL1(dist=159617)	chr13:20244050	T	A	0.4486	1245	0.01516	0.02835	0.5929
k__Bacteria|p__Bacteroidota|c__Bacteroidia|o__Flavobacteriales|f__Flavobacteriaceae|g__Capnocytophaga|s__Capnocytophaga_sp002209445_SGB_3500	chr13:20244058	rs4769093	C	G	0.4271	1990	-0.1311	0.02218	3.959e-09	intergenic	GJB6(dist=11663),CRYL1(dist=159609)	chr13:20244058	C	G	0.4513	1246	0.01921	0.02834	0.498
k__Bacteria|p__Spirochaetota|c__Spirochaetia|o__Treponematales|f__Treponemataceae|g__Treponema_A|s__unclassified_SGB_3206	chr9:122374605	rs1213266	A	G	0.05456	1987	0.1312	0.02219	3.988e-09	intronic	PTGS1	chr9:122374605	A	G	0.05254	1266	0.03494	0.02794	0.2115
k__Bacteria|p__Bacteroidota|c__Bacteroidia|o__Flavobacteriales|f__Flavobacteriaceae|g__Capnocytophaga|s__Capnocytophaga_sp002209445_SGB_3500	chr13:20243813	rs9509113	T	C	0.4268	1990	-0.1311	0.02218	4.001e-09	intergenic	GJB6(dist=11418),CRYL1(dist=159854)	chr13:20243813	T	C	0.429	1269	0.01143	0.02802	0.6832
k__Bacteria|p__Fusobacteriota|c__Fusobacteriia|o__Fusobacteriales|f__Leptotrichiaceae|g__Leptotrichia_A	chrX:118428003	chrX:118428003	A	G	0.3495	2003	-0.1276	0.02158	4.001e-09	intronic	WDR44	chrX:118428003
k__Bacteria|p__Firmicutes|c__Bacilli|o__Lactobacillales|f__Streptococcaceae|g__Streptococcus|s__Streptococcus_infantis_SGB_1655	chr12:16352362	rs1913263	A	G	0.4923	1999	-0.1303	0.02204	4.003e-09	intronic	MGST1	chr12:16352362	A	G	0.4682	1270	-0.03483	0.02815	0.2162
k__Bacteria|p__Firmicutes|c__Clostridia|o__Lachnospirales|f__Lachnospiraceae|g__Oribacterium|s__unclassified_SGB_489	chr4:10038596	rs16892474	A	C	0.4638	1991	-0.1261	0.02136	4.106e-09	intronic	SLC2A9	chr4:10038596	A	C	0.4408	1267	-0.104	0.02707	0.000129
k__Bacteria|p__Firmicutes|c__Clostridia|o__Lachnospirales|f__Lachnospiraceae|g__Oribacterium|s__unclassified_SGB_489	chr4:10053715	rs11723250	C	T	0.4045	1991	-0.1259	0.02132	4.111e-09	intergenic	SLC2A9(dist=13467),WDR1(dist=20624)	chr4:10053715	C	T	0.3755	1267	-0.1103	0.02702	4.758e-05
k__Bacteria|p__Fusobacteriota|c__Fusobacteriia|o__Fusobacteriales|f__Leptotrichiaceae|g__Leptotrichia_A	chrX:118401996	chrX:118401996	A	G	0.3492	2001	-0.1276	0.0216	4.122e-09	intronic	WDR44	chrX:118401996
k__Bacteria|p__Firmicutes|c__Clostridia|o__Lachnospirales|f__Lachnospiraceae|g__Oribacterium|s__unclassified_SGB_1215	chr4:10051807	rs35501905	T	C	0.4291	1996	0.1252	0.02121	4.14e-09	intergenic	SLC2A9(dist=11559),WDR1(dist=22532)	chr4:10051807	T	C	0.4257	1268	0.1009	0.0267	0.0001637
k__Bacteria|p__Firmicutes|c__Clostridia|o__Lachnospirales|f__Lachnospiraceae|g__Oribacterium|s__unclassified_SGB_489	chr4:10059360	rs11727418	T	C	0.4005	1991	-0.1259	0.02132	4.143e-09	intergenic	SLC2A9(dist=19112),WDR1(dist=14979)	chr4:10059360	T	C	0.3805	1267	-0.1262	0.02694	3.115e-06
k__Bacteria|p__Actinobacteriota|c__Actinobacteria|o__Actinomycetales|f__Actinomycetaceae|g__Pauljensenia|s__unclassified_SGB_3490	chr10:114503032	rs7096193	A	G	0.4055	1992	-0.1324	0.02243	4.145e-09	intronic	ABLIM1	chr10:114503032	A	G	0.4063	1270	0.01132	0.02812	0.6874
k__Bacteria|p__Firmicutes|c__Bacilli|o__Lactobacillales|f__Streptococcaceae|g__Streptococcus|s__Streptococcus_infantis_SGB_1655	chr12:16352304	rs1913262	T	A	0.4926	1999	-0.1301	0.02204	4.149e-09	intronic	MGST1	chr12:16352304	T	A	0.4672	1270	-0.03245	0.02816	0.2494
k__Bacteria|p__Patescibacteria|c__Saccharimonadia|o__Saccharimonadales|f__Saccharimonadaceae|g__unclassified_SGB_1062	chr17:64300285	rs8080754	C	T	0.1696	1969	-0.1317	0.02231	4.16e-09	intergenic	TEX2(dist=36962),PECAM1(dist=19131)	chr17:64300285	C	T	0.1744	1254	-0.004553	0.02836	0.8725
k__Bacteria|p__Fusobacteriota|c__Fusobacteriia|o__Fusobacteriales|f__Leptotrichiaceae|g__Leptotrichia_A	chrX:118426374	chrX:118426374	C	T	0.349	2003	-0.1274	0.02158	4.176e-09	intronic	WDR44	chrX:118426374
k__Bacteria|p__Firmicutes|c__Bacilli|o__Lactobacillales|f__Streptococcaceae|g__Streptococcus|s__unclassified_SGB_2460	chr12:16352581	rs1913264	T	G	0.4278	1993	-0.1291	0.02187	4.19e-09	intronic	MGST1	chr12:16352581	T	G	0.418	1273	-0.01833	0.02802	0.5131
k__Bacteria|p__Proteobacteria|c__Gammaproteobacteria|o__Burkholderiales|f__Neisseriaceae|g__Neisseria|s__unclassified_SGB_2657	chr8:67854722	rs141261372	A	G	0.0062	1974	-0.1299	0.02202	4.21e-09	intergenic	CPA6(dist=108337),PREX2(dist=97393)	chr8:67854722	A	G	0.006693	1258	-0.004327	0.02816	0.8779
k__Bacteria|p__Actinobacteriota|c__Actinobacteria|o__Actinomycetales|f__Actinomycetaceae|g__Actinomyces|s__unclassified_SGB_972	chr14:49542484	rs8012294	T	C	0.031	1992	0.13	0.02203	4.254e-09	intergenic	LINC00648(dist=1747470),RPS29(dist=28500)	chr14:49542484	T	C	0.03347	1270	0.01071	0.02758	0.6979
k__Bacteria|p__Firmicutes|c__Bacilli|o__Lactobacillales|f__Streptococcaceae|g__Streptococcus|s__Streptococcus_infantis_SGB_1655	chr12:16349610	rs7294985	G	A	0.495	1999	-0.13	0.02203	4.275e-09	intronic	MGST1	chr12:16349610	G	A	0.4896	1270	-0.0289	0.02813	0.3045
k__Bacteria|p__Fusobacteriota|c__Fusobacteriia|o__Fusobacteriales|f__Leptotrichiaceae|g__Leptotrichia_A	chrX:118394002	chrX:118394002	T	C	0.3477	2003	-0.1273	0.02158	4.276e-09	intronic	WDR44	chrX:118394002
k__Bacteria|p__Fusobacteriota|c__Fusobacteriia|o__Fusobacteriales|f__Leptotrichiaceae|g__Leptotrichia_A	chrX:118394007	chrX:118394007	A	AT	0.3477	2003	-0.1273	0.02158	4.276e-09	intronic	WDR44	chrX:118394007
k__Bacteria|p__Fusobacteriota|c__Fusobacteriia|o__Fusobacteriales|f__Leptotrichiaceae|g__Leptotrichia_A	chrX:118407983	chrX:118407983	TTACAATC	T	0.3477	2003	-0.1273	0.02158	4.285e-09	intronic	WDR44	chrX:118407983
k__Bacteria|p__Fusobacteriota|c__Fusobacteriia|o__Fusobacteriales|f__Leptotrichiaceae|g__Leptotrichia_A	chrX:118402903	chrX:118402903	A	G	0.3487	2003	-0.1273	0.02158	4.304e-09	intronic	WDR44	chrX:118402903
k__Bacteria|p__Firmicutes|c__Clostridia|o__Lachnospirales|f__Lachnospiraceae|g__Oribacterium|s__unclassified_SGB_489	chr4:10056183	rs7677430	G	A	0.4625	1991	-0.1259	0.02135	4.314e-09	intergenic	SLC2A9(dist=15935),WDR1(dist=18156)	chr4:10056183	G	A	0.4458	1267	-0.1186	0.02695	1.176e-05
k__Bacteria|p__Fusobacteriota|c__Fusobacteriia|o__Fusobacteriales|f__Leptotrichiaceae|g__Leptotrichia_A	chrX:118415648	chrX:118415648	T	C	0.3495	2003	-0.1273	0.02158	4.328e-09	intronic	WDR44	chrX:118415648
k__Bacteria|p__Firmicutes|c__Bacilli|o__RF39|f__CAG-611|g__unclassified_SGB_2256	chr11:27297532	rs188684657	A	C	0.006448	1990	-0.1287	0.02183	4.379e-09	intergenic	BBOX1-AS1(dist=77419),CCDC34(dist=40982)	chr11:27297532	A	C	0.006693	1267	-0.0189	0.02777	0.4963
k__Bacteria|p__Firmicutes|c__Bacilli|o__RF39|f__CAG-611|g__unclassified_SGB_2256	chr11:27298294	rs181567090	T	C	0.006448	1990	-0.1287	0.02183	4.379e-09	intergenic	BBOX1-AS1(dist=78181),CCDC34(dist=40220)	chr11:27298294	T	C	0.006359	1267	-0.03097	0.02777	0.265
k__Bacteria|p__Fusobacteriota|c__Fusobacteriia|o__Fusobacteriales|f__Leptotrichiaceae|g__Leptotrichia_A	chrX:118439675	chrX:118439675	G	C	0.349	2003	-0.1272	0.02158	4.404e-09	intronic	WDR44	chrX:118439675
k__Bacteria|p__Fusobacteriota|c__Fusobacteriia|o__Fusobacteriales|f__Leptotrichiaceae|g__Leptotrichia_A	chrX:118446869	chrX:118446869	C	T	0.3472	2003	-0.1272	0.02158	4.415e-09	intronic	WDR44	chrX:118446869
k__Bacteria|p__Firmicutes|c__Bacilli|o__RF39|f__unclassified_SGB_1766	chr17:66569326	rs11300513	T	TG	0.3492	1995	0.1298	0.02202	4.418e-09	intronic	PRKCA	chr17:66569326	T	TG	0.3347	1274	0.059	0.02786	0.03441
k__Bacteria|p__Fusobacteriota|c__Fusobacteriia|o__Fusobacteriales|f__Leptotrichiaceae|g__Leptotrichia_A	chrX:118431593	chrX:118431593	A	G	0.3487	2003	-0.1272	0.02158	4.435e-09	intronic	WDR44	chrX:118431593
k__Bacteria|p__Bacteroidota|c__Bacteroidia|o__Flavobacteriales|f__Flavobacteriaceae|g__Capnocytophaga|s__Capnocytophaga_sp002209445_SGB_3500	chr13:20242401	rs9509109	T	A	0.4261	1990	-0.1307	0.02218	4.479e-09	intergenic	GJB6(dist=10006),CRYL1(dist=161266)	chr13:20242401	T	A	0.4267	1269	0.01224	0.02806	0.6627
k__Bacteria|p__Fusobacteriota|c__Fusobacteriia|o__Fusobacteriales|f__Fusobacteriaceae|g__Fusobacterium|s__unclassified_SGB_2641	chr7:113710700	rs189204786	T	G	0.03001	1991	0.1308	0.0222	4.482e-09	intergenic	SMIM30(dist=592118),PPP1R3A(dist=166127)	chr7:113710700	T	G	0.0261	1269	0.01706	0.02803	0.543
k__Bacteria|p__Fusobacteriota|c__Fusobacteriia|o__Fusobacteriales|f__Leptotrichiaceae|g__Leptotrichia_A	chrX:118402643	chrX:118402643	G	A	0.3487	2003	-0.1271	0.02158	4.499e-09	intronic	WDR44	chrX:118402643
k__Bacteria|p__Bacteroidota|c__Bacteroidia|o__Bacteroidales|f__Porphyromonadaceae|g__Porphyromonas|s__Porphyromonas_endodontalis_SGB_3255	chr4:144071854	rs192599609	C	T	0.01488	1978	-0.1295	0.02199	4.5e-09	intergenic	GYPB(dist=52509),GYPA(dist=37449)	chr4:144071854	C	T	0.01443	1254	0.005273	0.02788	0.85
k__Bacteria|p__Fusobacteriota|c__Fusobacteriia|o__Fusobacteriales|f__Leptotrichiaceae|g__Leptotrichia_A	chrX:118376062	chrX:118376062	C	T	0.3485	2003	-0.1271	0.02158	4.515e-09	intronic	WDR44	chrX:118376062
k__Bacteria|p__Firmicutes|c__Clostridia|o__Lachnospirales|f__Lachnospiraceae|g__Oribacterium|s__unclassified_SGB_489	chr4:10054231	rs10939679	C	T	0.4625	1991	-0.1258	0.02135	4.539e-09	intergenic	SLC2A9(dist=13983),WDR1(dist=20108)	chr4:10054231	C	T	0.4381	1267	-0.1234	0.02699	5.291e-06
k__Bacteria|p__Fusobacteriota|c__Fusobacteriia|o__Fusobacteriales|f__Leptotrichiaceae|g__Leptotrichia_A	chrX:118376021	chrX:118376021	T	C	0.3482	2003	-0.1271	0.02158	4.555e-09	intronic	WDR44	chrX:118376021
k__Bacteria|p__Firmicutes|c__Clostridia|o__Lachnospirales|f__Lachnospiraceae|g__Oribacterium|s__unclassified_SGB_1215	chr4:9944508	rs10939620	C	T	0.438	1996	0.1249	0.02121	4.587e-09	intronic	SLC2A9	chr4:9944508	C	T	0.4555	1268	0.06946	0.02696	0.01011
k__Bacteria|p__Fusobacteriota|c__Fusobacteriia|o__Fusobacteriales|f__Leptotrichiaceae|g__Leptotrichia_A	chrX:118426356	chrX:118426356	A	G	0.349	2003	-0.127	0.02158	4.657e-09	intronic	WDR44	chrX:118426356
k__Bacteria|p__Firmicutes|c__Clostridia|o__Lachnospirales|f__Lachnospiraceae|g__Oribacterium|s__unclassified_SGB_489	chr4:10038649	rs16892475	C	A	0.4695	1991	-0.1257	0.02137	4.664e-09	intronic	SLC2A9	chr4:10038649	C	A	0.4505	1267	-0.1136	0.02701	2.774e-05
k__Bacteria|p__Firmicutes|c__Clostridia|o__Lachnospirales|f__Lachnospiraceae|g__Lachnoanaerobaculum|s__Lachnoanaerobaculum_umeaense_SGB_772	chr4:10018350	rs3775944	G	T	0.4861	1987	-0.1268	0.02155	4.691e-09	intronic	SLC2A9	chr4:10018350	G	T	0.4949	1253	-0.05648	0.0276	0.04094
k__Bacteria|p__Proteobacteria|c__Gammaproteobacteria|o__Enterobacterales|f__Pasteurellaceae|g__Haemophilus_D|s__Haemophilus_D_parainfluenzae_A_SGB_3466	chr13:64819774	rs144308276	T	C	0.0062	1979	-0.1307	0.02221	4.706e-09	intergenic	LINC00355(dist=743763),LINC01052(dist=1046273)	chr13:64819774	T	C	0.004714	1253	-0.01145	0.02824	0.6851
k__Bacteria|p__Firmicutes|c__Clostridia|o__Lachnospirales|f__Lachnospiraceae|g__Lachnoanaerobaculum|s__Lachnoanaerobaculum_umeaense_SGB_772	chr4:10026507	rs7669090	C	T	0.4901	1987	-0.1268	0.02155	4.719e-09	intronic	SLC2A9	chr4:10026507	C	T	0.49	1266	-0.0682	0.02749	0.01324
k__Bacteria|p__Firmicutes|c__Clostridia|o__Lachnospirales|f__Lachnospiraceae|g__Oribacterium|s__unclassified_SGB_489	chr4:10052992	rs7659924	C	G	0.4616	1991	-0.1256	0.02135	4.728e-09	intergenic	SLC2A9(dist=12744),WDR1(dist=21347)	chr4:10052992	C	G	0.4274	1267	-0.1156	0.02705	2.059e-05
k__Bacteria|p__Firmicutes|c__Clostridia|o__Lachnospirales|f__Lachnospiraceae|g__Oribacterium|s__unclassified_SGB_489	chr4:10053000	rs7678346	T	C	0.4616	1991	-0.1256	0.02135	4.728e-09	intergenic	SLC2A9(dist=12752),WDR1(dist=21339)	chr4:10053000	T	C	0.4274	1267	-0.1153	0.02706	2.19e-05
k__Bacteria|p__Firmicutes|c__Clostridia|o__Lachnospirales|f__Lachnospiraceae|g__Oribacterium|s__unclassified_SGB_489	chr4:10006497	rs3796840	T	C	0.3983	1991	-0.1254	0.02133	4.774e-09	intronic	SLC2A9	chr4:10006497	T	C	0.3879	1267	-0.1165	0.02699	1.701e-05
k__Bacteria|p__Firmicutes|c__Clostridia|o__Lachnospirales|f__Lachnospiraceae|g__Oribacterium|s__unclassified_SGB_489	chr4:10006618	rs13117275	C	G	0.3983	1991	-0.1254	0.02133	4.774e-09	intronic	SLC2A9	chr4:10006618	C	G	0.3876	1267	-0.1145	0.027	2.391e-05
k__Bacteria|p__Firmicutes|c__Clostridia|o__Lachnospirales|f__Lachnospiraceae|g__Oribacterium|s__unclassified_SGB_489	chr4:10006888	rs36058283	A	C	0.3981	1991	-0.1254	0.02133	4.774e-09	intronic	SLC2A9	chr4:10006888	A	C	0.3869	1267	-0.1143	0.02698	2.442e-05
k__Bacteria|p__Fusobacteriota|c__Fusobacteriia|o__Fusobacteriales|f__Leptotrichiaceae|g__Leptotrichia_A	chrX:118398553	chrX:118398553	T	C	0.3497	2003	-0.1269	0.02158	4.778e-09	intronic	WDR44	chrX:118398553
k__Bacteria|p__Fusobacteriota|c__Fusobacteriia|o__Fusobacteriales|f__Leptotrichiaceae|g__Leptotrichia_A	chrX:118356386	chrX:118356386	A	AT	0.3567	1981	-0.1275	0.02168	4.797e-09	intronic	WDR44	chrX:118356386
k__Bacteria|p__Bacteroidota|c__Bacteroidia|o__Flavobacteriales|f__Flavobacteriaceae|g__Capnocytophaga|s__Capnocytophaga_sp002209445_SGB_3500	chr13:20247364	rs10695010	G	GTTT	0.4258	1990	-0.1304	0.02218	4.805e-09	intergenic	GJB6(dist=14969),CRYL1(dist=156303)	chr13:20247364	G	GTTT	0.423	1269	0.002297	0.02803	0.9347
k__Bacteria|p__Fusobacteriota|c__Fusobacteriia|o__Fusobacteriales|f__Leptotrichiaceae|g__Leptotrichia_A	chrX:118369631	chrX:118369631	G	A	0.347	2003	-0.1269	0.02159	4.814e-09	intronic	WDR44	chrX:118369631
k__Bacteria|p__Firmicutes|c__Clostridia|o__Lachnospirales|f__Lachnospiraceae|g__Oribacterium|s__unclassified_SGB_2356	chr9:118697525	rs139973165	A	T	0.01215	2000	-0.1304	0.02217	4.823e-09	ncRNA_intronic	LINC02578	chr9:118697525	A	T	0.008701	1274	0.0185	0.02808	0.5101
k__Bacteria|p__Patescibacteria|c__Saccharimonadia|o__Saccharimonadales|f__Saccharimonadaceae|g__TM7x|s__unclassified_SGB_689	chr2:35782468	rs397815183	AT	A	0.2423	1980	-0.1311	0.02231	4.828e-09	intergenic	MIR548AD(dist=310982),LOC100288911(dist=572281)	chr2:35782468	AT	A	0.2182	1258	0.0186	0.02834	0.5117
k__Bacteria|p__Firmicutes|c__Bacilli|o__Lactobacillales|f__Streptococcaceae|g__Streptococcus|s__unclassified_SGB_2460	chr12:16352665	rs2975149	T	C	0.4288	1993	-0.1286	0.02187	4.844e-09	intronic	MGST1	chr12:16352665	T	C	0.419	1273	-0.007402	0.028	0.7916
k__Bacteria|p__Firmicutes|c__Clostridia|o__Lachnospirales|f__Lachnospiraceae|g__Lachnoanaerobaculum|s__Lachnoanaerobaculum_umeaense_SGB_772	chr4:10010748	rs7666545	C	T	0.4866	1987	-0.1267	0.02155	4.846e-09	intronic	SLC2A9	chr4:10010748	C	T	0.4866	1266	-0.07524	0.02748	0.006262
k__Bacteria|p__Fusobacteriota|c__Fusobacteriia|o__Fusobacteriales|f__Leptotrichiaceae|g__Leptotrichia_A	chrX:118369629	chrX:118369629	C	T	0.3472	2003	-0.1269	0.02159	4.894e-09	intronic	WDR44	chrX:118369629
k__Bacteria|p__Firmicutes|c__Clostridia|o__Peptostreptococcales|f__Peptostreptococcaceae	chr5:180677934	rs117087843	G	A	0.01835	1972	-0.1311	0.02232	4.988e-09	intergenic	FLT4(dist=28310),LINC02222(dist=6162)	chr5:180677934	G	A	0.01473	1259	-0.04104	0.02824	0.1464
k__Bacteria|p__Proteobacteria|c__Gammaproteobacteria|o__Enterobacterales|f__Pasteurellaceae|g__Aggregatibacter|s__unclassified_SGB_2515	chr22:48860142	rs28669031	C	G	0.06622	1995	0.13	0.02213	5.014e-09	intergenic	MIR4535(dist=79789),LINC01310(dist=6628)	chr22:48860142	C	G	0.06779	1229	0.004574	0.02832	0.8717
k__Bacteria|p__Campylobacterota|c__Campylobacteria|o__Campylobacterales|f__Campylobacteraceae|g__Campylobacter_A|s__unclassified_SGB_1072	chr9:112889863	rs117604258	C	A	0.009177	1982	0.129	0.02196	5.029e-09	exonic	SLC46A2	chr9:112889863	C	A	0.01339	1251	0.01349	0.0283	0.6337
k__Bacteria|p__Fusobacteriota|c__Fusobacteriia|o__Fusobacteriales|f__Leptotrichiaceae|g__Leptotrichia_A	chrX:118370639	chrX:118370639	G	A	0.3482	2003	-0.1267	0.02158	5.058e-09	intronic	WDR44	chrX:118370639
k__Bacteria|p__Firmicutes|c__Clostridia|o__Lachnospirales|f__Lachnospiraceae|g__Oribacterium|s__unclassified_SGB_489	chr4:10053499	rs13112782	C	T	0.4616	1991	-0.1253	0.02135	5.085e-09	intergenic	SLC2A9(dist=13251),WDR1(dist=20840)	chr4:10053499	C	T	0.4378	1267	-0.1218	0.02697	6.926e-06
k__Bacteria|p__Firmicutes|c__Clostridia|o__Lachnospirales|f__Lachnospiraceae|g__Catonella|s__unclassified_SGB_2059	chr14:93901308	chr14:93901308	A	G	0.01314	1998	0.128	0.0218	5.087e-09	intergenic	PRIMA1(dist=112888),FAM181A-AS1(dist=3423)	chr14:93901308	A	G	0.01114	1261	0.0009551	0.02793	0.9727
k__Bacteria|p__Bacteroidota|c__Bacteroidia|o__Flavobacteriales|f__Flavobacteriaceae|g__Capnocytophaga|s__Capnocytophaga_sp002209445_SGB_3500	chr13:20247963	rs7325766	T	C	0.4258	1990	-0.1302	0.02218	5.122e-09	intergenic	GJB6(dist=15568),CRYL1(dist=155704)	chr13:20247963	T	C	0.4234	1269	-0.000449	0.02805	0.9872
k__Bacteria|p__Firmicutes|c__Negativicutes|o__Veillonellales|f__Veillonellaceae|g__F0422|s__unclassified_SGB_622	chr5:154985918	rs138835549	G	A	0.0062	1960	-0.129	0.02199	5.159e-09	intergenic	MRPL22(dist=16507),KIF4B(dist=27837)	chr5:154985918	G	A	0.004362	1244	-0.02635	0.02796	0.3461
k__Bacteria|p__Firmicutes|c__Bacilli|o__RF39|f__unclassified_SGB_1766	chr17:66573531	rs9905990	T	C	0.3485	1995	0.1292	0.02202	5.162e-09	intronic	PRKCA	chr17:66573531	T	C	0.3363	1274	0.0631	0.02779	0.02331
k__Bacteria|p__Fusobacteriota|c__Fusobacteriia|o__Fusobacteriales|f__Leptotrichiaceae|g__Leptotrichia_A	chrX:118375349	chrX:118375349	T	C	0.3492	2003	-0.1266	0.02158	5.198e-09	intronic	WDR44	chrX:118375349
k__Bacteria|p__Proteobacteria|c__Gammaproteobacteria|o__Burkholderiales|f__Neisseriaceae|g__Eikenella|s__Eikenella_sp001648475_SGB_2771	chrX:149051453	chrX:149051453	AAT	AATAT	0.03362	1941	0.1321	0.02251	5.203e-09	intergenic	AFF2(dist=50790),IDS(dist=425537)	chrX:149051453
k__Bacteria|p__Firmicutes|c__Clostridia|o__Lachnospirales|f__Lachnospiraceae|g__Oribacterium|s__unclassified_SGB_1215	chr4:9994227	rs3796842	T	A	0.494	1996	0.124	0.02115	5.236e-09	intronic	SLC2A9	chr4:9994227	T	A	0.4893	1268	0.08619	0.02676	0.00131
k__Bacteria|p__Fusobacteriota|c__Fusobacteriia|o__Fusobacteriales|f__Leptotrichiaceae|g__Leptotrichia_A	chrX:118410267	chrX:118410267	G	A	0.3492	2003	-0.1266	0.02159	5.308e-09	intronic	WDR44	chrX:118410267
k__Bacteria|p__Fusobacteriota|c__Fusobacteriia|o__Fusobacteriales|f__Leptotrichiaceae|g__Leptotrichia_A	chrX:118405992	chrX:118405992	G	T	0.3485	2003	-0.1266	0.02159	5.331e-09	intronic	WDR44	chrX:118405992
k__Bacteria|p__Firmicutes|c__Bacilli|o__Lactobacillales|f__Streptococcaceae|g__Streptococcus|s__unclassified_SGB_3019	chr12:105214538	rs1196764	A	G	0.06272	2000	-0.1289	0.022	5.361e-09	intronic	APPL2	chr12:105214538	A	G	0.09416	1241	-0.1671	0.02803	3.271e-09
k__Bacteria|p__Fusobacteriota|c__Fusobacteriia|o__Fusobacteriales|f__Leptotrichiaceae|g__Leptotrichia_A	chrX:118444725	chrX:118444725	G	A	0.3482	2003	-0.1265	0.02159	5.371e-09	intronic	WDR44	chrX:118444725
k__Bacteria|p__Patescibacteria|c__Saccharimonadia|o__Saccharimonadales|f__Saccharimonadaceae|g__unclassified_SGB_1111	chr2:216151995	rs117673037	G	A	0.02431	1956	-0.1318	0.02248	5.378e-09	intronic	XRCC5	chr2:216151995	G	A	0.02778	1250	-0.01404	0.02834	0.6204
k__Bacteria|p__Firmicutes|c__Clostridia|o__Lachnospirales|f__Lachnospiraceae|g__Oribacterium|s__unclassified_SGB_1215	chr4:9953294	rs7375599	A	G	0.438	1996	0.1243	0.02122	5.401e-09	intronic	SLC2A9	chr4:9953294	A	G	0.4518	1268	0.05757	0.027	0.03317
k__Bacteria|p__Actinobacteriota|c__Actinobacteria|o__Actinomycetales|f__Actinomycetaceae|g__Pauljensenia|s__unclassified_SGB_3205	chr9:87584678	rs143913319	GTA	G	0.37	1980	0.1311	0.02237	5.413e-09	intronic	DAPK1	chr9:87584678	GTA	G	0.3932	1261	-0.009356	0.02813	0.7395
k__Bacteria|p__Firmicutes|c__Clostridia|o__Lachnospirales|f__Lachnospiraceae|g__Oribacterium|s__unclassified_SGB_1215	chr4:9953615	rs7375643	A	G	0.439	1996	0.1243	0.02122	5.424e-09	intronic	SLC2A9	chr4:9953615	A	G	0.4548	1268	0.05163	0.02702	0.05629
k__Bacteria|p__Fusobacteriota|c__Fusobacteriia|o__Fusobacteriales|f__Leptotrichiaceae|g__Leptotrichia_A	chrX:118407147	chrX:118407147	G	A	0.3491	2001	-0.1265	0.0216	5.442e-09	intronic	WDR44	chrX:118407147
k__Bacteria|p__Fusobacteriota|c__Fusobacteriia|o__Fusobacteriales|f__Leptotrichiaceae|g__Leptotrichia_A	chrX:118425783	chrX:118425783	C	T	0.3492	2003	-0.1265	0.02158	5.446e-09	intronic	WDR44	chrX:118425783
k__Bacteria|p__Fusobacteriota|c__Fusobacteriia|o__Fusobacteriales|f__Leptotrichiaceae|g__Leptotrichia_A	chrX:118380542	chrX:118380542	G	T	0.3492	2003	-0.1265	0.02159	5.462e-09	intronic	WDR44	chrX:118380542
k__Bacteria|p__Fusobacteriota|c__Fusobacteriia|o__Fusobacteriales|f__Leptotrichiaceae|g__Leptotrichia_A	chrX:118459872	chrX:118459872	T	C	0.35	2003	-0.1265	0.02159	5.471e-09	intergenic	WDR44(dist=9912),DOCK11(dist=36037)	chrX:118459872
k__Bacteria|p__Firmicutes|c__Clostridia|o__Lachnospirales|f__Lachnospiraceae|g__Oribacterium|s__unclassified_SGB_489	chr4:10054340	rs10939681	C	A	0.4621	1991	-0.1251	0.02135	5.472e-09	intergenic	SLC2A9(dist=14092),WDR1(dist=19999)	chr4:10054340	C	A	0.4381	1267	-0.1192	0.02699	1.087e-05
k__Bacteria|p__Fusobacteriota|c__Fusobacteriia|o__Fusobacteriales|f__Leptotrichiaceae|g__Leptotrichia_A	chrX:118350356	chrX:118350356	C	T	0.3494	2002	-0.1265	0.0216	5.475e-09	intronic	WDR44	chrX:118350356
k__Bacteria|p__Campylobacterota|c__Campylobacteria|o__Campylobacterales|f__Campylobacteraceae|g__Campylobacter_A|s__Campylobacter_A_concisus_D_SGB_2798	chr17:17405690	rs880396	A	G	0.006944	1998	-0.1293	0.02208	5.489e-09	intergenic	NT5M(dist=58027),MED9(dist=71296)	chr17:17405690	A	G	0.00502	1271	0.007553	0.02793	0.7869
k__Bacteria|p__Firmicutes|c__Clostridia|o__Lachnospirales|f__Lachnospiraceae|g__Oribacterium|s__unclassified_SGB_1215	chr4:9924301	rs35922993	T	C	0.4028	1996	-0.1237	0.02111	5.493e-09	intronic	SLC2A9	chr4:9924301	T	C	0.3876	1268	-0.1005	0.02679	0.0001842
k__Bacteria|p__Patescibacteria|c__Saccharimonadia|o__Saccharimonadales|f__Saccharimonadaceae|g__unclassified_SGB_2365	chr10:84512391	rs527711884	A	T	0.0568	1973	-0.131	0.02237	5.51e-09	intronic	CCSER2	chr10:84512391	A	T	0.01633	1166	-0.002781	0.02934	0.9245
k__Bacteria|p__Fusobacteriota|c__Fusobacteriia|o__Fusobacteriales|f__Leptotrichiaceae|g__Leptotrichia_A	chrX:118438568	chrX:118438568	A	G	0.3476	2002	-0.1264	0.02158	5.52e-09	intronic	WDR44	chrX:118438568
k__Bacteria|p__Fusobacteriota|c__Fusobacteriia|o__Fusobacteriales|f__Leptotrichiaceae|g__Leptotrichia_A	chrX:118380276	chrX:118380276	G	A	0.3504	2002	-0.1265	0.0216	5.527e-09	intronic	WDR44	chrX:118380276
k__Bacteria|p__Fusobacteriota|c__Fusobacteriia|o__Fusobacteriales|f__Leptotrichiaceae|g__Leptotrichia_A	chrX:118458250	chrX:118458250	T	C	0.3482	2003	-0.1264	0.02159	5.537e-09	intergenic	WDR44(dist=8290),DOCK11(dist=37659)	chrX:118458250
k__Bacteria|p__Bacteroidota|c__Bacteroidia|o__Flavobacteriales|f__Flavobacteriaceae|g__Capnocytophaga|s__unclassified_SGB_307	chr9:2385876	rs77659755	C	A	0.08259	1998	0.1269	0.02167	5.546e-09	intergenic	SMARCA2(dist=192253),VLDLR-AS1(dist=149779)	chr9:2385876	C	A	0.08534	1271	0.0113	0.02793	0.686
k__Bacteria|p__Proteobacteria|c__Gammaproteobacteria|o__Burkholderiales|f__Neisseriaceae|g__Neisseria|s__unclassified_SGB_1962	chr12:105214538	rs1196764	A	G	0.06272	1981	-0.1285	0.02194	5.553e-09	intronic	APPL2	chr12:105214538	A	G	0.09416	1229	-0.1922	0.0281	1.249e-11
k__Bacteria|p__Actinobacteriota|c__Actinobacteria|o__Actinomycetales|f__Actinomycetaceae|g__Actinomyces|s__Actinomyces_oris_E_SGB_241	chr7:137913321	rs141676639	T	C	0.008185	1987	0.1301	0.02223	5.606e-09	intronic	CREB3L2	chr7:137913321	T	C	0.007363	1266	0.01478	0.02777	0.5948
k__Bacteria|p__Fusobacteriota|c__Fusobacteriia|o__Fusobacteriales|f__Leptotrichiaceae|g__Leptotrichia_A	chrX:118358097	chrX:118358097	G	A	0.3492	2003	-0.1264	0.02159	5.607e-09	intronic	WDR44	chrX:118358097
k__Bacteria|p__Proteobacteria|c__Gammaproteobacteria|o__Enterobacterales|f__Pasteurellaceae|g__Haemophilus_A|s__Haemophilus_A_sputorum_SGB_3223	chr10:3400341	rs17135209	T	C	0.3832	1984	0.1303	0.02227	5.637e-09	ncRNA_intronic	LOC105376360	chr10:3400341	T	C	0.3491	1264	0.0009752	0.02817	0.9724
k__Bacteria|p__Firmicutes|c__Bacilli|o__Lactobacillales|f__Streptococcaceae|g__Streptococcus|s__unclassified_SGB_2744	chr14:28366616	chr14:28366616	AATAT	AAT	0.1652	1940	0.1312	0.02242	5.648e-09	intergenic	LOC728755(dist=693395),FOXG1-AS1(dist=358626)	chr14:28366616	AATAT	AAT	0.06278	943	-0.0302	0.03182	0.3429
k__Bacteria|p__Firmicutes|c__Clostridia|o__Lachnospirales|f__Lachnospiraceae|g__Oribacterium|s__unclassified_SGB_1215	chr4:9998334	rs35344864	C	CACA	0.4385	1996	0.124	0.02119	5.664e-09	intronic	SLC2A9	chr4:9998334	C	CACA	0.4498	1268	0.08533	0.02683	0.001504
k__Bacteria|p__Firmicutes|c__Negativicutes|o__Veillonellales|f__Veillonellaceae|g__Veillonella|s__unclassified_SGB_2635	chr1:122802807	chr1:122802807	A	T	0.005982	1989	-0.127	0.0217	5.671e-09	intergenic	EMBP1(dist=1230919)	chr1:122802807
k__Bacteria|p__Spirochaetota|c__Spirochaetia|o__Treponematales|f__Treponemataceae|g__Treponema_D|s__unclassified_SGB_3299	chr8:64348664	rs189500084	T	C	0.01017	1987	-0.1288	0.02201	5.698e-09	ncRNA_intronic	LOC102724623	chr8:64348664	T	C	0.009371	1264	-0.04767	0.02768	0.08526
k__Bacteria|p__Campylobacterota|c__Campylobacteria|o__Campylobacterales|f__Campylobacteraceae|g__Campylobacter_A|s__unclassified_SGB_1990	chr17:17405690	rs880396	A	G	0.006944	1993	-0.1292	0.02208	5.698e-09	intergenic	NT5M(dist=58027),MED9(dist=71296)	chr17:17405690	A	G	0.00502	1263	-0.0006212	0.02815	0.9824
k__Bacteria|p__Fusobacteriota|c__Fusobacteriia|o__Fusobacteriales|f__Leptotrichiaceae|g__Leptotrichia_A	chrX:118351955	chrX:118351955	TAAAC	T	0.3478	2002	-0.1263	0.02159	5.699e-09	intronic	WDR44	chrX:118351955
k__Bacteria|p__Firmicutes|c__Clostridia|o__Lachnospirales|f__Lachnospiraceae|g__Oribacterium|s__unclassified_SGB_1215	chr4:9958275	rs13114090	T	G	0.3916	1996	-0.1236	0.02112	5.7e-09	intronic	SLC2A9	chr4:9958275	T	G	0.3425	1231	-0.09084	0.02748	0.0009762
k__Bacteria|p__Bacteroidota|c__Bacteroidia|o__Flavobacteriales|f__Flavobacteriaceae|g__Capnocytophaga|s__Capnocytophaga_sp002209445_SGB_3500	chr13:20242561	rs9509110	A	G	0.4258	1990	-0.1298	0.02218	5.713e-09	intergenic	GJB6(dist=10166),CRYL1(dist=161106)	chr13:20242561	A	G	0.421	1269	0.01238	0.02802	0.6588
k__Bacteria|p__Firmicutes|c__Clostridia|o__Tissierellales|f__Helcococcaceae|g__Parvimonas|s__Parvimonas_micra_SGB_2987	chr7:5698416	rs852259	C	T	0.05928	1992	-0.1282	0.02192	5.725e-09	intronic	RNF216	chr7:5698416	C	T	0.06091	1270	-0.01448	0.02778	0.6024
k__Bacteria|p__Fusobacteriota|c__Fusobacteriia|o__Fusobacteriales|f__Leptotrichiaceae|g__Leptotrichia_A	chrX:118367010	chrX:118367010	G	T	0.3477	2003	-0.1263	0.02158	5.739e-09	intronic	WDR44	chrX:118367010
k__Bacteria|p__Firmicutes|c__Clostridia|o__Lachnospirales|f__Lachnospiraceae|g__Oribacterium|s__unclassified_SGB_489	chr4:9915038	rs16890905	C	T	0.3251	1991	0.1248	0.02134	5.809e-09	intronic	SLC2A9	chr4:9915038	C	T	0.3474	1267	0.08037	0.02706	0.003033
k__Bacteria|p__Firmicutes|c__Clostridia|o__Lachnospirales|f__Lachnospiraceae|g__Oribacterium|s__unclassified_SGB_489	chr4:10070844	rs4549382	C	T	0.463	1991	-0.1249	0.02135	5.827e-09	intergenic	SLC2A9(dist=30596),WDR1(dist=3495)	chr4:10070844	C	T	0.4418	1267	-0.1249	0.02696	3.98e-06
k__Bacteria|p__Fusobacteriota|c__Fusobacteriia|o__Fusobacteriales|f__Leptotrichiaceae|g__Leptotrichia_A	chrX:118370408	chrX:118370408	G	A	0.3485	2003	-0.1262	0.02159	5.829e-09	intronic	WDR44	chrX:118370408
k__Bacteria|p__Actinobacteriota|c__Coriobacteriia|o__Coriobacteriales|f__Atopobiaceae|g__Lancefieldella|s__unclassified_SGB_2666	chr12:7697208	rs7972928	C	A	0.3576	1974	-0.1303	0.0223	5.892e-09	intergenic	GDF3(dist=1415),DPPA3(dist=14246)	chr12:7697208	C	A	0.3705	1255	0.0008738	0.02825	0.9753
k__Bacteria|p__Fusobacteriota|c__Fusobacteriia|o__Fusobacteriales|f__Leptotrichiaceae|g__Leptotrichia_A	chrX:118416178	chrX:118416178	C	A	0.3375	1965	-0.1273	0.02178	5.908e-09	intronic	WDR44	chrX:118416178
k__Bacteria|p__Fusobacteriota|c__Fusobacteriia|o__Fusobacteriales|f__Fusobacteriaceae|g__Fusobacterium|s__unclassified_SGB_2565	chr11:6945429	rs117490127	G	C	0.03323	1990	0.1277	0.02186	5.935e-09	intronic	ZNF215	chr11:6945429	G	C	0.02811	1268	0.01046	0.02809	0.7098
k__Bacteria|p__Fusobacteriota|c__Fusobacteriia|o__Fusobacteriales|f__Leptotrichiaceae|g__Leptotrichia_A	chrX:118381124	chrX:118381124	G	A	0.3497	2003	-0.1261	0.02159	6.003e-09	intronic	WDR44	chrX:118381124
k__Bacteria|p__Firmicutes|c__Bacilli|o__RF39|f__unclassified_SGB_1766	chr17:66573774	rs8071862	T	C	0.3487	1995	0.1287	0.02203	6.027e-09	intronic	PRKCA	chr17:66573774	T	C	0.3357	1274	0.06559	0.0278	0.01846
k__Bacteria|p__Fusobacteriota|c__Fusobacteriia|o__Fusobacteriales|f__Leptotrichiaceae|g__Leptotrichia_A	chrX:118393982	chrX:118393982	G	C	0.3475	2003	-0.1261	0.02158	6.041e-09	intronic	WDR44	chrX:118393982
k__Bacteria|p__Firmicutes|c__Bacilli|o__Lactobacillales|f__Streptococcaceae|g__Streptococcus|s__unclassified_SGB_1380	chr9:81278704	rs752413665	CAAAAAAAAAAAA	CAAAAAAAAAAAAAAA	0.3043	1999	-0.1291	0.0221	6.072e-09	intergenic	LINC01507(dist=1244149),TLE1(dist=304979)	chr9:81278704	CA	CAAAAAAAAAAAAAAA	0.1417	623	-0.005501	0.03194	0.8633
k__Bacteria|p__Bacteroidota|c__Bacteroidia|o__Bacteroidales|f__Bacteroidaceae|g__Prevotella|s__Prevotella_sp000467895_SGB_1817	chr1:230882505	rs1202599	A	T	0.4353	1984	0.1294	0.02217	6.133e-09	intergenic	LOC101927604(dist=3490),TTC13(dist=23736)	chr1:230882505	A	T	0.421	1262	-0.04144	0.02829	0.1432
k__Bacteria|p__Patescibacteria|c__Saccharimonadia|o__Saccharimonadales|f__Saccharimonadaceae|g__TM7x|s__unclassified_SGB_689	chr2:35783862	rs7579383	C	T	0.2413	1980	-0.1303	0.02233	6.175e-09	intergenic	MIR548AD(dist=312376),LOC100288911(dist=570887)	chr2:35783862	C	T	0.2165	1258	0.008823	0.02833	0.7555
k__Bacteria|p__Bacteroidota|c__Bacteroidia|o__Flavobacteriales|f__Flavobacteriaceae|g__Capnocytophaga|s__Capnocytophaga_sp002209445_SGB_3500	chr13:20242330	rs9509108	T	C	0.4261	1990	-0.1295	0.02218	6.189e-09	intergenic	GJB6(dist=9935),CRYL1(dist=161337)	chr13:20242330	T	C	0.4274	1269	0.007101	0.02805	0.8002
k__Bacteria|p__Firmicutes|c__Clostridia|o__Lachnospirales|f__Lachnospiraceae|g__Oribacterium|s__unclassified_SGB_489	chr4:10000209	rs10516195	T	G	0.3916	1991	-0.1245	0.02133	6.197e-09	intronic	SLC2A9	chr4:10000209	T	G	0.3788	1267	-0.105	0.02698	0.0001051
k__Bacteria|p__Firmicutes|c__Bacilli|o__Lactobacillales|f__Streptococcaceae|g__Streptococcus|s__Streptococcus_infantis_I_SGB_1798	chr2:200021501	rs78502713	T	C	0.005208	1992	-0.1271	0.02178	6.218e-09	intergenic	MAIP1(dist=57377),SPATS2L(dist=284380)	chr2:200021501	T	C	0.00502	1272	-0.009545	0.02764	0.7299
k__Bacteria|p__Fusobacteriota|c__Fusobacteriia|o__Fusobacteriales|f__Fusobacteriaceae|g__Fusobacterium|s__unclassified_SGB_2641	chr7:113974492	rs79772957	A	G	0.02951	1991	0.1298	0.02224	6.233e-09	intergenic	PPP1R3A(dist=55465)	chr7:113974492	A	G	0.0251	1269	0.01511	0.02806	0.5904
k__Bacteria|p__Firmicutes|c__Clostridia|o__Lachnospirales|f__Lachnospiraceae|g__Oribacterium|s__unclassified_SGB_489	chr4:10052713	rs12108388	A	T	0.4554	1991	-0.1247	0.02138	6.336e-09	intergenic	SLC2A9(dist=12465),WDR1(dist=21626)	chr4:10052713	A	T	0.4334	1267	-0.121	0.02701	8.127e-06
k__Bacteria|p__Bacteroidota|c__Bacteroidia|o__Flavobacteriales|f__Flavobacteriaceae|g__Capnocytophaga|s__Capnocytophaga_sp002209445_SGB_3500	chr13:20243626	rs9509111	G	A	0.4271	1990	-0.1294	0.02219	6.385e-09	intergenic	GJB6(dist=11231),CRYL1(dist=160041)	chr13:20243626	G	A	0.4354	1269	0.0323	0.02799	0.2488
k__Bacteria|p__Fusobacteriota|c__Fusobacteriia|o__Fusobacteriales|f__Leptotrichiaceae|g__Leptotrichia_A	chrX:118410783	chrX:118410783	T	C	0.349	2003	-0.1259	0.02159	6.388e-09	intronic	WDR44	chrX:118410783
k__Bacteria|p__Firmicutes|c__Clostridia|o__Lachnospirales|f__Lachnospiraceae|g__Oribacterium|s__unclassified_SGB_1215	chr4:9914578	rs7674723	T	C	0.317	1996	0.1233	0.02115	6.44e-09	intronic	SLC2A9	chr4:9914578	T	C	0.3337	1268	0.07966	0.02679	0.003002
k__Bacteria|p__Fusobacteriota|c__Fusobacteriia|o__Fusobacteriales|f__Fusobacteriaceae|g__Fusobacterium|s__unclassified_SGB_2641	chr7:113919565	rs141224943	T	G	0.02902	1991	0.1298	0.02226	6.454e-09	upstream	PPP1R3A(dist=538)	chr7:113919565	T	G	0.0251	1269	0.01753	0.02804	0.5319
k__Bacteria|p__Fusobacteriota|c__Fusobacteriia|o__Fusobacteriales|f__Leptotrichiaceae|g__Leptotrichia_A	chrX:118438273	chrX:118438273	G	A	0.3541	2002	-0.1258	0.02159	6.495e-09	intronic	WDR44	chrX:118438273
k__Bacteria|p__Firmicutes|c__Clostridia|o__Lachnospirales|f__Lachnospiraceae|g__Oribacterium|s__Oribacterium_sinus_SGB_2828	chr9:118704549	rs147195521	T	C	0.01091	1996	-0.1292	0.02217	6.526e-09	ncRNA_intronic	LINC02578	chr9:118704549	T	C	0.008032	1269	-0.01324	0.02815	0.6381
k__Bacteria|p__Fusobacteriota|c__Fusobacteriia|o__Fusobacteriales|f__Leptotrichiaceae|g__Leptotrichia_A	chrX:118455444	chrX:118455444	G	A	0.3484	2002	-0.1258	0.02159	6.548e-09	intergenic	WDR44(dist=5484),DOCK11(dist=40465)	chrX:118455444
k__Bacteria|p__Firmicutes|c__Clostridia|o__Lachnospirales|f__Lachnospiraceae|g__Oribacterium|s__unclassified_SGB_1215	chr4:9946237	rs67004305	AT	A	0.4343	1996	0.1237	0.02123	6.595e-09	intronic	SLC2A9	chr4:9946237	AT	A	0.4758	1261	0.09264	0.02709	0.0006483
k__Bacteria|p__Firmicutes|c__Clostridia|o__Lachnospirales|f__Lachnospiraceae|g__Oribacterium|s__unclassified_SGB_1215	chr4:9946241	rs144651801	T	A	0.4343	1996	0.1237	0.02123	6.595e-09	intronic	SLC2A9	chr4:9946241	T	A	0.4672	1242	0.09407	0.02722	0.0005677
k__Bacteria|p__Firmicutes|c__Clostridia|o__Lachnospirales|f__Lachnospiraceae|g__Oribacterium|s__unclassified_SGB_1215	chr4:9946242	rs570936245	CTTGT	C	0.4343	1996	0.1237	0.02123	6.595e-09	intronic	SLC2A9	chr4:9946242	CTTGT	C	0.4675	1242	0.09366	0.02723	0.0006016
k__Bacteria|p__Patescibacteria|c__Saccharimonadia|o__Saccharimonadales|f__Saccharimonadaceae|g__unclassified_SGB_1062	chr17:64293207	rs4968717	T	G	0.1719	1969	-0.1299	0.02229	6.622e-09	intergenic	TEX2(dist=29884),PECAM1(dist=26209)	chr17:64293207	T	G	0.1727	1254	0.005107	0.02831	0.8569
k__Bacteria|p__Firmicutes|c__Clostridia|o__Lachnospirales|f__Lachnospiraceae|g__Oribacterium|s__unclassified_SGB_489	chr4:10054281	rs10939680	A	T	0.4623	1991	-0.1244	0.02136	6.632e-09	intergenic	SLC2A9(dist=14033),WDR1(dist=20058)	chr4:10054281	A	T	0.4384	1267	-0.1202	0.02697	9.099e-06
k__Bacteria|p__Firmicutes|c__Clostridia|o__Lachnospirales|f__Lachnospiraceae|g__Oribacterium|s__unclassified_SGB_1215	chr4:9953036	rs11723382	T	C	0.4387	1996	0.1236	0.02122	6.682e-09	intronic	SLC2A9	chr4:9953036	T	C	0.4602	1268	0.05634	0.02705	0.03749
k__Bacteria|p__Fusobacteriota|c__Fusobacteriia|o__Fusobacteriales|f__Leptotrichiaceae|g__Leptotrichia_A	chrX:118415106	chrX:118415106	G	A	0.3487	2003	-0.1257	0.02158	6.729e-09	intronic	WDR44	chrX:118415106
k__Bacteria|p__Fusobacteriota|c__Fusobacteriia|o__Fusobacteriales|f__Leptotrichiaceae|g__Leptotrichia_A	chrX:118348018	chrX:118348018	A	T	0.3485	2003	-0.1257	0.02159	6.741e-09	intronic	WDR44	chrX:118348018
k__Bacteria|p__Fusobacteriota|c__Fusobacteriia|o__Fusobacteriales|f__Leptotrichiaceae|g__Leptotrichia_A	chrX:118401852	chrX:118401852	G	A	0.3475	2003	-0.1257	0.02159	6.76e-09	intronic	WDR44	chrX:118401852
k__Bacteria|p__Firmicutes|c__Clostridia|o__Lachnospirales|f__Lachnospiraceae|g__Oribacterium|s__unclassified_SGB_489	chr4:10043720	rs35482941	TG	T	0.4045	1991	-0.1242	0.02133	6.783e-09	intergenic	SLC2A9(dist=3472),WDR1(dist=30619)	chr4:10043720	TG	T	0.3829	1267	-0.1216	0.02696	7.053e-06
k__Bacteria|p__Firmicutes|c__Clostridia|o__Lachnospirales|f__Lachnospiraceae|g__Oribacterium|s__unclassified_SGB_1215	chr4:9946940	rs998676	T	C	0.438	1996	0.1235	0.02121	6.786e-09	intronic	SLC2A9	chr4:9946940	T	C	0.4498	1268	0.07212	0.02696	0.007568
k__Bacteria|p__Bacteroidota|c__Bacteroidia|o__Bacteroidales|f__Porphyromonadaceae|g__Porphyromonas|s__unclassified_SGB_3076	chr9:21856677	rs146432878	C	T	0.01538	1976	-0.128	0.02199	6.856e-09	intronic	MTAP	chr9:21856677	C	T	0.01372	1258	-0.001436	0.02801	0.9591
k__Bacteria|p__Actinobacteriota|c__Actinobacteria|o__Mycobacteriales|f__Mycobacteriaceae|g__Corynebacterium	chr6:64900266	rs9453106	C	A	0.4742	1981	0.1291	0.02219	6.928e-09	intronic	EYS	chr6:64900266	C	A	0.4973	1261	0.02724	0.02781	0.3276
k__Bacteria|p__Fusobacteriota|c__Fusobacteriia|o__Fusobacteriales|f__Leptotrichiaceae|g__Leptotrichia_A	chrX:118460105	chrX:118460105	T	G	0.3492	2003	-0.1256	0.02159	7.03e-09	intergenic	WDR44(dist=10145),DOCK11(dist=35804)	chrX:118460105
k__Bacteria|p__Firmicutes|c__Negativicutes|o__Veillonellales|f__Veillonellaceae|g__Veillonella|s__unclassified_SGB_2399	chr10:109185916	rs147508240	T	C	0.008929	1993	-0.1249	0.02148	7.035e-09	intergenic	LINC01435(dist=1116623),XPNPEP1(dist=678850)	chr10:109185916	T	C	0.006359	1272	0.02891	0.02745	0.2924
k__Bacteria|p__Firmicutes|c__Negativicutes|o__Veillonellales|f__Veillonellaceae|g__Veillonella|s__unclassified_SGB_2399	chr10:109186345	rs150686396	T	G	0.008929	1993	-0.1249	0.02148	7.035e-09	intergenic	LINC01435(dist=1117052),XPNPEP1(dist=678421)	chr10:109186345	T	G	0.002198	1171	-0.01315	0.0285	0.6447
k__Bacteria|p__Patescibacteria|c__Saccharimonadia|o__Saccharimonadales|f__Saccharimonadaceae|g__TM7x|s__unclassified_SGB_689	chr2:35784305	rs7568625	C	G	0.2418	1980	-0.1298	0.02233	7.051e-09	intergenic	MIR548AD(dist=312819),LOC100288911(dist=570444)	chr2:35784305	C	G	0.2102	1258	0.02687	0.02832	0.3429
k__Bacteria|p__Fusobacteriota|c__Fusobacteriia|o__Fusobacteriales|f__Leptotrichiaceae|g__Leptotrichia_A	chrX:118379686	chrX:118379686	A	G	0.3482	2003	-0.1255	0.02159	7.074e-09	intronic	WDR44	chrX:118379686
k__Bacteria|p__Fusobacteriota|c__Fusobacteriia|o__Fusobacteriales|f__Leptotrichiaceae|g__Leptotrichia_A	chrX:118440922	chrX:118440922	G	T	0.3479	2002	-0.1256	0.0216	7.092e-09	intronic	WDR44	chrX:118440922
k__Bacteria|p__Firmicutes|c__Bacilli|o__RF39|f__unclassified_SGB_1766	chr17:66572862	rs8067797	C	T	0.3487	1995	0.128	0.02202	7.138e-09	intronic	PRKCA	chr17:66572862	C	T	0.3387	1274	0.06269	0.0278	0.02428
k__Bacteria|p__Firmicutes|c__Clostridia|o__Lachnospirales|f__Lachnospiraceae|g__Oribacterium|s__unclassified_SGB_1215	chr4:9917296	rs34752819	A	G	0.3182	1996	0.1228	0.02115	7.39e-09	intronic	SLC2A9	chr4:9917296	A	G	0.339	1268	0.0633	0.02685	0.01852
k__Bacteria|p__Firmicutes|c__Clostridia|o__Lachnospirales|f__Lachnospiraceae|g__Oribacterium|s__unclassified_SGB_489	chr4:10054458	rs7683832	A	G	0.4621	1991	-0.124	0.02136	7.477e-09	intergenic	SLC2A9(dist=14210),WDR1(dist=19881)	chr4:10054458	A	G	0.4394	1267	-0.1221	0.02698	6.648e-06
k__Bacteria|p__Actinobacteriota|c__Actinobacteria|o__Actinomycetales|f__Actinomycetaceae|g__Pauljensenia|s__unclassified_SGB_3490	chr10:114500960	rs35553640	C	CT	0.408	1992	-0.1302	0.02243	7.508e-09	intronic	ABLIM1	chr10:114500960	C	CT	0.408	1270	0.001165	0.02811	0.967
k__Bacteria|p__Bacteroidota|c__Bacteroidia|o__Bacteroidales|f__Bacteroidaceae|g__Prevotella|s__unclassified_SGB_1503	chr6:138565257	rs79072037	A	G	0.04663	1996	-0.1281	0.02207	7.538e-09	intronic	NHSL1	chr6:138565257	A	G	0.03681	1270	0.03456	0.02806	0.2183
k__Bacteria|p__Firmicutes|c__Clostridia|o__Lachnospirales|f__Lachnospiraceae|g__Oribacterium|s__unclassified_SGB_1215	chr4:9940953	rs4697698	T	C	0.4387	1996	0.1231	0.02122	7.557e-09	intronic	SLC2A9	chr4:9940953	T	C	0.4481	1268	0.07171	0.02691	0.007803
k__Bacteria|p__Firmicutes|c__Clostridia|o__Lachnospirales|f__Lachnospiraceae|g__Lachnoanaerobaculum|s__Lachnoanaerobaculum_umeaense_SGB_772	chr4:10005635	rs9291641	C	T	0.4898	1987	-0.1249	0.02153	7.627e-09	intronic	SLC2A9	chr4:10005635	C	T	0.491	1266	-0.0626	0.02749	0.02293
k__Bacteria|p__Firmicutes|c__Clostridia|o__Lachnospirales|f__Lachnospiraceae|g__Oribacterium|s__unclassified_SGB_1215	chr4:9914556	rs7674711	T	C	0.318	1996	0.1227	0.02115	7.657e-09	intronic	SLC2A9	chr4:9914556	T	C	0.334	1268	0.07582	0.02679	0.004735
k__Bacteria|p__Actinobacteriota|c__Actinobacteria|o__Actinomycetales|f__Actinomycetaceae|g__Pauljensenia|s__unclassified_SGB_3257	chr12:99324751	rs572136952	G	GA	0.0062	1985	0.1291	0.02225	7.726e-09	intronic	ANKS1B	chr12:99324751	G	GA	0.004374	1258	0.0192	0.02824	0.4968
k__Bacteria|p__Firmicutes|c__Bacilli|o__Erysipelotrichales|f__Erysipelotrichaceae|g__Solobacterium|s__unclassified_SGB_2522	chr9:61699002	chr9:61699002	A	G	0.005208	1994	-0.1281	0.02209	7.765e-09	intergenic	FAM74A4(dist=486629),FAM27C(dist=155082)	chr9:61699002	A	G	0.00452	1230	-0.06398	0.02835	0.0242
k__Bacteria|p__Proteobacteria|c__Gammaproteobacteria|o__Enterobacterales|f__Pasteurellaceae|g__Haemophilus_D|s__unclassified_SGB_3550	chr10:3400341	rs17135209	T	C	0.3832	1979	0.1292	0.02228	7.789e-09	ncRNA_intronic	LOC105376360	chr10:3400341	T	C	0.3491	1262	0.01933	0.02826	0.4941
k__Bacteria|p__Firmicutes|c__Clostridia|o__Lachnospirales|f__Lachnospiraceae|g__Oribacterium|s__Oribacterium_parvum_SGB_1996	chr2:144854230	rs146715717	C	T	0.01835	1999	0.1279	0.02207	7.85e-09	ncRNA_intronic	TEX41	chr2:144854230	C	T	0.01539	1275	-0.009089	0.02797	0.7452
k__Bacteria|p__Firmicutes|c__Peptococcia|o__Peptococcales|f__Peptococcaceae	chr5:24792834	rs79847966	A	C	0.004712	1982	-0.1279	0.02206	7.863e-09	intergenic	CDH10(dist=147856),LINC02239(dist=42446)	chr5:24792834	A	C	0.005355	1265	0.05045	0.02789	0.07069
k__Bacteria|p__Firmicutes|c__Clostridia|o__Lachnospirales|f__Lachnospiraceae|g__Oribacterium|s__unclassified_SGB_1215	chr4:9945654	rs1122141	T	C	0.4382	1996	0.123	0.02122	7.877e-09	intronic	SLC2A9	chr4:9945654	T	C	0.4501	1268	0.07095	0.02693	0.008535
k__Bacteria|p__Actinobacteriota|c__Actinobacteria|o__Actinomycetales|f__Actinomycetaceae|g__Actinomyces|s__unclassified_SGB_972	chr14:49533372	rs398024992	C	CT	0.03125	1992	0.1277	0.02203	7.884e-09	intergenic	LINC00648(dist=1738358),RPS29(dist=37612)	chr14:49533372	C	CT	0.03347	1270	0.003408	0.02757	0.9017
k__Bacteria|p__Fusobacteriota|c__Fusobacteriia|o__Fusobacteriales|f__Leptotrichiaceae|g__Leptotrichia_A	chrX:118443811	chrX:118443811	G	C	0.3509	1979	-0.1259	0.02172	7.926e-09	intronic	WDR44	chrX:118443811
k__Bacteria|p__Bacteroidota|c__Bacteroidia|o__Flavobacteriales|f__Flavobacteriaceae|g__Capnocytophaga|s__Capnocytophaga_sp002209445_SGB_3500	chr13:20243124	rs9506453	T	C	0.4268	1990	-0.1286	0.02218	7.929e-09	intergenic	GJB6(dist=10729),CRYL1(dist=160543)	chr13:20243124	T	C	0.4287	1269	0.01179	0.02804	0.6742
k__Bacteria|p__Bacteroidota|c__Bacteroidia|o__Flavobacteriales|f__Flavobacteriaceae|g__Capnocytophaga|s__Capnocytophaga_sp002209445_SGB_3500	chr13:20243643	rs9509112	C	T	0.4271	1990	-0.1286	0.02219	7.964e-09	intergenic	GJB6(dist=11248),CRYL1(dist=160024)	chr13:20243643	C	T	0.4354	1269	0.03109	0.02799	0.267
k__Bacteria|p__Fusobacteriota|c__Fusobacteriia|o__Fusobacteriales|f__Leptotrichiaceae|g__Leptotrichia_A	chrX:118419671	chrX:118419671	C	T	0.348	2003	-0.1251	0.02159	7.983e-09	intronic	WDR44	chrX:118419671
k__Bacteria|p__Proteobacteria|c__Gammaproteobacteria|o__Enterobacterales|f__Pasteurellaceae|g__Haemophilus_D|s__Haemophilus_D_parainfluenzae_L_SGB_3228	chr10:3400341	rs17135209	T	C	0.3832	1988	0.1293	0.02232	8.077e-09	ncRNA_intronic	LOC105376360	chr10:3400341	T	C	0.3491	1265	0.01244	0.02824	0.6596
k__Bacteria|p__Firmicutes|c__Clostridia|o__Lachnospirales|f__Lachnospiraceae|g__Oribacterium|s__unclassified_SGB_1215	chr4:9918723	rs10805346	T	C	0.3048	1996	0.1225	0.02115	8.111e-09	intronic	SLC2A9	chr4:9918723	T	C	0.3193	1268	0.05774	0.02683	0.03161
k__Bacteria|p__Firmicutes|c__Clostridia|o__Lachnospirales|f__Lachnospiraceae|g__Catonella|s__unclassified_SGB_3296	chr12:123700840	rs117416067	G	T	0.06647	1989	-0.1285	0.0222	8.12e-09	intronic	TCTN2	chr12:123700840	G	T	0.05756	1268	0.04646	0.02807	0.09808
k__Bacteria|p__Firmicutes|c__Clostridia|o__Lachnospirales|f__Lachnospiraceae|g__unclassified_SGB_1093	chr8:81706196	rs2932224	G	A	0.1302	1982	0.1279	0.02209	8.175e-09	intronic	ZFAND1	chr8:81706196	G	A	0.1131	1264	0.03342	0.02826	0.2372
k__Bacteria|p__Patescibacteria|c__Saccharimonadia|o__Saccharimonadales|f__Saccharimonadaceae|g__TM7x|s__unclassified_SGB_689	chr2:35777899	rs6711520	T	G	0.2398	1980	-0.1293	0.02233	8.194e-09	intergenic	MIR548AD(dist=306413),LOC100288911(dist=576850)	chr2:35777899	T	G	0.2088	1258	0.02393	0.02838	0.3991
k__Bacteria|p__Bacteroidota|c__Bacteroidia|o__Flavobacteriales|f__Flavobacteriaceae|g__Capnocytophaga|s__Capnocytophaga_sp002209445_SGB_3500	chr13:20242068	rs9509107	C	T	0.4273	1990	-0.1284	0.02218	8.202e-09	intergenic	GJB6(dist=9673),CRYL1(dist=161599)	chr13:20242068	C	T	0.4381	1269	0.007195	0.02803	0.7974
k__Bacteria|p__Fusobacteriota|c__Fusobacteriia|o__Fusobacteriales|f__Leptotrichiaceae|g__Leptotrichia_A	chrX:118347856	chrX:118347856	G	A	0.3485	2003	-0.125	0.02159	8.235e-09	intronic	WDR44	chrX:118347856
k__Bacteria|p__Firmicutes|c__Bacilli|o__RF39|f__unclassified_SGB_1766	chr17:66576598	rs9905351	A	G	0.3482	1995	0.1275	0.02202	8.283e-09	intronic	PRKCA	chr17:66576598	A	G	0.3347	1274	0.05642	0.02783	0.04285
k__Bacteria|p__Campylobacterota|c__Campylobacteria|o__Campylobacterales|f__Campylobacteraceae|g__Campylobacter_A|s__unclassified_SGB_2819	chr11:121782405	rs6589896	G	C	0.1548	1989	-0.1286	0.02222	8.306e-09	intergenic	SORL1(dist=148643),MIR100HG(dist=245924)	chr11:121782405	G	C	0.1583	1238	-0.01677	0.02843	0.5555
k__Bacteria|p__Firmicutes|c__Peptococcia|o__Peptococcales|f__Peptococcaceae	chr16:74502978	rs143621936	A	G	0.006944	1982	-0.1279	0.0221	8.331e-09	intronic	GLG1	chr16:74502978	A	G	0.003721	1253	-0.01774	0.02804	0.5271
k__Bacteria|p__Patescibacteria|c__Saccharimonadia|o__Saccharimonadales|f__Saccharimonadaceae|g__unclassified_SGB_1187|s__unclassified_SGB_1187	chr10:118372422	rs140829080	A	T	0.01066	1976	-0.1283	0.02216	8.35e-09	intergenic	LINC00867(dist=13219),PRLHR(dist=220982)	chr10:118372422	A	T	0.01171	1258	0.004187	0.0282	0.882
k__Bacteria|p__Firmicutes|c__Clostridia|o__Lachnospirales|f__Lachnospiraceae|g__Oribacterium|s__Oribacterium_sinus_SGB_2094	chr16:80765590	rs148527474	A	C	0.009673	1993	0.1285	0.02221	8.408e-09	intronic	CDYL2	chr16:80765590	A	C	0.005689	1267	-0.01235	0.02821	0.6616
k__Bacteria|p__Patescibacteria|c__Saccharimonadia|o__Saccharimonadales|f__Saccharimonadaceae|g__unclassified_SGB_1065	chr2:4975188	chr2:4975188	T	C	0.3098	1976	0.1288	0.02226	8.428e-09	intergenic	LINC01249(dist=318966),LINC01248(dist=658953)	chr2:4975188	T	C	0.2744	1262	-0.008925	0.02827	0.7523
k__Bacteria|p__Fusobacteriota|c__Fusobacteriia|o__Fusobacteriales|f__Leptotrichiaceae|g__Leptotrichia_A	chrX:118366597	chrX:118366597	T	G	0.347	2003	-0.1249	0.02159	8.43e-09	intronic	WDR44	chrX:118366597
k__Bacteria|p__Firmicutes|c__Bacilli|o__Lactobacillales|f__Streptococcaceae|g__Streptococcus|s__Streptococcus_pseudopneumoniae_A_SGB_1809	chr12:16349610	rs7294985	G	A	0.495	1995	-0.1251	0.02162	8.431e-09	intronic	MGST1	chr12:16349610	G	A	0.4896	1272	-0.004407	0.0278	0.8741
k__Bacteria|p__Firmicutes|c__Negativicutes|o__Veillonellales|f__Veillonellaceae|g__Veillonella|s__Veillonella_rogosae_SGB_1856	chr2:58567530	rs994834	G	T	0.2827	1999	-0.1257	0.02174	8.48e-09	ncRNA_intronic	LINC01122	chr2:58567530	G	T	0.2885	1273	-0.004325	0.02766	0.8758
k__Bacteria|p__Firmicutes|c__Clostridia|o__Lachnospirales|f__Lachnospiraceae|g__Oribacterium|s__unclassified_SGB_1215	chr4:9947205	rs998675	C	T	0.4392	1996	0.1227	0.02121	8.516e-09	intronic	SLC2A9	chr4:9947205	C	T	0.4515	1268	0.05419	0.02698	0.04484
k__Bacteria|p__Fusobacteriota|c__Fusobacteriia|o__Fusobacteriales|f__Leptotrichiaceae|g__Leptotrichia_A	chrX:118426752	chrX:118426752	C	T	0.3454	1999	-0.1249	0.02161	8.667e-09	intronic	WDR44	chrX:118426752
k__Bacteria|p__Patescibacteria|c__Saccharimonadia|o__Saccharimonadales|f__Saccharimonadaceae|g__TM7x|s__unclassified_SGB_689	chr2:35777082	rs1160736	A	G	0.2403	1980	-0.1291	0.02234	8.724e-09	intergenic	MIR548AD(dist=305596),LOC100288911(dist=577667)	chr2:35777082	A	G	0.2145	1258	0.01406	0.02838	0.6204
k__Bacteria|p__Fusobacteriota|c__Fusobacteriia|o__Fusobacteriales|f__Leptotrichiaceae|g__Leptotrichia_A	chrX:118444209	chrX:118444209	G	A	0.3492	2003	-0.1248	0.02159	8.744e-09	intronic	WDR44	chrX:118444209
k__Bacteria|p__Firmicutes|c__Bacilli|o__Lactobacillales|f__Aerococcaceae|g__Granulicatella|s__unclassified_SGB_3052	chr2:11583406	rs80000828	A	G	0.005208	1988	0.1272	0.02201	8.755e-09	intronic	GREB1	chr2:11583406	A	G	0.005689	1269	0.03748	0.02767	0.1758
k__Bacteria|p__Patescibacteria|c__Saccharimonadia|o__Saccharimonadales|f__Saccharimonadaceae|g__TM7x|s__unclassified_SGB_689	chr2:35783564	rs540650509	T	TATCA	0.2418	1980	-0.129	0.02232	8.791e-09	intergenic	MIR548AD(dist=312078),LOC100288911(dist=571185)	chr2:35783564	T	TATCA	0.2169	1258	0.009168	0.02837	0.7466
k__Bacteria|p__Firmicutes|c__Clostridia|o__TANB77|f__CAG-508|g__CAG-793|s__unclassified_SGB_2346	chr1:206191730	chr1:206191730	A	T	0.00496	1995	-0.1283	0.02222	8.886e-09	intronic	FAM72A	chr1:206191730	A	T	0.004277	1197	0.01223	0.02893	0.6725
k__Bacteria|p__Fusobacteriota|c__Fusobacteriia|o__Fusobacteriales|f__Leptotrichiaceae|g__Leptotrichia_A	chrX:118452595	chrX:118452595	A	G	0.3386	1988	-0.1252	0.02167	8.892e-09	intergenic	WDR44(dist=2635),DOCK11(dist=43314)	chrX:118452595
k__Bacteria|p__Fusobacteriota|c__Fusobacteriia|o__Fusobacteriales|f__Leptotrichiaceae|g__Leptotrichia_A	chrX:118405299	chrX:118405299	G	A	0.3497	2003	-0.1247	0.02159	8.926e-09	intronic	WDR44	chrX:118405299
k__Bacteria|p__Firmicutes|c__Clostridia|o__Lachnospirales|f__Lachnospiraceae|g__Oribacterium|s__unclassified_SGB_1215	chr4:9995372	rs34501273	T	C	0.494	1996	0.1221	0.02115	8.938e-09	intronic	SLC2A9	chr4:9995372	T	C	0.4933	1268	0.08252	0.02678	0.002103
k__Bacteria|p__Firmicutes|c__Bacilli|o__Lactobacillales|f__Streptococcaceae|g__Streptococcus|s__unclassified_SGB_2460	chr12:16353047	rs2975151	G	A	0.4271	1993	-0.1263	0.02187	9.005e-09	intronic	MGST1	chr12:16353047	G	A	0.4103	1273	0.02157	0.02804	0.4418
k__Bacteria|p__Patescibacteria|c__Saccharimonadia|o__Saccharimonadales|f__Saccharimonadaceae|g__TM7x|s__unclassified_SGB_689	chr2:35782692	rs1160729	C	G	0.2406	1980	-0.1289	0.02234	9.059e-09	intergenic	MIR548AD(dist=311206),LOC100288911(dist=572057)	chr2:35782692	C	G	0.2092	1258	0.009889	0.02836	0.7274
k__Bacteria|p__Campylobacterota|c__Campylobacteria|o__Campylobacterales|f__Campylobacteraceae|g__Campylobacter_A|s__unclassified_SGB_1072	chr9:112868924	rs112247791	T	C	0.009177	1982	0.1268	0.02198	9.143e-09	UTR3	SNX30(NM_001012994:c.*81A>T)	chr9:112868924	T	C	0.01473	1251	0.0008292	0.02834	0.9767
k__Bacteria|p__Firmicutes|c__Bacilli|o__Lactobacillales|f__Streptococcaceae|g__Streptococcus|s__Streptococcus_pseudopneumoniae_A_SGB_1809	chr12:16352362	rs1913263	A	G	0.4923	1995	-0.1248	0.02163	9.157e-09	intronic	MGST1	chr12:16352362	A	G	0.4682	1272	0.00724	0.02783	0.7947
k__Bacteria|p__Campylobacterota|c__Campylobacteria|o__Campylobacterales|f__Campylobacteraceae|g__Campylobacter_A|s__unclassified_SGB_1072	chr9:112891966	rs4978511	T	C	0.01017	1982	0.1268	0.02197	9.157e-09	intergenic	SLC46A2(dist=1053),ZNF883(dist=105154)	chr9:112891966	T	C	0.0174	1251	-0.004964	0.0283	0.8608
k__Bacteria|p__Firmicutes|c__Clostridia|o__Lachnospirales|f__Lachnospiraceae|g__Oribacterium|s__unclassified_SGB_1215	chr4:9997915	rs13121211	G	A	0.4938	1996	0.1221	0.02115	9.161e-09	intronic	SLC2A9	chr4:9997915	G	A	0.49	1268	0.09127	0.02676	0.0006671
k__Bacteria|p__Firmicutes|c__Negativicutes|o__Veillonellales|f__Veillonellaceae|g__Veillonella|s__Veillonella_rogosae_SGB_1856	chr2:58562595	rs6725231	G	A	0.2803	1999	-0.1254	0.02173	9.162e-09	ncRNA_intronic	LINC01122	chr2:58562595	G	A	0.2815	1273	-0.002947	0.02762	0.9151
k__Bacteria|p__Patescibacteria|c__Saccharimonadia|o__Saccharimonadales|f__Saccharimonadaceae|g__TM7x|s__unclassified_SGB_689	chr2:35781726	rs35662620	A	G	0.2403	1980	-0.1288	0.02233	9.33e-09	intergenic	MIR548AD(dist=310240),LOC100288911(dist=573023)	chr2:35781726	A	G	0.2145	1258	0.01333	0.02836	0.6384
k__Bacteria|p__Patescibacteria|c__Saccharimonadia|o__Saccharimonadales|f__Saccharimonadaceae|g__unclassified_SGB_2172	chr6:74788280	rs115382353	A	G	0.02307	1957	-0.1301	0.02255	9.374e-09	intergenic	LOC101928516(dist=97553),COL12A1(dist=296046)	chr6:74788280	A	G	0.01707	1247	0.01566	0.02842	0.5818
k__Bacteria|p__Patescibacteria|c__Saccharimonadia|o__Saccharimonadales|f__Saccharimonadaceae|g__TM7x|s__unclassified_SGB_689	chr2:35781228	rs6543976	A	G	0.2406	1980	-0.1288	0.02234	9.434e-09	intergenic	MIR548AD(dist=309742),LOC100288911(dist=573521)	chr2:35781228	A	G	0.2172	1258	0.02071	0.02833	0.4649
k__Bacteria|p__Firmicutes|c__Bacilli|o__RF39|f__unclassified_SGB_1766	chr17:66571589	rs7223101	A	C	0.3482	1995	0.127	0.02203	9.502e-09	intronic	PRKCA	chr17:66571589	A	C	0.3327	1274	0.05919	0.02786	0.03379
k__Bacteria|p__Firmicutes|c__Clostridia|o__Lachnospirales|f__Lachnospiraceae|g__Lachnoanaerobaculum|s__Lachnoanaerobaculum_umeaense_SGB_772	chr4:10009406	rs3796838	C	T	0.4918	1987	-0.1241	0.02154	9.637e-09	intronic	SLC2A9	chr4:10009406	C	T	0.4936	1266	-0.06558	0.0275	0.01725
k__Bacteria|p__Firmicutes|c__Clostridia|o__Lachnospirales|f__Lachnospiraceae|g__Oribacterium|s__unclassified_SGB_1215	chr4:9943672	rs4235346	C	T	0.4385	1996	0.1222	0.02121	9.712e-09	intronic	SLC2A9	chr4:9943672	C	T	0.4498	1268	0.08188	0.02689	0.002376
k__Bacteria|p__Fusobacteriota|c__Fusobacteriia|o__Fusobacteriales|f__Leptotrichiaceae|g__Leptotrichia_A	chrX:118366609	chrX:118366609	C	T	0.3472	2003	-0.1244	0.02159	9.714e-09	intronic	WDR44	chrX:118366609
k__Bacteria|p__Bacteroidota|c__Bacteroidia|o__Bacteroidales|f__Bacteroidaceae|g__Prevotella|s__Prevotella_loescheii_SGB_1756	chr12:103382711	rs12369026	A	G	0.1334	1990	-0.127	0.02205	9.734e-09	intronic	C12orf42	chr12:103382711	A	G	0.1138	1271	0.01648	0.0279	0.5549
k__Bacteria|p__Firmicutes|c__Clostridia|o__Lachnospirales|f__Lachnospiraceae|g__Oribacterium|s__unclassified_SGB_1215	chr4:9913549	rs12649245	G	C	0.3182	1996	0.1219	0.02116	9.736e-09	intronic	SLC2A9	chr4:9913549	G	C	0.3343	1268	0.07156	0.02679	0.007654
k__Bacteria|p__Patescibacteria|c__Saccharimonadia|o__Saccharimonadales|f__Saccharimonadaceae|g__TM7x|s__unclassified_SGB_689	chr2:35782705	rs1160728	G	A	0.2403	1980	-0.1286	0.02234	9.759e-09	intergenic	MIR548AD(dist=311219),LOC100288911(dist=572044)	chr2:35782705	G	A	0.2105	1258	0.004181	0.02837	0.8828
k__Bacteria|p__Fusobacteriota|c__Fusobacteriia|o__Fusobacteriales|f__Leptotrichiaceae|g__Leptotrichia_A	chrX:118450624	chrX:118450624	A	G	0.3485	2003	-0.1243	0.02159	9.872e-09	downstream	WDR44(dist=664)	chrX:118450624
k__Bacteria|p__Patescibacteria|c__Saccharimonadia|o__Saccharimonadales|f__Saccharimonadaceae|g__TM7x|s__unclassified_SGB_689	chr2:35782584	rs1160730	C	T	0.2406	1980	-0.1286	0.02233	9.886e-09	intergenic	MIR548AD(dist=311098),LOC100288911(dist=572165)	chr2:35782584	C	T	0.2145	1258	0.01459	0.02834	0.6069
k__Bacteria|p__Firmicutes|c__Negativicutes|o__Veillonellales|f__Veillonellaceae|g__F0422|s__unclassified_SGB_392	chr12:105214538	rs1196764	A	G	0.06272	2003	0.1257	0.02184	9.912e-09	intronic	APPL2	chr12:105214538	A	G	0.09416	1243	0.2585	0.02704	6.187e-21
k__Bacteria|p__Proteobacteria|c__Gammaproteobacteria|o__Enterobacterales|f__Pasteurellaceae|g__Haemophilus_D|s__Haemophilus_D_parainfluenzae_L_SGB_3230	chr10:105319345	rs6584665	A	G	0.02034	1975	-0.1291	0.02243	9.921e-09	intergenic	SORCS3(dist=54103),LOC101927549(dist=354265)	chr10:105319345	A	G	0.01993	1239	-0.00202	0.02849	0.9435
k__Bacteria|p__Actinobacteriota|c__Coriobacteriia|o__Coriobacteriales|f__Atopobiaceae|g__Lancefieldella|s__unclassified_SGB_3453	chr8:82742499	rs76911265	A	G	0.1344	1992	-0.1257	0.02184	9.939e-09	intergenic	SNX16(dist=900213),LOC101927141(dist=169605)	chr8:82742499	A	G	0.1165	1272	-0.01099	0.02769	0.6914
k__Bacteria|p__Fusobacteriota|c__Fusobacteriia|o__Fusobacteriales|f__Leptotrichiaceae|g__Leptotrichia_A|s__unclassified_SGB_2065	chrX:2558488	chrX:2558488	AA	GA	0.01668	1844	-0.1296	0.02251	9.943e-09	intergenic	DHRSX(dist=57514),MIR6089(dist=50703)	chrX:2558488
k__Bacteria|p__Firmicutes|c__Clostridia|o__Lachnospirales|f__Lachnospiraceae|g__Oribacterium|s__unclassified_SGB_489	chr4:10050034	rs12511989	A	G	0.4045	1991	-0.1228	0.02134	9.96e-09	intergenic	SLC2A9(dist=9786),WDR1(dist=24305)	chr4:10050034	A	G	0.3832	1267	-0.1086	0.02703	6.179e-05
k__Bacteria|p__Firmicutes|c__Bacilli|o__Lactobacillales|f__Streptococcaceae|g__Streptococcus|s__Streptococcus_pseudopneumoniae_A_SGB_1809	chr12:16352304	rs1913262	T	A	0.4926	1995	-0.1245	0.02163	9.965e-09	intronic	MGST1	chr12:16352304	T	A	0.4672	1272	0.0111	0.02783	0.69
k__Bacteria|p__Patescibacteria|c__Saccharimonadia|o__Saccharimonadales|f__Saccharimonadaceae|g__TM7x|s__unclassified_SGB_689	chr2:35779704	rs7603046	T	C	0.2403	1980	-0.1286	0.02234	9.988e-09	intergenic	MIR548AD(dist=308218),LOC100288911(dist=575045)	chr2:35779704	T	C	0.2121	1253	0.01413	0.02841	0.6191
k__Bacteria|p__Firmicutes|c__Clostridia|o__Lachnospirales|f__Lachnospiraceae|g__Oribacterium|s__unclassified_SGB_1215	chr4:9951387	rs13101688	C	G	0.3934	1996	-0.1216	0.02113	1.008e-08	intronic	SLC2A9	chr4:9951387	C	G	0.3641	1268	-0.1031	0.02687	0.0001302
k__Bacteria|p__Fusobacteriota|c__Fusobacteriia|o__Fusobacteriales|f__Leptotrichiaceae|g__Leptotrichia_A	chrX:118409993	chrX:118409993	G	A	0.3487	2003	-0.1243	0.02159	1.009e-08	intronic	WDR44	chrX:118409993
k__Bacteria|p__Patescibacteria|c__Saccharimonadia|o__Saccharimonadales|f__Saccharimonadaceae|g__TM7x|s__unclassified_SGB_689	chr2:35748897	rs3914801	C	T	0.2468	1980	-0.1283	0.02232	1.03e-08	intergenic	MIR548AD(dist=277411),LOC100288911(dist=605852)	chr2:35748897	C	T	0.2088	1258	0.0184	0.02841	0.5173
k__Bacteria|p__Firmicutes|c__Bacilli|o__Lactobacillales|f__Streptococcaceae|g__Streptococcus|s__Streptococcus_pseudopneumoniae_A_SGB_1809	chr12:16350812	rs2975143	G	T	0.4958	1995	-0.1243	0.02162	1.035e-08	intronic	MGST1	chr12:16350812	G	T	0.491	1272	0.001911	0.02781	0.9452
k__Bacteria|p__Firmicutes|c__Bacilli|o__Lactobacillales|f__Streptococcaceae|g__Streptococcus|s__Streptococcus_pseudopneumoniae_A_SGB_1809	chr12:16351329	rs3028593	CAA	C	0.4958	1995	-0.1243	0.02162	1.035e-08	intronic	MGST1	chr12:16351329	CAA	C	0.4853	1272	0.009403	0.02781	0.7354
k__Bacteria|p__Firmicutes|c__Clostridia|o__TANB77|f__CAG-508|g__CAG-793|s__unclassified_SGB_2130	chr12:55120651	rs190969838	A	T	0.01438	1993	0.1276	0.02219	1.038e-08	intergenic	NEUROD4(dist=90634),OR9K2(dist=9118)	chr12:55120651	A	T	0.009884	1248	-0.02044	0.02903	0.4815
k__Bacteria|p__Firmicutes|c__Clostridia|o__TANB77|f__CAG-508|g__CAG-793|s__unclassified_SGB_2130	chr12:55170608	rs60463176	C	G	0.01438	1993	0.1276	0.02219	1.038e-08	intergenic	OR9K2(dist=39832),OR10A7(dist=50417)	chr12:55170608	C	G	0.01071	1270	-0.01592	0.02862	0.5782
k__Bacteria|p__Spirochaetota|c__Spirochaetia|o__Treponematales|f__Treponemataceae|g__Treponema_D|s__unclassified_SGB_3299	chr7:75797254	chr7:75797254	A	G	0.06052	1962	-0.1278	0.02222	1.04e-08	intergenic	CCL26(dist=7508),CCL24(dist=14542)	chr7:75797254	A	G	0.1083	881	-0.03602	0.03118	0.2482
k__Bacteria|p__Firmicutes|c__Bacilli|o__Lactobacillales|f__Streptococcaceae|g__Streptococcus|s__Streptococcus_infantis_SGB_1655	chr12:16350812	rs2975143	G	T	0.4958	1999	-0.1267	0.02204	1.041e-08	intronic	MGST1	chr12:16350812	G	T	0.491	1270	-0.02808	0.02813	0.3183
k__Bacteria|p__Firmicutes|c__Bacilli|o__Lactobacillales|f__Streptococcaceae|g__Streptococcus|s__Streptococcus_infantis_SGB_1655	chr12:16351329	rs3028593	CAA	C	0.4958	1999	-0.1267	0.02204	1.041e-08	intronic	MGST1	chr12:16351329	CAA	C	0.4853	1270	-0.02514	0.02814	0.372
k__Bacteria|p__Firmicutes|c__Clostridia|o__4C28d-15|f__CAG-917|g__unclassified_SGB_1705|s__unclassified_SGB_1705	chr18:70208335	rs573716048	A	G	0.005704	1939	-0.1295	0.02253	1.043e-08	intergenic	RTTN(dist=2609),SOCS6(dist=80566)	chr18:70208335	A	G	0.001678	1242	-0.0295	0.02835	0.2983
k__Bacteria|p__Proteobacteria|c__Gammaproteobacteria|o__Burkholderiales|f__Neisseriaceae|g__Simonsiella|s__Simonsiella_muelleri_SGB_3058	chr9:33202603	rs10971443	C	A	0.3616	1978	0.1277	0.02222	1.049e-08	intergenic	B4GALT1-AS1(dist=22620),SPINK4(dist=37561)	chr9:33202603	C	A	0.3752	1260	0.03926	0.02821	0.1643
k__Bacteria|p__Firmicutes|c__Clostridia|o__Lachnospirales|f__Lachnospiraceae|g__Lachnoanaerobaculum|s__Lachnoanaerobaculum_umeaense_SGB_772	chr4:9993616	rs3775947	C	T	0.4206	1987	-0.1236	0.02151	1.051e-08	intronic	SLC2A9	chr4:9993616	C	T	0.4344	1266	-0.09663	0.02742	0.0004392
k__Bacteria|p__Firmicutes|c__Clostridia|o__Lachnospirales|f__Lachnospiraceae|g__Oribacterium|s__unclassified_SGB_1215	chr4:9947762	rs71603977	C	T	0.3941	1996	-0.1214	0.02113	1.051e-08	intronic	SLC2A9	chr4:9947762	C	T	0.3812	1268	-0.1003	0.02683	0.0001927
k__Bacteria|p__Fusobacteriota|c__Fusobacteriia|o__Fusobacteriales|f__Leptotrichiaceae|g__Leptotrichia_A	chrX:118356734	chrX:118356734	A	AAT	0.3472	1999	-0.1242	0.02162	1.062e-08	intronic	WDR44	chrX:118356734
k__Bacteria|p__Firmicutes|c__Negativicutes|o__Veillonellales|f__Veillonellaceae|g__F0422|s__unclassified_SGB_2603	chr12:30147657	rs74533507	C	A	0.04663	1992	0.1272	0.02214	1.065e-08	intergenic	TMTC1(dist=362898),IPO8(dist=481324)	chr12:30147657	C	A	0.0425	1267	-0.003234	0.02801	0.9081
k__Bacteria|p__Fusobacteriota|c__Fusobacteriia|o__Fusobacteriales|f__Leptotrichiaceae|g__Leptotrichia_A	chrX:118458257	chrX:118458257	G	A	0.3487	2003	-0.1241	0.0216	1.071e-08	intergenic	WDR44(dist=8297),DOCK11(dist=37652)	chrX:118458257
k__Bacteria|p__Firmicutes|c__Bacilli|o__Lactobacillales|f__Streptococcaceae|g__Streptococcus|s__unclassified_SGB_2710	chr8:16130372	rs7834094	T	C	0.07713	2000	0.1247	0.02171	1.072e-08	intronic	MSR1	chr8:16130372	T	C	0.0676	1273	0.007013	0.02759	0.7993
k__Bacteria|p__Fusobacteriota|c__Fusobacteriia|o__Fusobacteriales|f__Fusobacteriaceae|g__Fusobacterium|s__Fusobacterium_periodonticum_C_SGB_3138	chrX:28593833	chrX:28593833	A	T	0.009181	1988	-0.1244	0.02167	1.077e-08	intronic	IL1RAPL1	chrX:28593833
k__Bacteria|p__Fusobacteriota|c__Fusobacteriia|o__Fusobacteriales|f__Leptotrichiaceae|g__Leptotrichia_A	chrX:118408619	chrX:118408619	G	A	0.3482	2003	-0.124	0.02159	1.081e-08	intronic	WDR44	chrX:118408619
k__Bacteria|p__Proteobacteria|c__Gammaproteobacteria|o__Enterobacterales|f__Pasteurellaceae|g__Aggregatibacter|s__Aggregatibacter_kilianii_B_SGB_1006	chr12:76078982	rs200623760	CAT	C	0.02009	1989	-0.1269	0.0221	1.083e-08	intronic	NAP1L1	chr12:76078982	CAT	C	0.04959	1230	-0.02737	0.02834	0.3344
k__Bacteria|p__Firmicutes|c__Bacilli|o__Lactobacillales|f__Streptococcaceae|g__Streptococcus|s__unclassified_SGB_2460	chr12:16352172	rs2947104	T	G	0.4301	1993	-0.1256	0.02187	1.083e-08	intronic	MGST1	chr12:16352172	T	G	0.4024	1226	-0.002836	0.02859	0.921
k__Bacteria|p__Firmicutes|c__Bacilli|o__Lactobacillales|f__Streptococcaceae|g__Streptococcus|s__unclassified_SGB_2460	chr12:16352174	rs2947103	T	G	0.4301	1993	-0.1256	0.02187	1.083e-08	intronic	MGST1	chr12:16352174	T	G	0.4019	1227	-0.006745	0.02858	0.8135
k__Bacteria|p__Fusobacteriota|c__Fusobacteriia|o__Fusobacteriales|f__Leptotrichiaceae|g__Leptotrichia_A	chrX:118438442	chrX:118438442	T	C	0.3484	2002	-0.124	0.02159	1.085e-08	intronic	WDR44	chrX:118438442
k__Bacteria|p__Patescibacteria|c__Saccharimonadia|o__Saccharimonadales|f__Saccharimonadaceae|g__unclassified_SGB_871|s__unclassified_SGB_871	chr4:162562145	rs144412209	A	C	0.02083	1966	-0.1283	0.02235	1.085e-08	intergenic	FSTL5(dist=398111),MIR4454(dist=531429)	chr4:162562145	A	C	0.01807	1243	-0.02386	0.02846	0.4021
k__Bacteria|p__Actinobacteriota|c__Coriobacteriia|o__Coriobacteriales|f__Atopobiaceae|g__Lancefieldella|s__unclassified_SGB_2019	chr6:23285767	rs151137970	A	G	0.006944	1986	0.1259	0.02194	1.088e-08	intergenic	LOC105374972(dist=567843),NRSN1(dist=840419)	chr6:23285767	A	G	0.00403	1265	0.0221	0.02782	0.4273
k__Bacteria|p__Firmicutes|c__Bacilli|o__Lactobacillales|f__Streptococcaceae|g__Streptococcus|s__unclassified_SGB_934	chr12:16357461	rs2075239	G	T	0.4995	1998	-0.1258	0.02191	1.089e-08	intronic	MGST1	chr12:16357461	G	T	0.4772	1272	0.005504	0.02806	0.8445
k__Bacteria|p__Firmicutes|c__Clostridia|o__Lachnospirales|f__Lachnospiraceae|g__Oribacterium|s__unclassified_SGB_489	chr4:9922211	rs34450770	C	T	0.3279	1991	0.1225	0.02134	1.089e-08	intronic	SLC2A9	chr4:9922211	C	T	0.3537	1267	0.08038	0.02707	0.003038
k__Bacteria|p__Patescibacteria|c__Saccharimonadia|o__Saccharimonadales|f__Saccharimonadaceae|g__unclassified_SGB_2252|s__unclassified_SGB_2252	chr8:82737816	rs59426327	C	T	0.1431	1997	-0.1271	0.02215	1.09e-08	intergenic	SNX16(dist=895530),LOC101927141(dist=174288)	chr8:82737816	C	T	0.1299	1272	0.02477	0.0278	0.3732
k__Bacteria|p__Firmicutes|c__Bacilli|o__Lactobacillales|f__Streptococcaceae|g__Streptococcus|s__Streptococcus_mitis_F_SGB_703	chr4:159025755	rs180971332	G	C	0.006696	1998	0.1265	0.02203	1.093e-08	intronic	C4orf45	chr4:159025755	G	C	0.004446	1244	-0.0323	0.02801	0.249
k__Bacteria|p__Firmicutes|c__Clostridia|o__TANB77|f__CAG-508|g__CAG-793|s__unclassified_SGB_3424	chr16:7673104	rs148875380	A	C	0.005208	1964	0.1261	0.02197	1.094e-08	intronic	RBFOX1	chr16:7673104	A	C	0.005054	1248	-0.06445	0.0279	0.02105
k__Bacteria|p__Proteobacteria|c__Gammaproteobacteria|o__Burkholderiales|f__Neisseriaceae|g__Neisseria|s__Neisseria_flavescens_SGB_3307	chr12:105214538	rs1196764	A	G	0.06272	1974	-0.127	0.02212	1.094e-08	intronic	APPL2	chr12:105214538	A	G	0.09416	1227	-0.1877	0.02813	3.844e-11
k__Bacteria|p__Patescibacteria|c__Saccharimonadia|o__Saccharimonadales|f__Saccharimonadaceae|g__TM7x|s__unclassified_SGB_421	chr6:76943243	rs145207508	C	T	0.01562	1976	-0.1275	0.02222	1.1e-08	intergenic	LINC02540(dist=349620),HTR1B(dist=517605)	chr6:76943243	C	T	0.01473	1256	0.01704	0.02825	0.5464
k__Bacteria|p__Firmicutes|c__Clostridia|o__Lachnospirales|f__Lachnospiraceae|g__Lachnoanaerobaculum|s__Lachnoanaerobaculum_umeaense_SGB_772	chr4:10004913	rs10022499	C	A	0.4923	1987	-0.1236	0.02154	1.103e-08	intronic	SLC2A9	chr4:10004913	C	A	0.4916	1266	-0.07008	0.02748	0.0109
k__Bacteria|p__Firmicutes|c__Clostridia|o__Lachnospirales|f__Lachnospiraceae|g__Oribacterium|s__unclassified_SGB_2356	chr9:118661889	rs144822317	C	T	0.02331	2000	-0.1272	0.02217	1.11e-08	intergenic	TLR4(dist=944398),LINC02578(dist=17782)	chr9:118661889	C	T	0.01539	1274	0.007803	0.02809	0.7812
k__Bacteria|p__Patescibacteria|c__Saccharimonadia|o__Saccharimonadales|f__Saccharimonadaceae|g__unclassified_SGB_1062	chr17:64299211	rs8075618	C	T	0.1674	1969	-0.1279	0.02229	1.111e-08	intergenic	TEX2(dist=35888),PECAM1(dist=20205)	chr17:64299211	C	T	0.1744	1254	0.008456	0.02843	0.7662
k__Bacteria|p__Firmicutes|c__Clostridia|o__TANB77|f__unclassified_SGB_2463|g__unclassified_SGB_2463|s__unclassified_SGB_2463	chr20:15591082	rs6079897	C	T	0.1858	2000	0.1256	0.02189	1.118e-08	intronic	MACROD2	chr20:15591082	C	T	0.1864	1274	0.07298	0.02751	0.008084
k__Bacteria|p__Patescibacteria|c__Saccharimonadia|o__Saccharimonadales|f__Saccharimonadaceae|g__TM7x|s__unclassified_SGB_689	chr2:35774830	rs1356727	G	A	0.2478	1980	-0.128	0.02232	1.119e-08	intergenic	MIR548AD(dist=303344),LOC100288911(dist=579919)	chr2:35774830	G	A	0.2042	1213	0.01862	0.02892	0.5198
k__Bacteria|p__Firmicutes|c__Clostridia|o__Lachnospirales|f__Lachnospiraceae|g__Oribacterium|s__unclassified_SGB_1215	chr4:9915340	rs6838317	T	C	0.2287	1996	0.1215	0.02119	1.124e-08	intronic	SLC2A9	chr4:9915340	T	C	0.2487	1268	0.03595	0.02692	0.1821
k__Bacteria|p__Patescibacteria|c__Saccharimonadia|o__Saccharimonadales|f__Saccharimonadaceae|g__unclassified_SGB_1287|s__unclassified_SGB_1287	chr1:224473153	rs187939429	A	G	0.01265	1993	-0.1281	0.02234	1.129e-08	intronic	CNIH3	chr1:224473153	A	G	0.008032	1266	-0.02171	0.02823	0.442
k__Bacteria|p__Firmicutes|c__Bacilli|o__Lactobacillales|f__Streptococcaceae|g__Streptococcus|s__Streptococcus_anginosus_SGB_295	chr1:16794864	rs59134851	T	C	0.01463	1986	-0.1263	0.02202	1.13e-08	intergenic	MST1L(dist=30384),MIR3675(dist=64085)	chr1:16794864	T	C	0.01439	1266	-0.08762	0.02792	0.001741
k__Bacteria|p__Firmicutes|c__Clostridia|o__Lachnospirales|f__Lachnospiraceae|g__Lachnoanaerobaculum|s__Lachnoanaerobaculum_umeaense_SGB_772	chr4:9992214	rs7663032	C	T	0.4955	1987	-0.1236	0.02155	1.132e-08	intronic	SLC2A9	chr4:9992214	T	C	0.4993	1266	0.07092	0.02748	0.009967
k__Bacteria|p__Firmicutes|c__Negativicutes|o__Veillonellales|f__Dialisteraceae|g__Dialister_A|s__unclassified_SGB_3008	chr2:221251050	rs78070672	A	C	0.01885	1999	-0.1258	0.02194	1.138e-08	intergenic	MIR4268(dist=1344485),EPHA4(dist=166977)	chr2:221251050	A	C	0.0202	1267	-0.03044	0.02777	0.2731
k__Bacteria|p__Patescibacteria|c__Saccharimonadia|o__Saccharimonadales|f__Saccharimonadaceae|g__TM7x|s__unclassified_SGB_1438	chr1:45211977	chr1:45211977	CTT	CT	0.01166	1981	-0.1272	0.02219	1.14e-08	intergenic	ZSWIM5(dist=5399),LINC01144(dist=91933)	chr1:45211977	C	CT	0.0113	1231	-0.02054	0.02867	0.4737
k__Bacteria|p__Patescibacteria|c__Saccharimonadia|o__Saccharimonadales|f__Saccharimonadaceae|g__TM7x|s__unclassified_SGB_2412	chr11:100073761	rs189738736	T	C	0.01141	1975	-0.1276	0.02225	1.141e-08	intronic	CNTN5	chr11:100073761	T	C	0.005689	1259	-0.001305	0.0283	0.9632
k__Bacteria|p__Bacteroidota|c__Bacteroidia|o__Bacteroidales|f__Bacteroidaceae|g__F0040|s__F0040_sp900095835_SGB_3541	chr2:63199733	rs530603154	T	G	0.006696	1984	-0.1271	0.02218	1.143e-08	intronic	WDPCP	chr2:63199733	T	G	0.006693	1265	0.02145	0.02885	0.4572
k__Bacteria|p__Bacteroidota|c__Bacteroidia|o__Bacteroidales|f__Bacteroidaceae|g__F0040|s__F0040_sp900095835_SGB_3541	chr2:63259492	rs189437650	A	G	0.006696	1984	-0.1271	0.02218	1.143e-08	intronic	WDPCP	chr2:63259492	A	G	0.007363	1265	0.03121	0.02879	0.2786
k__Bacteria|p__Bacteroidota|c__Bacteroidia|o__Bacteroidales|f__Bacteroidaceae|g__F0040|s__F0040_sp900095835_SGB_3541	chr2:63284687	rs189463685	A	G	0.006696	1984	-0.1271	0.02218	1.143e-08	intronic	WDPCP	chr2:63284687	A	G	0.00677	1253	0.04034	0.02889	0.163
k__Bacteria|p__Bacteroidota|c__Bacteroidia|o__Bacteroidales|f__Bacteroidaceae|g__F0040|s__F0040_sp900095835_SGB_3541	chr2:63287032	rs566208824	TC	T	0.006696	1984	-0.1271	0.02218	1.143e-08	intronic	WDPCP	chr2:63287032	TC	T	0.007028	1265	0.01257	0.02889	0.6635
k__Bacteria|p__Bacteroidota|c__Bacteroidia|o__Bacteroidales|f__Bacteroidaceae|g__F0040|s__F0040_sp900095835_SGB_3541	chr2:63390973	rs571151296	C	T	0.006696	1984	-0.1271	0.02218	1.143e-08	intronic	WDPCP	chr2:63390973	C	T	0.008701	1265	0.03023	0.0287	0.2924
k__Bacteria|p__Firmicutes|c__Clostridia|o__Lachnospirales|f__Lachnospiraceae|g__Oribacterium|s__unclassified_SGB_1215	chr4:9969338	rs4292328	C	T	0.4377	1996	0.1216	0.02123	1.155e-08	intronic	SLC2A9	chr4:9969338	C	T	0.4729	1268	0.06408	0.02717	0.01851
k__Bacteria|p__Actinobacteriota|c__Actinobacteria|o__Mycobacteriales|f__Mycobacteriaceae|g__Corynebacterium	chr6:64930697	rs1570489	G	T	0.4571	1981	0.1271	0.02218	1.163e-08	intronic	EYS	chr6:64930697	G	T	0.4993	1261	0.04702	0.0278	0.091
k__Bacteria|p__Firmicutes|c__Clostridia|o__Lachnospirales|f__Lachnospiraceae|g__Lachnoanaerobaculum|s__Lachnoanaerobaculum_umeaense_SGB_772	chr4:9993558	rs3775948	G	C	0.4204	1987	-0.1233	0.02152	1.164e-08	intronic	SLC2A9	chr4:9993558	G	C	0.4294	1266	-0.09924	0.02741	0.0003063
k__Bacteria|p__Firmicutes|c__Clostridia|o__Lachnospirales|f__Lachnospiraceae|g__Oribacterium|s__unclassified_SGB_489	chr4:10018940	rs2240721	A	G	0.4258	1991	0.1226	0.0214	1.168e-08	intronic	SLC2A9	chr4:10018940	A	G	0.4197	1267	0.08691	0.02701	0.001324
k__Bacteria|p__Bacteroidota|c__Bacteroidia|o__Bacteroidales|f__Bacteroidaceae|g__F0040|s__F0040_sp900095835_SGB_3541	chr2:63334601	rs183082001	C	T	0.006944	1984	-0.127	0.02217	1.169e-08	intronic	WDPCP	chr2:63334601	C	T	0.007363	1265	0.02145	0.02885	0.4572
k__Bacteria|p__Patescibacteria|c__Saccharimonadia|o__Saccharimonadales|f__Saccharimonadaceae|g__unclassified_SGB_2516|s__unclassified_SGB_2516	chr4:178681544	chr4:178681544	AACAATTTGGAGATCTTCCAAT	A	0.006227	1903	0.1306	0.02279	1.17e-08	intergenic	LINC01098(dist=690794)	chr4:178681544	AACAATTTGGAGATCTTCCAAT	A	0.001994	1065	-0.001656	0.03037	0.9565
k__Bacteria|p__Firmicutes|c__Clostridia|o__Lachnospirales|f__Lachnospiraceae|g__Oribacterium|s__unclassified_SGB_1215	chr4:9916933	rs6811809	G	A	0.3197	1996	0.1212	0.02116	1.171e-08	intronic	SLC2A9	chr4:9916933	G	A	0.343	1268	0.06327	0.02685	0.01859
k__Bacteria|p__Fusobacteriota|c__Fusobacteriia|o__Fusobacteriales|f__Leptotrichiaceae|g__Leptotrichia_A	chrX:118396238	chrX:118396238	G	A	0.3497	2003	-0.1236	0.0216	1.193e-08	intronic	WDR44	chrX:118396238
k__Bacteria|p__Firmicutes|c__Clostridia|o__Lachnospirales|f__Lachnospiraceae|g__Oribacterium|s__unclassified_SGB_489	chr4:9920506	rs3733591	C	T	0.3261	1991	0.1222	0.02134	1.197e-08	exonic	SLC2A9	chr4:9920506	C	T	0.3501	1267	0.07393	0.02705	0.006365
k__Bacteria|p__Proteobacteria|c__Gammaproteobacteria|o__Burkholderiales|f__Neisseriaceae|g__Neisseria|s__unclassified_SGB_3316	chr12:28751478	rs375251233	T	C	0.005704	1970	-0.1268	0.02216	1.203e-08	intergenic	CCDC91(dist=201312),FAR2(dist=397525)	chr12:28751478	T	C	0.003689	1252	-0.03216	0.02843	0.2581
k__Bacteria|p__Actinobacteriota|c__Actinobacteria|o__Actinomycetales|f__Actinomycetaceae|g__Pauljensenia|s__unclassified_SGB_3490	chr10:114501591	rs1923285	A	T	0.4097	1992	-0.1285	0.02245	1.203e-08	intronic	ABLIM1	chr10:114501591	A	T	0.4113	1270	0.003939	0.02816	0.8888
k__Bacteria|p__Campylobacterota|c__Campylobacteria|o__Campylobacterales|f__Campylobacteraceae|g__Campylobacter_A|s__unclassified_SGB_1919	chr5:135834241	rs117144359	T	G	0.01314	1989	0.1254	0.02192	1.228e-08	intronic	SLC25A48	chr5:135834241	T	G	0.01037	1269	0.007072	0.02773	0.7987
k__Bacteria|p__Fusobacteriota|c__Fusobacteriia|o__Fusobacteriales|f__Leptotrichiaceae|g__Leptotrichia_A	chrX:118417301	chrX:118417301	G	A	0.347	2000	-0.1236	0.02161	1.231e-08	intronic	WDR44	chrX:118417301
k__Bacteria|p__Patescibacteria|c__Saccharimonadia|o__Saccharimonadales|f__Saccharimonadaceae|g__TM7x|s__unclassified_SGB_689	chr2:35780105	rs1996532	T	G	0.2403	1980	-0.1278	0.02234	1.231e-08	intergenic	MIR548AD(dist=308619),LOC100288911(dist=574644)	chr2:35780105	T	G	0.2175	1258	0.02304	0.02833	0.4163
k__Bacteria|p__Bacteroidota|c__Bacteroidia|o__Flavobacteriales|f__Weeksellaceae|g__unclassified_SGB_1950|s__unclassified_SGB_1950	chr22:48279116	rs730756	T	C	0.2597	1987	0.1276	0.02231	1.235e-08	intergenic	MIR3201(dist=4701),FAM19A5(dist=210344)	chr22:48279116	T	C	0.2363	1265	0.0299	0.02811	0.2878
k__Bacteria|p__Firmicutes|c__Clostridia|o__Lachnospirales|f__Lachnospiraceae|g__unclassified_SGB_1093	chr8:81720459	rs7826125	T	C	0.131	1982	0.1263	0.02209	1.243e-08	intronic	ZFAND1	chr8:81720459	T	C	0.1188	1264	0.02052	0.02825	0.4678
k__Bacteria|p__Proteobacteria|c__Gammaproteobacteria|o__Enterobacterales|f__Pasteurellaceae|g__Haemophilus_D	chr10:3400341	rs17135209	T	C	0.3832	1983	0.127	0.02221	1.244e-08	ncRNA_intronic	LOC105376360	chr10:3400341	T	C	0.3491	1256	0.01594	0.0283	0.5734
k__Bacteria|p__Campylobacterota|c__Campylobacteria|o__Campylobacterales|f__Campylobacteraceae|g__Campylobacter_A|s__unclassified_SGB_2948	chr17:17405690	rs880396	A	G	0.006944	1996	-0.1266	0.02215	1.244e-08	intergenic	NT5M(dist=58027),MED9(dist=71296)	chr17:17405690	A	G	0.00502	1270	0.002379	0.02796	0.9322
k__Bacteria|p__Campylobacterota|c__Campylobacteria|o__Campylobacterales|f__Campylobacteraceae|g__Campylobacter_A|s__unclassified_SGB_1072	chr9:112892403	rs10124939	T	C	0.009921	1982	0.1256	0.02197	1.245e-08	intergenic	SLC46A2(dist=1490),ZNF883(dist=104717)	chr9:112892403	T	C	0.0202	1244	-0.01112	0.02837	0.6951
k__Bacteria|p__Proteobacteria|c__Gammaproteobacteria|o__Burkholderiales|f__Neisseriaceae|g__Neisseria|s__unclassified_SGB_2855	chr12:63005916	rs10506457	A	G	0.07887	1970	-0.1267	0.02215	1.248e-08	intergenic	PPM1H(dist=71031),AVPR1A(dist=136843)	chr12:63005916	A	G	0.06794	1252	0.0224	0.02812	0.4257
k__Bacteria|p__Firmicutes|c__Bacilli|o__Lactobacillales|f__Streptococcaceae|g__Streptococcus|s__Streptococcus_sp001553685_SGB_223	chr5:82556428	rs2891896	T	C	0.03398	1996	0.1248	0.02183	1.254e-08	intergenic	ATP6AP1L(dist=236496),MIR3977(dist=283727)	chr5:82556428	T	C	0.03614	1271	-0.003853	0.0278	0.8898
k__Bacteria|p__Bacteroidota|c__Bacteroidia|o__Bacteroidales|f__Porphyromonadaceae|g__Porphyromonas|s__unclassified_SGB_3273	chr22:22569471	chr22:22569471	C	T	0.02059	1997	0.1261	0.02206	1.256e-08	intergenic	LL22NC03-63E9.3(dist=2872),POM121L1P(dist=62086)	chr22:22569471	C	T	0.02276	1269	0.04094	0.02815	0.1461
k__Bacteria|p__Proteobacteria|c__Gammaproteobacteria|o__Burkholderiales|f__Neisseriaceae|g__Simonsiella|s__Simonsiella_muelleri_SGB_3058	chr9:33203944	rs976163	C	A	0.3616	1978	0.1271	0.02223	1.258e-08	intergenic	B4GALT1-AS1(dist=23961),SPINK4(dist=36220)	chr9:33203944	C	A	0.3842	1260	0.06249	0.02818	0.02678
k__Bacteria|p__Proteobacteria|c__Gammaproteobacteria|o__Burkholderiales|f__Neisseriaceae|g__Simonsiella|s__Simonsiella_muelleri_SGB_3058	chr9:33203918	rs976162	C	T	0.3616	1978	0.1271	0.02223	1.264e-08	intergenic	B4GALT1-AS1(dist=23935),SPINK4(dist=36246)	chr9:33203918	C	T	0.3845	1260	0.06324	0.02817	0.02493
k__Bacteria|p__Patescibacteria|c__Saccharimonadia|o__Saccharimonadales|f__Saccharimonadaceae|g__unclassified_SGB_2610	chr15:76723272	rs183050048	T	G	0.01811	1980	-0.127	0.02222	1.267e-08	intronic	SCAPER	chr15:76723272	T	G	0.01874	1264	-0.004861	0.02815	0.8629
k__Bacteria|p__Firmicutes|c__Clostridia|o__TANB77|f__CAG-508|g__CAG-793|s__unclassified_SGB_2130	chr12:55263140	rs140449481	A	G	0.01389	1993	0.1268	0.02219	1.269e-08	intergenic	OR6C74(dist=14914),OR6C6(dist=31148)	chr12:55263140	A	G	0.01071	1270	-0.02339	0.0287	0.4153
k__Bacteria|p__Firmicutes|c__Clostridia|o__Lachnospirales|f__Lachnospiraceae|g__Oribacterium|s__unclassified_SGB_1215	chr4:9920307	rs6823877	T	C	0.2292	1996	0.1211	0.0212	1.27e-08	intronic	SLC2A9	chr4:9920307	T	C	0.2446	1268	0.01097	0.02686	0.6829
k__Bacteria|p__Firmicutes|c__Bacilli|o__Lactobacillales|f__Aerococcaceae|g__Granulicatella|s__unclassified_SGB_3289	chr5:178790215	rs541199278	G	A	0.00744	1994	-0.1271	0.02224	1.274e-08	ncRNA_intronic	AACSP1	chr5:178790215	G	A	0.006436	1255	-0.01784	0.02835	0.5293
k__Bacteria|p__Proteobacteria|c__Gammaproteobacteria|o__Burkholderiales|f__Neisseriaceae|g__Simonsiella|s__Simonsiella_muelleri_SGB_3058	chr9:33203574	rs10738911	A	C	0.3611	1978	0.127	0.02223	1.278e-08	intergenic	B4GALT1-AS1(dist=23591),SPINK4(dist=36590)	chr9:33203574	A	C	0.3742	1260	0.04647	0.02822	0.09981
k__Bacteria|p__Proteobacteria|c__Gammaproteobacteria|o__Burkholderiales|f__Neisseriaceae|g__Simonsiella|s__Simonsiella_muelleri_SGB_3058	chr9:33204631	rs10733467	C	A	0.3611	1978	0.127	0.02223	1.278e-08	intergenic	B4GALT1-AS1(dist=24648),SPINK4(dist=35533)	chr9:33204631	C	A	0.3768	1260	0.04802	0.02825	0.08941
k__Bacteria|p__Fusobacteriota|c__Fusobacteriia|o__Fusobacteriales|f__Leptotrichiaceae|g__Leptotrichia_A	chrX:118414121	chrX:118414121	A	G	0.3493	2001	-0.1234	0.02161	1.28e-08	intronic	WDR44	chrX:118414121
k__Bacteria|p__Patescibacteria|c__Saccharimonadia|o__Saccharimonadales|f__Saccharimonadaceae|g__TM7x|s__unclassified_SGB_689	chr2:35779825	rs7603181	T	C	0.2406	1980	-0.1276	0.02234	1.282e-08	intergenic	MIR548AD(dist=308339),LOC100288911(dist=574924)	chr2:35779825	T	C	0.2157	1250	0.02218	0.02839	0.4349
k__Bacteria|p__Patescibacteria|c__Saccharimonadia|o__Saccharimonadales|f__Saccharimonadaceae|g__TM7x|s__unclassified_SGB_689	chr2:35780670	rs7607016	T	G	0.2406	1980	-0.1276	0.02234	1.282e-08	intergenic	MIR548AD(dist=309184),LOC100288911(dist=574079)	chr2:35780670	T	G	0.2179	1258	0.01312	0.02833	0.6433
k__Bacteria|p__Actinobacteriota|c__Coriobacteriia|o__Coriobacteriales|f__Atopobiaceae|g__Lancefieldella|s__unclassified_SGB_2940	chr8:82811587	chr8:82811587	CT	CTT	0.1406	1992	-0.1253	0.02195	1.29e-08	intergenic	SNX16(dist=969301),LOC101927141(dist=100517)	chr8:82811587	C	CT	0.1031	1209	-0.0263	0.02856	0.3573
k__Bacteria|p__Firmicutes|c__Clostridia|o__Lachnospirales|f__Lachnospiraceae|g__Lachnoanaerobaculum|s__Lachnoanaerobaculum_umeaense_SGB_772	chr4:9997722	rs11943372	T	A	0.4219	1987	-0.1229	0.02152	1.297e-08	intronic	SLC2A9	chr4:9997722	T	A	0.4371	1266	-0.1026	0.02737	0.0001877
k__Bacteria|p__Actinobacteriota|c__Coriobacteriia|o__Coriobacteriales|f__Atopobiaceae|g__Lancefieldella|s__unclassified_SGB_3453	chr8:82740649	rs74977565	T	G	0.1349	1992	-0.1247	0.02184	1.297e-08	intergenic	SNX16(dist=898363),LOC101927141(dist=171455)	chr8:82740649	T	G	0.1208	1272	-0.02367	0.02763	0.3917
k__Bacteria|p__Actinobacteriota|c__Coriobacteriia|o__Coriobacteriales|f__Atopobiaceae|g__Lancefieldella|s__unclassified_SGB_3453	chr8:82740668	rs75054184	G	A	0.1349	1992	-0.1247	0.02184	1.297e-08	intergenic	SNX16(dist=898382),LOC101927141(dist=171436)	chr8:82740668	G	A	0.1201	1272	-0.01799	0.02764	0.5151
k__Bacteria|p__Actinobacteriota|c__Actinobacteria|o__Actinomycetales|f__Actinomycetaceae|g__Pauljensenia|s__unclassified_SGB_263	chrX:112669173	chrX:112669173	A	G	0.01017	1993	0.1247	0.02185	1.301e-08	intronic	LHFPL1	chrX:112669173
k__Bacteria|p__Spirochaetota|c__Spirochaetia|o__Treponematales|f__Treponemataceae|g__Treponema_D|s__unclassified_SGB_3299	chr7:75797261	rs10275995	A	G	0.06146	1948	-0.1274	0.02231	1.307e-08	intergenic	CCL26(dist=7515),CCL24(dist=14535)	chr7:75797261	A	G	0.1167	804	-0.04768	0.03154	0.131
k__Bacteria|p__Patescibacteria|c__Saccharimonadia|o__Saccharimonadales|f__Saccharimonadaceae|g__TM7x|s__unclassified_SGB_689	chr2:35779144	rs17329328	T	C	0.2408	1980	-0.1275	0.02234	1.307e-08	intergenic	MIR548AD(dist=307658),LOC100288911(dist=575605)	chr2:35779144	T	C	0.2169	1258	0.02205	0.02836	0.437
k__Bacteria|p__Actinobacteriota|c__Actinobacteria|o__Actinomycetales|f__Actinomycetaceae|g__Pauljensenia|s__unclassified_SGB_1959	chr17:26711916	chr17:26711916	C	G	0.02232	1999	-0.1257	0.02202	1.309e-08	intergenic	LOC105371703(dist=360473)	chr17:26711916	C	G	0.02477	1269	-0.04347	0.02804	0.1212
k__Bacteria|p__Proteobacteria|c__Gammaproteobacteria|o__Burkholderiales|f__Neisseriaceae|g__Simonsiella|s__Simonsiella_muelleri_SGB_3058	chr9:33204106	rs976164	A	G	0.3616	1978	0.1269	0.02223	1.311e-08	intergenic	B4GALT1-AS1(dist=24123),SPINK4(dist=36058)	chr9:33204106	A	G	0.3795	1260	0.05301	0.02821	0.06046
k__Bacteria|p__Firmicutes|c__Clostridia|o__Lachnospirales|f__Lachnospiraceae|g__Lachnoanaerobaculum|s__Lachnoanaerobaculum_sp000296385_SGB_2787	chr11:68600475	rs2298702	C	G	0.01959	1994	-0.1234	0.02162	1.318e-08	exonic	PPP6R3	chr11:68600475	C	G	0.01339	1271	0.01576	0.02778	0.5706
k__Bacteria|p__Proteobacteria|c__Gammaproteobacteria|o__Enterobacterales|f__Pasteurellaceae|g__Haemophilus_D|s__unclassified_SGB_3349	chr16:84135254	rs12934001	T	A	0.08656	1990	-0.1258	0.02205	1.319e-08	intronic	HSDL1	chr16:84135254	T	A	0.08969	1264	-0.003335	0.02823	0.906
k__Bacteria|p__Patescibacteria|c__Saccharimonadia|o__Saccharimonadales|f__Saccharimonadaceae|g__unclassified_SGB_547	chr1:10753736	rs542427061	C	T	0.01736	1985	0.1268	0.02222	1.319e-08	intronic	CASZ1	chr1:10753736	C	T	0.01506	1270	-0.005688	0.02803	0.8393
k__Bacteria|p__Bacteroidota|c__Bacteroidia|o__Flavobacteriales|f__Weeksellaceae|g__unclassified_SGB_30|s__unclassified_SGB_30	chr4:181608670	rs79549058	A	C	0.008185	1986	0.1252	0.02193	1.322e-08	intergenic	LINC02500(dist=343641),TEMN3-AS1(dist=211335)	chr4:181608670	A	C	0.005689	1264	-0.007895	0.02752	0.7743
k__Bacteria|p__Bacteroidota|c__Bacteroidia|o__Flavobacteriales|f__Flavobacteriaceae|g__Capnocytophaga|s__Capnocytophaga_sp002209445_SGB_3500	chr13:20250257	rs71198969	A	ATTG	0.439	1990	-0.1267	0.02219	1.326e-08	intergenic	GJB6(dist=17862),CRYL1(dist=153410)	chr13:20250257	A	ATTG	0.4993	1179	0.03383	0.02927	0.2479
k__Bacteria|p__Firmicutes|c__Clostridia|o__Lachnospirales|f__Lachnospiraceae|g__Lachnoanaerobaculum|s__Lachnoanaerobaculum_umeaense_SGB_772	chr4:10009906	rs3796835	C	T	0.4234	1987	-0.1228	0.02152	1.329e-08	intronic	SLC2A9	chr4:10009906	C	T	0.4274	1266	-0.08368	0.02745	0.002352
k__Bacteria|p__Proteobacteria|c__Gammaproteobacteria|o__Burkholderiales|f__Neisseriaceae|g__Simonsiella|s__Simonsiella_muelleri_SGB_3058	chr9:33203885	rs976161	T	C	0.3614	1978	0.1269	0.02223	1.33e-08	intergenic	B4GALT1-AS1(dist=23902),SPINK4(dist=36279)	chr9:33203885	T	C	0.3819	1260	0.05997	0.02816	0.03343
k__Bacteria|p__Firmicutes|c__Bacilli|o__Lactobacillales|f__Streptococcaceae|g__Streptococcus|s__Streptococcus_infantis_SGB_1655	chr12:16348883	rs2975139	G	C	0.4799	1999	-0.1258	0.02206	1.348e-08	intronic	MGST1	chr12:16348883	G	C	0.4702	1270	-0.02576	0.02817	0.3606
k__Bacteria|p__Firmicutes|c__Clostridia|o__Lachnospirales|f__Lachnospiraceae|g__Lachnoanaerobaculum|s__Lachnoanaerobaculum_umeaense_SGB_772	chr4:10005462	rs9291640	C	T	0.4918	1987	-0.1229	0.02154	1.35e-08	intronic	SLC2A9	chr4:10005462	C	T	0.492	1266	-0.06781	0.02748	0.01375
k__Bacteria|p__Fusobacteriota|c__Fusobacteriia|o__Fusobacteriales|f__Leptotrichiaceae|g__Leptotrichia_A	chrX:118459272	chrX:118459272	C	A	0.3476	2001	-0.1232	0.02161	1.359e-08	intergenic	WDR44(dist=9312),DOCK11(dist=36637)	chrX:118459272
k__Bacteria|p__Firmicutes|c__Bacilli|o__Lactobacillales|f__Streptococcaceae|g__Streptococcus|s__unclassified_SGB_1207	chr1:122802807	chr1:122802807	A	T	0.005982	1987	-0.1243	0.0218	1.36e-08	intergenic	EMBP1(dist=1230919)	chr1:122802807
k__Bacteria|p__Patescibacteria|c__Saccharimonadia|o__Saccharimonadales|f__Saccharimonadaceae|g__TM7x|s__unclassified_SGB_689	chr2:35781256	rs6543977	A	G	0.2408	1980	-0.1274	0.02234	1.36e-08	intergenic	MIR548AD(dist=309770),LOC100288911(dist=573493)	chr2:35781256	A	G	0.2172	1258	0.01381	0.02834	0.6261
k__Bacteria|p__Campylobacterota|c__Campylobacteria|o__Campylobacterales|f__Campylobacteraceae|g__Campylobacter_A|s__unclassified_SGB_3488	chr13:65239138	rs113970448	T	C	0.008433	1975	0.1254	0.02198	1.363e-08	intergenic	LINC00355(dist=1163127),LINC01052(dist=626909)	chr13:65239138	T	C	0.007363	1256	0.02341	0.02804	0.404
k__Bacteria|p__Firmicutes|c__Clostridia|o__Lachnospirales|f__Lachnospiraceae|g__Lachnoanaerobaculum|s__Lachnoanaerobaculum_umeaense_SGB_772	chr4:10003181	rs10018666	C	T	0.4916	1987	-0.1228	0.02154	1.363e-08	intronic	SLC2A9	chr4:10003181	T	C	0.4956	1266	0.06013	0.02746	0.0287
k__Bacteria|p__Firmicutes|c__Clostridia|o__Lachnospirales|f__Lachnospiraceae|g__Lachnoanaerobaculum|s__Lachnoanaerobaculum_umeaense_SGB_772	chr4:10003208	rs10023068	A	G	0.4916	1987	-0.1228	0.02154	1.363e-08	intronic	SLC2A9	chr4:10003208	A	G	0.4943	1266	-0.0527	0.02749	0.0555
k__Bacteria|p__Firmicutes|c__Bacilli|o__Lactobacillales|f__Streptococcaceae|g__Streptococcus|s__unclassified_SGB_3408	chr1:175539862	rs79137834	T	C	0.0062	1996	0.1237	0.0217	1.368e-08	intronic	TNR	chr1:175539862	T	C	0.005355	1267	0.02301	0.02739	0.4009
k__Bacteria|p__Firmicutes|c__Negativicutes|o__Veillonellales|f__Veillonellaceae|g__F0422|s__unclassified_SGB_1590	chr17:2320085	rs147612787	A	T	0.02282	1991	0.1266	0.0222	1.373e-08	intronic	SRR	chr17:2320085	A	T	0.01941	1264	0.02199	0.02789	0.4306
k__Bacteria|p__Firmicutes|c__Negativicutes|o__Veillonellales|f__Veillonellaceae|g__F0422|s__unclassified_SGB_1590	chr17:2324175	rs140951255	A	G	0.02282	1991	0.1266	0.0222	1.373e-08	UTR3	SRR(NM_001304803:c.*302A>T,NM_021947:c.*302A>T),TSR1(NM_018128:c.*21T>A)	chr17:2324175	A	G	0.01941	1264	0.01276	0.02791	0.6477
k__Bacteria|p__Bacteroidota|c__Bacteroidia|o__Flavobacteriales|f__Flavobacteriaceae|g__Capnocytophaga|s__unclassified_SGB_2361	chr11:118352215	chr11:118352215	C	CA	0.02604	1998	0.1252	0.02195	1.374e-08	intronic	CD3G	chr11:118352215	C	CA	0.0288	1233	-0.01862	0.02829	0.5106
k__Bacteria|p__Patescibacteria|c__Saccharimonadia|o__Saccharimonadales|f__Saccharimonadaceae|g__TM7x|s__unclassified_SGB_689	chr2:35776303	rs1024150	A	G	0.2416	1980	-0.1273	0.02234	1.378e-08	intergenic	MIR548AD(dist=304817),LOC100288911(dist=578446)	chr2:35776303	A	G	0.2202	1258	0.01919	0.02838	0.499
k__Bacteria|p__Patescibacteria|c__Saccharimonadia|o__Saccharimonadales|f__Saccharimonadaceae|g__TM7x|s__unclassified_SGB_689	chr2:35780639	rs10184372	G	T	0.2411	1980	-0.1273	0.02234	1.386e-08	intergenic	MIR548AD(dist=309153),LOC100288911(dist=574110)	chr2:35780639	G	T	0.2179	1258	0.01625	0.02832	0.5662
k__Bacteria|p__Spirochaetota|c__Spirochaetia|o__Treponematales|f__Treponemataceae|g__Treponema_B|s__Treponema_B_denticola_A_SGB_3175	chr6:64140012	rs116572918	A	G	0.05655	1982	-0.1262	0.02215	1.389e-08	intronic	EYS	chr6:64140012	A	G	0.03955	1201	0.03739	0.02861	0.1914
k__Bacteria|p__Bacteroidota|c__Bacteroidia|o__Bacteroidales|f__Bacteroidaceae|g__Prevotella|s__Prevotella_sp000599605_SGB_134	chr12:105214538	rs1196764	A	G	0.06272	1997	0.1255	0.02203	1.399e-08	intronic	APPL2	chr12:105214538	A	G	0.09416	1244	0.2681	0.02702	2.24e-22
k__Bacteria|p__Firmicutes|c__Clostridia|o__Lachnospirales|f__Lachnospiraceae|g__Oribacterium|s__unclassified_SGB_1215	chr4:10008918	rs7700047	C	T	0.4501	1996	0.1208	0.02121	1.404e-08	intronic	SLC2A9	chr4:10008918	T	C	0.482	1173	-0.05625	0.028	0.04479
k__Bacteria|p__Fusobacteriota|c__Fusobacteriia|o__Fusobacteriales|f__Leptotrichiaceae|g__Leptotrichia_A	chrX:118417998	chrX:118417998	G	T	0.3433	1988	-0.1234	0.02167	1.415e-08	intronic	WDR44	chrX:118417998
k__Bacteria|p__Bacteroidota|c__Bacteroidia|o__Bacteroidales|f__Bacteroidaceae|g__Prevotella|s__Prevotella_veroralis_SGB_161	chr12:105214538	rs1196764	A	G	0.06272	1997	0.1248	0.02191	1.421e-08	intronic	APPL2	chr12:105214538	A	G	0.09416	1237	0.2697	0.02707	1.513e-22
k__Bacteria|p__Patescibacteria|c__Saccharimonadia|o__Saccharimonadales|f__Saccharimonadaceae|g__TM7x|s__unclassified_SGB_487	chr1:45211977	chr1:45211977	CTT	CT	0.01166	1977	-0.1264	0.0222	1.423e-08	intergenic	ZSWIM5(dist=5399),LINC01144(dist=91933)	chr1:45211977	C	CT	0.0113	1230	-0.02644	0.02861	0.3558
k__Bacteria|p__Proteobacteria|c__Gammaproteobacteria|o__Burkholderiales|f__Neisseriaceae|g__Simonsiella|s__Simonsiella_muelleri_SGB_3058	chr9:33205166	rs4879669	G	T	0.3619	1978	0.1266	0.02223	1.428e-08	intergenic	B4GALT1-AS1(dist=25183),SPINK4(dist=34998)	chr9:33205166	G	T	0.3745	1260	0.05173	0.02821	0.06696
k__Bacteria|p__Firmicutes|c__Bacilli|o__Erysipelotrichales|f__Erysipelotrichaceae|g__Solobacterium|s__unclassified_SGB_3390	chr20:56930856	rs62208757	C	T	0.4707	1992	0.1261	0.02215	1.435e-08	intergenic	TFAP2C(dist=291574),BMP7(dist=237897)	chr20:56930856	C	T	0.4367	1261	0.01778	0.02809	0.5268
k__Bacteria|p__Firmicutes|c__Clostridia|o__Lachnospirales|f__Lachnospiraceae|g__Lachnoanaerobaculum|s__Lachnoanaerobaculum_umeaense_SGB_772	chr4:10003811	rs6853437	G	A	0.4918	1987	-0.1226	0.02154	1.436e-08	intronic	SLC2A9	chr4:10003811	G	A	0.493	1266	-0.05999	0.02749	0.02926
k__Bacteria|p__Patescibacteria|c__Saccharimonadia|o__Saccharimonadales|f__Saccharimonadaceae|g__TM7x|s__unclassified_SGB_689	chr2:35775614	rs34821454	G	A	0.2413	1980	-0.1272	0.02234	1.439e-08	intergenic	MIR548AD(dist=304128),LOC100288911(dist=579135)	chr2:35775614	G	A	0.2155	1258	0.008264	0.0284	0.7711
k__Bacteria|p__Actinobacteriota|c__Actinobacteria|o__Mycobacteriales|f__Mycobacteriaceae|g__Corynebacterium	chr6:64898353	rs6902191	G	A	0.4846	1981	0.1264	0.0222	1.449e-08	intronic	EYS	chr6:64898353	G	A	0.4943	1261	0.02204	0.02777	0.4275
k__Bacteria|p__Firmicutes|c__Clostridia|o__Lachnospirales|f__Lachnospiraceae|g__Lachnoanaerobaculum|s__Lachnoanaerobaculum_sp000287675_SGB_1966	chr1:122991669	chr1:122991669	C	T	0.01465	1958	-0.1263	0.02218	1.453e-08	intergenic	EMBP1(dist=1419781)	chr1:122991669	C	T	0.003385	895	-0.01464	0.03114	0.6382
k__Bacteria|p__Firmicutes|c__Clostridia|o__Lachnospirales|f__Lachnospiraceae|g__Lachnoanaerobaculum|s__Lachnoanaerobaculum_umeaense_SGB_772	chr4:10029509	rs6846692	C	G	0.4911	1987	-0.1227	0.02157	1.455e-08	intronic	SLC2A9	chr4:10029509	C	G	0.492	1266	-0.07771	0.02745	0.004711
k__Bacteria|p__Proteobacteria|c__Gammaproteobacteria|o__Enterobacterales|f__Pasteurellaceae|g__Haemophilus|s__unclassified_SGB_1463	chrX:13114885	chrX:13114885	A	AAG	0.01141	1992	0.1261	0.02215	1.455e-08	intergenic	FAM9C(dist=70087),LINC02154(dist=151163)	chrX:13114885
k__Bacteria|p__Actinobacteriota|c__Actinobacteria|o__Mycobacteriales|f__Mycobacteriaceae|g__Corynebacterium	chr6:64898492	rs4710509	C	A	0.4841	1981	0.1263	0.0222	1.456e-08	intronic	EYS	chr6:64898492	C	A	0.4923	1261	0.02284	0.02778	0.411
k__Bacteria|p__Actinobacteriota|c__Actinobacteria|o__Actinomycetales|f__Actinomycetaceae|g__Pauljensenia|s__unclassified_SGB_1042	chr4:61017597	rs139272219	T	C	0.03522	1989	0.1254	0.02205	1.46e-08	intergenic	MIR548AG1(dist=94913),LINC02271(dist=126059)	chr4:61017597	T	C	0.03481	1266	-0.01175	0.02758	0.6702
k__Bacteria|p__Actinobacteriota|c__Actinobacteria|o__Actinomycetales|f__Micrococcaceae|g__Rothia|s__unclassified_SGB_551	chr12:99069325	rs117360481	C	G	0.0315	1993	0.1266	0.02225	1.465e-08	intronic	ANKS1B	chr12:99069325	C	G	0.02778	1271	-0.01142	0.02798	0.6832
k__Bacteria|p__Firmicutes|c__Bacilli|o__Lactobacillales|f__Streptococcaceae|g__Streptococcus|s__unclassified_SGB_2667	chr12:16352362	rs1913263	A	G	0.4923	1994	-0.1255	0.02205	1.471e-08	intronic	MGST1	chr12:16352362	A	G	0.4682	1274	-0.02809	0.02797	0.3155
k__Bacteria|p__Campylobacterota|c__Campylobacteria|o__Campylobacterales|f__Campylobacteraceae|g__Campylobacter_A|s__unclassified_SGB_1429	chrX:2558488	chrX:2558488	AA	GA	0.01668	1828	-0.1291	0.02269	1.472e-08	intergenic	DHRSX(dist=57514),MIR6089(dist=50703)	chrX:2558488
k__Bacteria|p__Firmicutes|c__Clostridia|o__Lachnospirales|f__Lachnospiraceae|g__Oribacterium|s__Oribacterium_sinus_SGB_3034	chr21:15273270	rs926132	G	A	0.3058	2000	0.1265	0.02224	1.477e-08	intergenic	NRIP1(dist=208465),USP25(dist=456664)	chr21:15273270	G	A	0.2975	1272	0.02688	0.0282	0.3408
k__Bacteria|p__Patescibacteria|c__Saccharimonadia|o__Saccharimonadales|f__Saccharimonadaceae|g__TM7x|s__unclassified_SGB_689	chr2:35776228	rs1024151	A	G	0.2426	1980	-0.127	0.02234	1.485e-08	intergenic	MIR548AD(dist=304742),LOC100288911(dist=578521)	chr2:35776228	A	G	0.2189	1258	0.02191	0.02838	0.4401
k__Bacteria|p__Proteobacteria|c__Gammaproteobacteria|o__Burkholderiales|f__Neisseriaceae|g__Simonsiella|s__Simonsiella_muelleri_SGB_3058	chr9:33205410	rs4879670	T	C	0.3705	1978	0.1264	0.02222	1.486e-08	intergenic	B4GALT1-AS1(dist=25427),SPINK4(dist=34754)	chr9:33205410	T	C	0.3889	1260	0.04872	0.02819	0.08415
k__Bacteria|p__Actinobacteriota|c__Coriobacteriia|o__Coriobacteriales|f__Atopobiaceae|g__Lancefieldella|s__unclassified_SGB_3453	chr8:82755753	rs76681035	G	C	0.1349	1992	-0.1243	0.02185	1.49e-08	intergenic	SNX16(dist=913467),LOC101927141(dist=156351)	chr8:82755753	G	C	0.1188	1272	-0.007478	0.02763	0.7867
k__Bacteria|p__Spirochaetota|c__Spirochaetia|o__Treponematales|f__Treponemataceae|g__Treponema_D|s__unclassified_SGB_1124	chr1:34768480	rs28562818	C	T	0.1272	1998	-0.1256	0.02208	1.496e-08	intergenic	GJB4(dist=4756),GJB3(dist=12709)	chr1:34768480	C	T	0.1054	1269	0.01844	0.02796	0.5098
k__Bacteria|p__Proteobacteria|c__Gammaproteobacteria|o__Enterobacterales|f__Pasteurellaceae|g__Aggregatibacter|s__Aggregatibacter_sp000466335_SGB_2706	chr19:35792711	rs145581618	A	G	0.02357	1986	0.1258	0.02212	1.504e-08	ncRNA_intronic	LINC01529	chr19:35792711	A	G	0.02175	1264	0.02138	0.02802	0.4454
k__Bacteria|p__Firmicutes|c__Bacilli|o__Lactobacillales|f__Streptococcaceae|g__Streptococcus|s__unclassified_SGB_3408	chr8:73900783	chr8:73900783	AG	A	0.009546	1918	0.1259	0.02214	1.504e-08	intergenic	LINC01617(dist=17709),ELOC(dist=44355)	chr8:73900783	AG	A	0.006033	1200	0.02541	0.0282	0.3678
k__Bacteria|p__Firmicutes|c__Bacilli|o__Lactobacillales|f__Streptococcaceae|g__Streptococcus|s__unclassified_SGB_2574	chr2:44978318	rs74378173	A	G	0.0744	1990	-0.1259	0.02215	1.504e-08	intergenic	SIX3(dist=32241),SIX2(dist=26867)	chr2:44978318	A	G	0.06459	1273	0.001447	0.02818	0.9591
k__Bacteria|p__Patescibacteria|c__Saccharimonadia|o__Saccharimonadales|f__Saccharimonadaceae|g__unclassified_SGB_2172	chr6:74791839	rs78371748	G	T	0.02282	1957	-0.1283	0.02256	1.507e-08	intergenic	LOC101928516(dist=101112),COL12A1(dist=292487)	chr6:74791839	G	T	0.01807	1247	0.01263	0.02838	0.6563
k__Bacteria|p__Actinobacteriota|c__Coriobacteriia|o__Coriobacteriales|f__Atopobiaceae|g__Lancefieldella|s__unclassified_SGB_3453	chr8:82737816	rs59426327	C	T	0.1431	1992	-0.1245	0.0219	1.521e-08	intergenic	SNX16(dist=895530),LOC101927141(dist=174288)	chr8:82737816	C	T	0.1299	1272	-0.0058	0.02766	0.834
k__Bacteria|p__Firmicutes|c__Bacilli|o__Lactobacillales|f__Streptococcaceae|g__Streptococcus|s__unclassified_SGB_2740	chr9:64994190	chr9:64994190	G	C	0.02555	1969	0.127	0.02234	1.523e-08	intergenic	LOC101928381(dist=248824),LOC101929583(dist=150743)	chr9:64994190	G	C	0.0425	1255	0.03432	0.02825	0.2246
k__Bacteria|p__Bacteroidota|c__Bacteroidia|o__Bacteroidales|f__Bacteroidaceae|g__Prevotella|s__Prevotella_nanceiensis_SGB_3467	chr21:10426508	rs77600321	A	G	0.01017	1993	-0.1262	0.02221	1.529e-08	intronic	BAGE,BAGE2,BAGE3,BAGE4,BAGE5	chr21:10426508	A	G	0.02897	1251	0.01817	0.02841	0.5226
k__Bacteria|p__Firmicutes|c__Clostridia|o__Lachnospirales|f__Lachnospiraceae|g__Lachnoanaerobaculum|s__Lachnoanaerobaculum_umeaense_SGB_772	chr1:164347114	rs372872512	GAA	GA	0.01587	1987	0.1225	0.02155	1.534e-08	intergenic	LOC100422212(dist=923923),PBX1(dist=212246)	chr1:164347114	GAA	GA	0.01358	1253	-0.02198	0.02774	0.4284
k__Bacteria|p__Firmicutes|c__Clostridia|o__Lachnospirales|f__Lachnospiraceae|g__Oribacterium|s__unclassified_SGB_1215	chr4:10000571	rs12507330	A	G	0.4926	1996	0.1202	0.02115	1.536e-08	intronic	SLC2A9	chr4:10000571	A	G	0.4859	1268	0.08196	0.02675	0.00223
k__Bacteria|p__Fusobacteriota|c__Fusobacteriia|o__Fusobacteriales|f__Leptotrichiaceae|g__Leptotrichia_A	chrX:118451398	chrX:118451398	A	G	0.3416	1963	-0.1239	0.02182	1.537e-08	intergenic	WDR44(dist=1438),DOCK11(dist=44511)	chrX:118451398
k__Bacteria|p__Patescibacteria|c__Saccharimonadia|o__Saccharimonadales|f__Saccharimonadaceae|g__TM7x|s__unclassified_SGB_689	chr2:35747929	rs6731812	A	G	0.246	1980	-0.1268	0.02233	1.537e-08	intergenic	MIR548AD(dist=276443),LOC100288911(dist=606820)	chr2:35747929	A	G	0.1968	1229	0.02726	0.02876	0.3435
k__Bacteria|p__Firmicutes|c__Bacilli|o__Lactobacillales|f__Streptococcaceae|g__Streptococcus|s__Streptococcus_sanguinis_SGB_1844	chr2:201079163	rs192220625	C	T	0.009921	1998	-0.1239	0.02182	1.54e-08	intronic	NDUFB3	chr2:201079163	C	T	0.009091	1267	-0.02023	0.02777	0.4666
k__Bacteria|p__Firmicutes|c__Bacilli|o__Lactobacillales|f__Streptococcaceae|g__Streptococcus|s__unclassified_SGB_1670	chr1:122802807	chr1:122802807	A	T	0.005982	1986	-0.1252	0.02203	1.545e-08	intergenic	EMBP1(dist=1230919)	chr1:122802807
k__Bacteria|p__Fusobacteriota|c__Fusobacteriia|o__Fusobacteriales|f__Fusobacteriaceae|g__Fusobacterium|s__Fusobacterium_animalis_SGB_312	chr20:16928145	rs753287628	TA	T	0.01017	1983	-0.1255	0.02211	1.559e-08	intergenic	OTOR(dist=175981),PCSK2(dist=297962)	chr20:16928145	TA	T	0.006359	1265	0.009797	0.02802	0.7267
k__Bacteria|p__Firmicutes|c__Clostridia|o__Lachnospirales|f__Lachnospiraceae|g__Lachnoanaerobaculum|s__Lachnoanaerobaculum_umeaense_SGB_772	chr4:9996816	rs10939650	C	T	0.496	1987	-0.1224	0.02156	1.579e-08	exonic	SLC2A9	chr4:9996816	T	C	0.499	1266	0.06528	0.02748	0.01768
k__Bacteria|p__Firmicutes|c__Bacilli|o__Lactobacillales|f__Streptococcaceae|g__Streptococcus|s__Streptococcus_infantis_I_SGB_1798	chr2:199909500	rs190374914	T	C	0.008433	1992	-0.1238	0.02181	1.581e-08	intergenic	FTCDNL1(dist=58327),C2orf69(dist=1756)	chr2:199909500	T	C	0.009036	1272	-0.02496	0.02765	0.3668
k__Bacteria|p__Firmicutes|c__Bacilli|o__Lactobacillales|f__Streptococcaceae|g__Streptococcus|s__Streptococcus_infantis_SGB_1655	chr12:16348617	rs2975138	G	A	0.4809	1999	-0.1252	0.02206	1.591e-08	intronic	MGST1	chr12:16348617	G	A	0.4689	1270	-0.02392	0.02816	0.3959
k__Bacteria|p__Proteobacteria|c__Gammaproteobacteria|o__Enterobacterales|f__Pasteurellaceae|g__Haemophilus_D|s__Haemophilus_D_parainfluenzae_A_SGB_3080	chr8:19944019	rs112127208	G	T	0.1468	1984	0.1261	0.02223	1.593e-08	intronic	LPL	chr8:19944019	G	T	0.1312	1260	0.05279	0.0283	0.06237
k__Bacteria|p__Firmicutes|c__Clostridia|o__4C28d-15|f__CAG-917|g__unclassified_SGB_1683	chr14:104164735	rs2039892	G	C	0.02504	1976	-0.1265	0.02229	1.596e-08	intronic	KIF26A	chr14:104164735	G	C	0.054	855	-0.03958	0.03206	0.2174
k__Bacteria|p__Proteobacteria|c__Gammaproteobacteria|o__Burkholderiales|f__Neisseriaceae|g__Neisseria|s__unclassified_SGB_3010	chr2:37781416	chr2:37781416	A	C	0.005208	1974	-0.1245	0.02194	1.605e-08	intergenic	CDC42EP3(dist=108881),LINC00211(dist=44831)	chr2:37781416	A	C	0.003358	1254	-0.02602	0.0282	0.3563
k__Bacteria|p__Firmicutes|c__Clostridia|o__Lachnospirales|f__Lachnospiraceae|g__Oribacterium|s__Oribacterium_sinus_SGB_799	chr9:118678732	chr9:118678732	T	C	0.01141	1995	-0.1253	0.02208	1.613e-08	upstream	LINC02578(dist=939)	chr9:118678732	T	C	0.007028	1269	0.02481	0.02813	0.378
k__Bacteria|p__Bacteroidota|c__Bacteroidia|o__Bacteroidales|f__Bacteroidaceae|g__Prevotella|s__Prevotella_nanceiensis_SGB_2634	chr4:170506069	rs56756946	C	A	0.007192	1994	-0.1236	0.02178	1.614e-08	intergenic	LINC01612(dist=222347),LINC02382(dist=236400)	chr4:170506069	C	A	0.007363	1268	0.002794	0.02753	0.9192
k__Bacteria|p__Firmicutes|c__Bacilli|o__Lactobacillales|f__Streptococcaceae|g__Streptococcus|s__unclassified_SGB_2667	chr12:16349610	rs7294985	G	A	0.495	1994	-0.1251	0.02205	1.615e-08	intronic	MGST1	chr12:16349610	G	A	0.4896	1274	-0.03873	0.02793	0.1658
k__Bacteria|p__Firmicutes|c__Clostridia|o__Lachnospirales|f__Lachnospiraceae|g__Oribacterium|s__unclassified_SGB_1215	chr4:9996589	rs10640118	AGCCTG	A	0.4933	1996	0.12	0.02116	1.621e-08	intronic	SLC2A9	chr4:9996589	AGCCTG	A	0.4893	1268	0.08308	0.02676	0.00195
k__Bacteria|p__Firmicutes|c__Bacilli|o__Lactobacillales|f__Aerococcaceae|g__Granulicatella|s__unclassified_SGB_3052	chr4:7719891	rs139129467	A	G	0.009921	1988	0.1249	0.02202	1.625e-08	intronic	SORCS2	chr4:7719891	A	G	0.01238	1269	-0.01979	0.0277	0.4751
k__Bacteria|p__Actinobacteriota|c__Coriobacteriia|o__Coriobacteriales|f__Atopobiaceae|g__Lancefieldella|s__unclassified_SGB_2019	chr6:23282550	rs137943346	G	A	0.007192	1986	0.1244	0.02194	1.626e-08	intergenic	LOC105374972(dist=564626),NRSN1(dist=843636)	chr6:23282550	G	A	0.004689	1268	0.01218	0.0278	0.6614
k__Bacteria|p__Firmicutes|c__Clostridia|o__Peptostreptococcales|f__Anaerovoracaceae|g__UBA3738|s__unclassified_SGB_1310	chr18:36655924	rs150496441	G	C	0.00744	1994	-0.125	0.02204	1.627e-08	intronic	FHOD3	chr18:36655924	G	C	0.004357	1272	0.01024	0.02789	0.7135
k__Bacteria|p__Firmicutes|c__Bacilli|o__Lactobacillales|f__Streptococcaceae|g__Streptococcus|s__unclassified_SGB_2755	chr4:22623513	chr4:22623513	T	TTTC	0.007192	1987	0.1259	0.02221	1.629e-08	intergenic	ADGRA3(dist=107459),GBA3(dist=69401)	chr4:22623513	T	TTTC	0.003207	1192	0.02995	0.02882	0.2989
k__Bacteria|p__Firmicutes|c__Clostridia|o__Lachnospirales|f__Lachnospiraceae|g__Lachnoanaerobaculum|s__Lachnoanaerobaculum_umeaense_SGB_772	chr4:10035769	rs4485819	C	T	0.4883	1987	-0.1223	0.02156	1.636e-08	intronic	SLC2A9	chr4:10035769	C	T	0.4839	1266	-0.07768	0.02749	0.004789
k__Bacteria|p__Firmicutes|c__Clostridia|o__Lachnospirales|f__Lachnospiraceae|g__Lachnoanaerobaculum|s__Lachnoanaerobaculum_umeaense_SGB_772	chr4:10005039	rs10016075	G	T	0.4933	1987	-0.1222	0.02154	1.638e-08	intronic	SLC2A9	chr4:10005039	G	T	0.4933	1266	-0.07037	0.02748	0.01058
k__Bacteria|p__Bacteroidota|c__Bacteroidia|o__Flavobacteriales|f__Flavobacteriaceae|g__Capnocytophaga|s__Capnocytophaga_sp002209445_SGB_3500	chr13:20251176	rs2152453	G	A	0.4392	1990	-0.1258	0.02219	1.64e-08	intergenic	GJB6(dist=18781),CRYL1(dist=152491)	chr13:20251176	G	A	0.4686	1221	0.01389	0.0286	0.6274
k__Bacteria|p__Firmicutes|c__Clostridia|o__Lachnospirales|f__Lachnospiraceae|g__Oribacterium|s__unclassified_SGB_489	chr4:9919558	rs34426626	A	AC	0.3105	1991	0.121	0.02134	1.649e-08	intronic	SLC2A9	chr4:9919558	A	AC	0.327	1267	0.07303	0.02708	0.007095
k__Bacteria|p__Patescibacteria|c__Saccharimonadia|o__Saccharimonadales|f__Saccharimonadaceae|g__TM7x|s__unclassified_SGB_689	chr2:35746962	rs10205541	C	T	0.247	1980	-0.1266	0.02233	1.656e-08	intergenic	MIR548AD(dist=275476),LOC100288911(dist=607787)	chr2:35746962	C	T	0.2065	1258	0.0314	0.02835	0.2684
k__Bacteria|p__Proteobacteria|c__Gammaproteobacteria|o__Enterobacterales|f__Pasteurellaceae|g__Haemophilus|s__unclassified_SGB_2527	chr3:55004382	rs181802936	C	T	0.0062	1984	-0.1256	0.02216	1.656e-08	intronic	CACNA2D3	chr3:55004382	C	T	0.003349	1263	-0.08439	0.02795	0.002586
k__Bacteria|p__Bacteroidota|c__Bacteroidia|o__Bacteroidales|f__Bacteroidaceae|g__F0040|s__unclassified_SGB_1289	chr18:32851323	rs398120292	C	CT	0.005208	1983	-0.1263	0.02228	1.666e-08	intergenic	KLHL14(dist=78312),CCDC178(dist=86079)	chr18:32851323	C	CT	0.0176	1183	-0.02861	0.0292	0.3274
k__Bacteria|p__Firmicutes|c__Bacilli|o__Erysipelotrichales|f__Erysipelotrichaceae|g__Solobacterium|s__unclassified_SGB_2587	chr15:41656379	rs574224462	T	A	0.009136	1786	-0.129	0.02275	1.667e-08	intergenic	TYRO3(dist=77041),MGA(dist=4033)	chr15:41656379	T	A	0.00186	915	0.02165	0.03074	0.4815
k__Bacteria|p__Firmicutes|c__Clostridia|o__Lachnospirales|f__Lachnospiraceae|g__Catonella|s__unclassified_SGB_3104	chr5:22140162	rs191628586	G	C	0.01761	1998	0.1258	0.02221	1.672e-08	intronic	CDH12	chr5:22140162	G	C	0.01439	1272	0.03819	0.02819	0.1757
k__Bacteria|p__Bacteroidota|c__Bacteroidia|o__Bacteroidales|f__Bacteroidaceae|g__Prevotella|s__Prevotella_nanceiensis_SGB_2634	chr4:170505851	rs12108394	A	G	0.00744	1994	-0.1235	0.02179	1.675e-08	intergenic	LINC01612(dist=222129),LINC02382(dist=236618)	chr4:170505851	A	G	0.005047	1263	-0.002197	0.02756	0.9365
k__Bacteria|p__Bacteroidota|c__Bacteroidia|o__Bacteroidales|f__Bacteroidaceae|g__Prevotella|s__Prevotella_nanceiensis_SGB_2634	chr4:170505891	rs12108311	C	T	0.00744	1994	-0.1235	0.02179	1.675e-08	intergenic	LINC01612(dist=222169),LINC02382(dist=236578)	chr4:170505891	C	T	0.004365	1264	-0.003281	0.0276	0.9054
k__Bacteria|p__Bacteroidota|c__Bacteroidia|o__Bacteroidales|f__Bacteroidaceae|g__Prevotella|s__Prevotella_nanceiensis_SGB_2634	chr4:170507076	rs4692841	A	G	0.00744	1994	-0.1235	0.02179	1.675e-08	intergenic	LINC01612(dist=223354),LINC02382(dist=235393)	chr4:170507076	A	G	0.007363	1268	0.002794	0.02753	0.9192
k__Bacteria|p__Bacteroidota|c__Bacteroidia|o__Bacteroidales|f__Bacteroidaceae|g__Prevotella|s__Prevotella_nanceiensis_SGB_2634	chr4:170516892	rs58779597	C	T	0.00744	1994	-0.1235	0.02179	1.675e-08	intergenic	LINC01612(dist=233170),LINC02382(dist=225577)	chr4:170516892	C	T	0.005078	1256	-0.02192	0.02768	0.4286
k__Bacteria|p__Bacteroidota|c__Bacteroidia|o__Bacteroidales|f__Bacteroidaceae|g__Prevotella|s__Prevotella_nanceiensis_SGB_2634	chr4:170518731	rs1022002	T	G	0.00744	1994	-0.1235	0.02179	1.675e-08	intergenic	LINC01612(dist=235009),LINC02382(dist=223738)	chr4:170518731	T	G	0.006024	1268	0.01372	0.02752	0.6181
k__Bacteria|p__Actinobacteriota|c__Actinobacteria|o__Mycobacteriales|f__Mycobacteriaceae|g__Corynebacterium	chr6:64939881	rs9351470	G	A	0.4335	1981	0.1257	0.02219	1.679e-08	intronic	EYS	chr6:64939881	G	A	0.4538	1261	0.03382	0.02777	0.2234
k__Bacteria|p__Firmicutes|c__Bacilli|o__Lactobacillales|f__Streptococcaceae|g__Streptococcus|s__Streptococcus_oralis_SGB_174	chr20:44015213	rs78005429	A	G	0.007688	1986	0.1241	0.02191	1.68e-08	intronic	TOX2	chr20:44015213	A	G	0.007028	1268	-0.04011	0.02778	0.1491
k__Bacteria|p__Firmicutes|c__Clostridia|o__Lachnospirales|f__Lachnospiraceae|g__Oribacterium|s__unclassified_SGB_489	chr4:10053555	rs13127630	T	G	0.4621	1991	-0.1211	0.02137	1.683e-08	intergenic	SLC2A9(dist=13307),WDR1(dist=20784)	chr4:10053555	T	G	0.3941	1205	-0.1084	0.02795	0.000111
k__Bacteria|p__Spirochaetota|c__Spirochaetia|o__Treponematales|f__Treponemataceae|g__Treponema_A|s__unclassified_SGB_1652	chr3:193673518	rs77253237	G	A	0.02951	1988	-0.1251	0.02209	1.686e-08	intronic	OPA1	chr3:193673518	G	A	0.03179	1270	0.03766	0.02799	0.1787
k__Bacteria|p__Firmicutes|c__Clostridia|o__Lachnospirales|f__Lachnospiraceae|g__Oribacterium|s__unclassified_SGB_1215	chr4:10000032	rs7695555	C	T	0.4936	1996	0.1198	0.02115	1.686e-08	intronic	SLC2A9	chr4:10000032	C	T	0.4943	1268	0.0771	0.0268	0.004084
k__Bacteria|p__Fusobacteriota|c__Fusobacteriia|o__Fusobacteriales|f__Leptotrichiaceae|g__Leptotrichia_A	chrX:118414292	chrX:118414292	GT	G	0.3063	1919	-0.125	0.02206	1.701e-08	intronic	WDR44	chrX:118414292
k__Bacteria|p__Firmicutes|c__Bacilli|o__Lactobacillales|f__Streptococcaceae|g__Streptococcus|s__unclassified_SGB_2667	chr12:16352304	rs1913262	T	A	0.4926	1994	-0.1249	0.02205	1.704e-08	intronic	MGST1	chr12:16352304	T	A	0.4672	1274	-0.02317	0.02798	0.4078
k__Bacteria|p__Firmicutes|c__Bacilli|o__Lactobacillales|f__Streptococcaceae	chr12:16349610	rs7294985	G	A	0.495	1980	-0.1238	0.02186	1.729e-08	intronic	MGST1	chr12:16349610	G	A	0.4896	1266	-0.01914	0.02788	0.4925
k__Bacteria|p__Campylobacterota|c__Campylobacteria|o__Campylobacterales|f__Campylobacteraceae|g__Campylobacter_A|s__unclassified_SGB_1072	chr9:112857082	rs185875134	T	C	0.009425	1982	0.1245	0.02199	1.739e-08	intronic	SNX30	chr9:112857082	T	C	0.01406	1251	-0.0006485	0.02834	0.9817
k__Bacteria|p__Campylobacterota|c__Campylobacteria|o__Campylobacterales|f__Campylobacteraceae|g__Campylobacter_A|s__unclassified_SGB_1072	chr9:112865372	rs113074838	T	C	0.009425	1982	0.1245	0.02199	1.739e-08	intronic	SNX30	chr9:112865372	T	C	0.01506	1251	0.004333	0.02833	0.8785
k__Bacteria|p__Campylobacterota|c__Campylobacteria|o__Campylobacterales|f__Campylobacteraceae|g__Campylobacter_A|s__unclassified_SGB_1072	chr9:112866562	rs573668943	TTTAA	T	0.009425	1982	0.1245	0.02199	1.739e-08	intronic	SNX30	chr9:112866562	TTTAA	T	0.01439	1251	0.007563	0.02833	0.7896
k__Bacteria|p__Campylobacterota|c__Campylobacteria|o__Campylobacterales|f__Campylobacteraceae|g__Campylobacter_A|s__unclassified_SGB_1072	chr9:112870138	rs182293296	A	G	0.009425	1982	0.1245	0.02199	1.739e-08	UTR3	SNX30(NM_001012994:c.*1295A>T)	chr9:112870138	A	G	0.01506	1251	-0.01314	0.02837	0.6435
k__Bacteria|p__Campylobacterota|c__Campylobacteria|o__Campylobacterales|f__Campylobacteraceae|g__Campylobacter_A|s__unclassified_SGB_1072	chr9:112870139	rs187399671	A	C	0.009425	1982	0.1245	0.02199	1.739e-08	UTR3	SNX30(NM_001012994:c.*1296A>T)	chr9:112870139	A	C	0.01506	1251	-0.01314	0.02837	0.6435
k__Bacteria|p__Campylobacterota|c__Campylobacteria|o__Campylobacterales|f__Campylobacteraceae|g__Campylobacter_A|s__unclassified_SGB_1072	chr9:112870475	rs117331445	C	T	0.009425	1982	0.1245	0.02199	1.739e-08	UTR3	SNX30(NM_001012994:c.*1632A>T)	chr9:112870475	C	T	0.01539	1251	-0.007661	0.02839	0.7873
k__Bacteria|p__Campylobacterota|c__Campylobacteria|o__Campylobacterales|f__Campylobacteraceae|g__Campylobacter_A|s__unclassified_SGB_1072	chr9:112874294	rs150286034	A	G	0.009425	1982	0.1245	0.02199	1.739e-08	UTR3	SNX30(NM_001012994:c.*5451A>T)	chr9:112874294	A	G	0.01774	1251	0.005286	0.02835	0.8521
k__Bacteria|p__Campylobacterota|c__Campylobacteria|o__Campylobacterales|f__Campylobacteraceae|g__Campylobacter_A|s__unclassified_SGB_1072	chr9:112880304	rs140053570	G	C	0.009425	1982	0.1245	0.02199	1.739e-08	intronic	SLC46A2	chr9:112880304	G	C	0.01506	1251	0.001345	0.02836	0.9622
k__Bacteria|p__Campylobacterota|c__Campylobacteria|o__Campylobacterales|f__Campylobacteraceae|g__Campylobacter_A|s__unclassified_SGB_1072	chr9:112883504	rs148693420	A	ATTGT	0.009425	1982	0.1245	0.02199	1.739e-08	intronic	SLC46A2	chr9:112883504	A	ATTGT	0.01506	1251	0.001345	0.02836	0.9622
k__Bacteria|p__Campylobacterota|c__Campylobacteria|o__Campylobacterales|f__Campylobacteraceae|g__Campylobacter_A|s__unclassified_SGB_1072	chr9:112883595	rs376856814	A	AAAG	0.009425	1982	0.1245	0.02199	1.739e-08	intronic	SLC46A2	chr9:112883595	A	AAAG	0.01506	1251	0.001345	0.02836	0.9622
k__Bacteria|p__Campylobacterota|c__Campylobacteria|o__Campylobacterales|f__Campylobacteraceae|g__Campylobacter_A|s__unclassified_SGB_1072	chr9:112885619	rs117763733	G	A	0.009425	1982	0.1245	0.02199	1.739e-08	intronic	SLC46A2	chr9:112885619	G	A	0.01506	1251	0.001345	0.02836	0.9622
k__Bacteria|p__Campylobacterota|c__Campylobacteria|o__Campylobacterales|f__Campylobacteraceae|g__Campylobacter_A|s__unclassified_SGB_1072	chr9:112885837	rs145154990	A	G	0.009425	1982	0.1245	0.02199	1.739e-08	intronic	SLC46A2	chr9:112885837	A	G	0.01539	1251	-0.003553	0.02837	0.9003
k__Bacteria|p__Campylobacterota|c__Campylobacteria|o__Campylobacterales|f__Campylobacteraceae|g__Campylobacter_A|s__unclassified_SGB_1072	chr9:112887082	rs117210829	C	T	0.009425	1982	0.1245	0.02199	1.739e-08	intronic	SLC46A2	chr9:112887082	C	T	0.01473	1251	-0.004359	0.02835	0.8778
k__Bacteria|p__Bacteroidota|c__Bacteroidia|o__Bacteroidales|f__Bacteroidaceae|g__Alloprevotella	chr13:66473306	rs190787504	T	C	0.005952	1997	-0.1247	0.02204	1.746e-08	intronic	PCDH9	chr13:66473306	T	C	0.004912	1213	0.03752	0.02861	0.1899
k__Bacteria|p__Bacteroidota|c__Bacteroidia|o__Bacteroidales|f__Bacteroidaceae|g__Alloprevotella	chr13:66517124	rs145895535	T	C	0.005952	1997	-0.1247	0.02204	1.746e-08	intronic	PCDH9	chr13:66517124	T	C	0.006024	1272	0.03726	0.02802	0.1839
k__Bacteria|p__Bacteroidota|c__Bacteroidia|o__Bacteroidales|f__Bacteroidaceae|g__unclassified_SGB_1390	chr5:179391332	chr5:179391332	TAA	TA	0.004216	1957	0.1255	0.02217	1.753e-08	intergenic	ADAMTS2(dist=45902),RUFY1(dist=159229)	chr5:179391332	TAA	TA	0.003546	1174	-0.04892	0.02855	0.08694
k__Bacteria|p__Actinobacteriota|c__Coriobacteriia|o__Coriobacteriales|f__Atopobiaceae|g__Lancefieldella|s__unclassified_SGB_3453	chr8:82741458	rs17671144	T	A	0.1352	1992	-0.1236	0.02184	1.757e-08	intergenic	SNX16(dist=899172),LOC101927141(dist=170646)	chr8:82741458	T	A	0.1185	1272	-0.006442	0.02769	0.8161
k__Bacteria|p__Patescibacteria|c__Saccharimonadia|o__Saccharimonadales|f__Saccharimonadaceae|g__unclassified_SGB_812	chr12:17504143	rs73062790	T	C	0.02034	1971	-0.1262	0.02231	1.761e-08	intergenic	SKP1P2(dist=513515),LINC02378(dist=77680)	chr12:17504143	T	C	0.01707	1252	-0.01402	0.02835	0.621
k__Bacteria|p__Actinobacteriota|c__Coriobacteriia|o__Coriobacteriales|f__Atopobiaceae|g__Lancefieldella|s__unclassified_SGB_3453	chr8:82754109	rs17733712	C	T	0.1347	1992	-0.1236	0.02186	1.771e-08	intergenic	SNX16(dist=911823),LOC101927141(dist=157995)	chr8:82754109	C	T	0.1148	1272	-0.01489	0.02765	0.5903
k__Bacteria|p__Campylobacterota|c__Campylobacteria|o__Campylobacterales|f__Campylobacteraceae|g__Campylobacter_A|s__unclassified_SGB_960	chr2:225966136	chr2:225966136	ATCTCTCTC	ATCTCTC	0.05283	1988	0.1218	0.02154	1.775e-08	intergenic	NYAP2(dist=312118),LOC646736(dist=176658)	chr2:225966136	ATCTC	ATC	0.03434	1219	0.04991	0.02774	0.07223
k__Bacteria|p__Patescibacteria|c__Saccharimonadia|o__Saccharimonadales|f__Saccharimonadaceae|g__unclassified_SGB_1558|s__unclassified_SGB_1558	chr6:164023342	rs397703981	TC	T	0.3311	1987	-0.1255	0.02219	1.778e-08	intergenic	LOC102724152(dist=351858),MEAT6(dist=770035)	chr6:164023342	TC	T	0.324	1267	0.03058	0.0282	0.2784
k__Bacteria|p__Firmicutes|c__Clostridia|o__Lachnospirales|f__Lachnospiraceae|g__Lachnoanaerobaculum|s__Lachnoanaerobaculum_umeaense_SGB_772	chr4:9995488	rs4529048	C	A	0.4209	1987	-0.1217	0.02152	1.779e-08	intronic	SLC2A9	chr4:9995488	C	A	0.4234	1266	-0.0928	0.02744	0.0007417
k__Bacteria|p__Firmicutes|c__Clostridia|o__Lachnospirales|f__Lachnospiraceae|g__Oribacterium|s__unclassified_SGB_1215	chr4:9977277	rs34707376	A	G	0.3963	1996	-0.1195	0.02113	1.781e-08	intronic	SLC2A9	chr4:9977277	A	G	0.375	1245	-0.1289	0.02705	2.107e-06
k__Bacteria|p__Actinobacteriota|c__Actinobacteria|o__Actinomycetales|f__Actinomycetaceae|g__Pauljensenia|s__unclassified_SGB_1959	chr17:22600219	rs184478079	C	T	0.02282	1999	-0.1247	0.02205	1.782e-08	intergenic	MTRNR2L1(dist=75554)	chr17:22600219	C	T	0.02242	1269	-0.02834	0.02808	0.313
k__Bacteria|p__Patescibacteria|c__Saccharimonadia|o__Saccharimonadales|f__Saccharimonadaceae|g__TM7x|s__unclassified_SGB_488	chr1:45211977	chr1:45211977	CTT	CT	0.01166	1978	-0.1256	0.02221	1.801e-08	intergenic	ZSWIM5(dist=5399),LINC01144(dist=91933)	chr1:45211977	C	CT	0.0113	1233	-0.01648	0.02864	0.5652
k__Bacteria|p__Firmicutes|c__Negativicutes|o__Veillonellales|f__Veillonellaceae|g__Veillonella|s__Veillonella_rogosae_SGB_2008	chr2:58457804	rs17049508	G	A	0.2054	2000	-0.1232	0.02179	1.802e-08	intergenic	LINC01795(dist=161256),LINC01122(dist=62949)	chr2:58457804	G	A	0.1908	1275	-0.02389	0.02774	0.3892
k__Bacteria|p__Actinobacteriota|c__Coriobacteriia|o__Coriobacteriales|f__Atopobiaceae|g__Lancefieldella|s__unclassified_SGB_3453	chr8:82750476	rs5021313	T	G	0.1352	1992	-0.1236	0.02186	1.805e-08	intergenic	SNX16(dist=908190),LOC101927141(dist=161628)	chr8:82750476	T	G	0.1017	1272	-0.01901	0.02771	0.4927
k__Bacteria|p__Firmicutes|c__Negativicutes|o__Veillonellales|f__Veillonellaceae|g__F0422|s__unclassified_SGB_1590	chr17:2239798	rs77028977	C	G	0.02307	1991	0.1256	0.02222	1.83e-08	intronic	SMG6	chr17:2239798	C	G	0.01539	1264	0.03689	0.02792	0.1866
k__Bacteria|p__Firmicutes|c__Negativicutes|o__Veillonellales|f__Veillonellaceae|g__F0422|s__unclassified_SGB_363	chr4:62955417	chr4:62955417	T	TATATATGTGTGTGTGTGTGTATATACATATATACGTATACATATATACACACACACACACAC	0.01637	1994	0.1221	0.02161	1.83e-08	intergenic	ADGRL3-AS1(dist=793652),TECRL(dist=1323042)	chr4:62955417	T	TATATATGTGTGTGTGTGTGTATATACATATATACGTATACATATATACACACACACACACAC	0.007651	1119	-0.04262	0.02921	0.1448
k__Bacteria|p__Patescibacteria|c__Saccharimonadia|o__Saccharimonadales|f__Saccharimonadaceae|g__TM7x|s__unclassified_SGB_3319	chr6:76943243	rs145207508	C	T	0.01562	1984	-0.1256	0.02223	1.831e-08	intergenic	LINC02540(dist=349620),HTR1B(dist=517605)	chr6:76943243	C	T	0.01473	1265	0.004505	0.02819	0.8731
k__Bacteria|p__Bacteroidota|c__Bacteroidia|o__Flavobacteriales|f__Weeksellaceae|g__unclassified_SGB_1950|s__unclassified_SGB_1950	chr22:48273458	rs35174761	A	AG	0.2572	1987	0.1261	0.02231	1.832e-08	upstream	MIR3201(dist=906)	chr22:48273458	A	AG	0.2426	1265	0.01786	0.02815	0.5258
k__Bacteria|p__Firmicutes|c__Clostridia|o__Lachnospirales|f__Lachnospiraceae|g__Oribacterium|s__unclassified_SGB_1411	chr4:10009906	rs3796835	C	T	0.4234	1992	-0.1217	0.02154	1.843e-08	intronic	SLC2A9	chr4:10009906	C	T	0.4274	1268	-0.1018	0.02687	0.0001583
k__Bacteria|p__Actinobacteriota|c__Actinobacteria|o__Actinomycetales|f__Actinomycetaceae|g__Actinomyces|s__unclassified_SGB_972	chr14:49537855	rs7142886	C	T	0.03299	1992	0.1245	0.02204	1.846e-08	intergenic	LINC00648(dist=1742841),RPS29(dist=33129)	chr14:49537855	C	T	0.03447	1270	0.02058	0.02755	0.4553
k__Bacteria|p__Actinobacteriota|c__Actinobacteria|o__Actinomycetales|f__Actinomycetaceae|g__Actinomyces|s__unclassified_SGB_972	chr14:49537856	rs7141892	A	G	0.03299	1992	0.1245	0.02204	1.846e-08	intergenic	LINC00648(dist=1742842),RPS29(dist=33128)	chr14:49537856	A	G	0.03447	1270	0.02058	0.02755	0.4553
k__Bacteria|p__Actinobacteriota|c__Actinobacteria|o__Actinomycetales|f__Actinomycetaceae|g__Actinomyces|s__unclassified_SGB_972	chr14:49538076	rs112921776	TA	T	0.03299	1992	0.1245	0.02204	1.846e-08	intergenic	LINC00648(dist=1743062),RPS29(dist=32908)	chr14:49538076	TA	T	0.03414	1270	0.01824	0.02754	0.508
k__Bacteria|p__Patescibacteria|c__Saccharimonadia|o__Saccharimonadales|f__Saccharimonadaceae|g__unclassified_SGB_2172	chr11:128195952	rs535670147	A	G	0.00496	1957	0.1272	0.02251	1.847e-08	intergenic	LOC101929497(dist=858919),LINC02098(dist=12814)	chr11:128195952	A	G	0.003434	1217	0.007928	0.02858	0.7815
k__Bacteria|p__Bacteroidota|c__Bacteroidia|o__Bacteroidales|f__Bacteroidaceae|g__Prevotella|s__Prevotella_sp000467895_SGB_1817	chr1:230851584	rs35783934	G	GC	0.3931	1984	0.1253	0.02218	1.851e-08	intronic	C1orf198	chr1:230851584	G	GC	0.3792	1262	-0.0348	0.02822	0.2177
k__Bacteria|p__Bacteroidota|c__Bacteroidia|o__Bacteroidales|f__Bacteroidaceae|g__Prevotella|s__Prevotella_sp000467895_SGB_1817	chr1:230853174	rs2180478	A	G	0.3931	1984	0.1253	0.02218	1.851e-08	intronic	C1orf198	chr1:230853174	A	G	0.3815	1262	-0.047	0.02817	0.09547
k__Bacteria|p__Firmicutes|c__Clostridia|o__Lachnospirales|f__Lachnospiraceae|g__Oribacterium|s__Oribacterium_sinus_SGB_1458	chr17:6780529	rs4143218	A	T	0.0434	1993	0.1235	0.02187	1.862e-08	exonic	FBXO39	chr17:6780529	A	T	0.03916	1268	0.03728	0.0277	0.1787
k__Bacteria|p__Proteobacteria|c__Gammaproteobacteria|o__Enterobacterales|f__Pasteurellaceae|g__Haemophilus|s__Haemophilus_haemolyticus_SGB_3201	chr10:3411752	rs143565737	C	CAT	0.3906	1982	0.1256	0.02224	1.862e-08	ncRNA_intronic	LOC105376360	chr10:3411752	C	CAT	0.3725	1261	-0.02144	0.02819	0.4471
k__Bacteria|p__Campylobacterota|c__Campylobacteria|o__Campylobacterales|f__Campylobacteraceae|g__Campylobacter_A|s__unclassified_SGB_1418	chr17:17405690	rs880396	A	G	0.006944	1991	-0.1252	0.02216	1.864e-08	intergenic	NT5M(dist=58027),MED9(dist=71296)	chr17:17405690	A	G	0.00502	1264	-0.005114	0.02813	0.8558
k__Bacteria|p__Firmicutes|c__Clostridia|o__Lachnospirales|f__Lachnospiraceae|g__unclassified_SGB_1093	chr8:81642078	rs10649834	A	AAGG	0.1305	1982	0.1248	0.02209	1.866e-08	intergenic	IMPA1P1(dist=10801),IMPA1(dist=14838)	chr8:81642078	A	AAGG	0.1568	1173	0.01699	0.02929	0.5621
k__Bacteria|p__Proteobacteria|c__Gammaproteobacteria|o__Burkholderiales|f__Neisseriaceae|g__Simonsiella|s__Simonsiella_muelleri_SGB_3058	chr3:64518067	rs17070896	T	C	0.07589	1978	-0.1267	0.02243	1.875e-08	intronic	ADAMTS9	chr3:64518067	T	C	0.07363	1260	-0.05817	0.02833	0.04026
k__Bacteria|p__Proteobacteria|c__Gammaproteobacteria|o__Enterobacterales|f__Pasteurellaceae|g__Haemophilus_A|s__Haemophilus_A_sputorum_SGB_3223	chr10:3406856	rs141713109	T	TGGACAGAAATAATAAATGTTCATTCTGCGAGGTGCTGAC	0.3901	1984	0.1259	0.0223	1.875e-08	ncRNA_intronic	LOC105376360	chr10:3406856	T	TGGACAGAAATAATAAATGTTCATTCTGCGAGGTGCTGAC	0.3608	1264	0.01051	0.0282	0.7093
k__Bacteria|p__Firmicutes|c__Clostridia|o__Lachnospirales|f__Lachnospiraceae|g__Lachnoanaerobaculum|s__Lachnoanaerobaculum_umeaense_SGB_772	chr4:9993632	rs3775946	A	G	0.4189	1987	-0.1215	0.02152	1.878e-08	intronic	SLC2A9	chr4:9993632	A	G	0.4334	1266	-0.09659	0.02742	0.0004418
k__Bacteria|p__Proteobacteria|c__Gammaproteobacteria|o__Burkholderiales|f__Neisseriaceae|g__Neisseria|s__unclassified_SGB_3010	chr8:67854722	rs141261372	A	G	0.0062	1974	-0.124	0.02197	1.88e-08	intergenic	CPA6(dist=108337),PREX2(dist=97393)	chr8:67854722	A	G	0.006693	1258	-0.01126	0.02813	0.6891
k__Bacteria|p__Proteobacteria|c__Gammaproteobacteria|o__Burkholderiales|f__Neisseriaceae|g__Neisseria|s__unclassified_SGB_3316	chr12:28594350	rs192733102	T	A	0.006448	1970	-0.1252	0.02217	1.883e-08	intergenic	CCDC91(dist=44184),FAR2(dist=554653)	chr12:28594350	T	A	0.002732	1233	-0.007001	0.02857	0.8065
k__Bacteria|p__Firmicutes|c__Bacilli|o__Lactobacillales|f__Streptococcaceae|g__Streptococcus|s__unclassified_SGB_2875	chr9:108733374	rs148570073	T	C	0.04043	1991	-0.1235	0.02188	1.886e-08	intergenic	KLF4(dist=1243654),ACTL7B(dist=121215)	chr9:108733374	T	C	0.03146	1268	0.03926	0.02796	0.1605
k__Bacteria|p__Fusobacteriota|c__Fusobacteriia|o__Fusobacteriales|f__Fusobacteriaceae|g__Fusobacterium|s__unclassified_SGB_1140	chr12:105214538	rs1196764	A	G	0.06272	1997	-0.1218	0.02158	1.898e-08	intronic	APPL2	chr12:105214538	A	G	0.09416	1245	-0.1465	0.0275	1.189e-07
k__Bacteria|p__Fusobacteriota|c__Fusobacteriia|o__Fusobacteriales|f__Leptotrichiaceae|g__Streptobacillus|s__unclassified_SGB_588	chr1:158735872	rs35453759	T	C	0.1739	2004	-0.1261	0.02234	1.902e-08	intergenic	OR6K3(dist=17757),OR6K6(dist=18944)	chr1:158735872	T	C	0.1513	1276	-0.006344	0.02809	0.8213
k__Bacteria|p__Bacteroidota|c__Bacteroidia|o__Flavobacteriales|f__Weeksellaceae|g__unclassified_SGB_1950|s__unclassified_SGB_1950	chr22:48275323	rs9615304	C	T	0.2609	1987	0.1259	0.02232	1.905e-08	downstream	MIR3201(dist=908)	chr22:48275323	C	T	0.2483	1265	0.03364	0.02808	0.2312
k__Bacteria|p__Patescibacteria|c__Saccharimonadia|o__Saccharimonadales|f__Saccharimonadaceae|g__unclassified_SGB_1065	chr2:4987575	rs142102849	G	A	0.3043	1976	0.1257	0.02227	1.917e-08	intergenic	LINC01249(dist=331353),LINC01248(dist=646566)	chr2:4987575	G	A	0.2681	1262	-0.01836	0.02813	0.5141
k__Bacteria|p__Actinobacteriota|c__Actinobacteria|o__Actinomycetales|f__Actinomycetaceae|g__Pauljensenia|s__unclassified_SGB_2308	chr3:47972885	chr3:47972885	CAA	CA	0.04421	1839	0.1299	0.02301	1.921e-08	intronic	MAP4	chr3:47972885	CAA	CA	0.01529	1167	-0.03032	0.02925	0.3001
k__Bacteria|p__Patescibacteria|c__Saccharimonadia|o__Saccharimonadales|f__Saccharimonadaceae|g__TM7x|s__unclassified_SGB_1191	chr1:45211977	chr1:45211977	CTT	CT	0.01166	1976	-0.1253	0.0222	1.927e-08	intergenic	ZSWIM5(dist=5399),LINC01144(dist=91933)	chr1:45211977	C	CT	0.0113	1233	-0.02834	0.02858	0.3217
k__Bacteria|p__Bacteroidota|c__Bacteroidia|o__Flavobacteriales|f__Flavobacteriaceae|g__Capnocytophaga|s__Capnocytophaga_sp002209445_SGB_3500	chr13:20250838	rs7350691	C	T	0.346	1990	-0.1255	0.02225	1.932e-08	intergenic	GJB6(dist=18443),CRYL1(dist=152829)	chr13:20250838	C	T	0.3868	1191	-0.01065	0.02898	0.7135
k__Bacteria|p__Firmicutes|c__Bacilli|o__Lactobacillales|f__Streptococcaceae|g__Streptococcus|s__unclassified_SGB_2131	chr5:94767711	rs187563548	C	T	0.006696	1999	0.1249	0.02215	1.939e-08	intronic	MCTP1	chr5:94767711	C	T	0.004389	1262	0.04342	0.02823	0.1243
k__Bacteria|p__Proteobacteria|c__Gammaproteobacteria|o__Burkholderiales|f__Neisseriaceae|g__Simonsiella|s__Simonsiella_muelleri_SGB_3058	chr9:33205316	rs10623984	A	ATAG	0.3698	1978	0.1253	0.02222	1.943e-08	intergenic	B4GALT1-AS1(dist=25333),SPINK4(dist=34848)	chr9:33205316	A	ATAG	0.3876	1260	0.04806	0.02819	0.08842
k__Bacteria|p__Bacteroidota|c__Bacteroidia|o__Flavobacteriales|f__Weeksellaceae|g__unclassified_SGB_1950|s__unclassified_SGB_1950	chr22:48276458	rs909501	G	T	0.2612	1987	0.1259	0.02232	1.944e-08	intergenic	MIR3201(dist=2043),FAM19A5(dist=213002)	chr22:48276458	G	T	0.2473	1265	0.02314	0.02806	0.4097
k__Bacteria|p__Actinobacteriota|c__Coriobacteriia|o__Coriobacteriales|f__Atopobiaceae|g__Lancefieldella|s__unclassified_SGB_3453	chr8:82756433	rs77428434	G	A	0.1347	1992	-0.1233	0.02186	1.946e-08	intergenic	SNX16(dist=914147),LOC101927141(dist=155671)	chr8:82756433	G	A	0.1198	1272	-0.01409	0.02763	0.6102
k__Bacteria|p__Firmicutes|c__Negativicutes|o__Veillonellales|f__Veillonellaceae|g__Veillonella|s__Veillonella_rogosae_SGB_2362	chr9:118661889	rs144822317	C	T	0.02331	1994	-0.1202	0.02131	1.954e-08	intergenic	TLR4(dist=944398),LINC02578(dist=17782)	chr9:118661889	C	T	0.01539	1274	-0.01104	0.02753	0.6887
k__Bacteria|p__Campylobacterota|c__Campylobacteria|o__Campylobacterales|f__Campylobacteraceae|g__Campylobacter_A|s__unclassified_SGB_1606	chrX:2558488	chrX:2558488	AA	GA	0.01668	1837	-0.1273	0.02257	1.957e-08	intergenic	DHRSX(dist=57514),MIR6089(dist=50703)	chrX:2558488
k__Bacteria|p__Actinobacteriota|c__Actinobacteria|o__Actinomycetales|f__Dermabacteraceae	chr16:56560698	rs536028208	A	G	0.005952	1948	-0.1261	0.02236	1.957e-08	intergenic	BBS2(dist=40602),MT4(dist=4351)	chr16:56560698	A	G	0.002697	1230	0.04582	0.02845	0.1075
k__Bacteria|p__Firmicutes|c__Clostridia|o__Lachnospirales|f__Lachnospiraceae|g__Oribacterium|s__unclassified_SGB_1411	chr4:9993632	rs3775946	A	G	0.4189	1992	-0.1214	0.02153	1.983e-08	intronic	SLC2A9	chr4:9993632	A	G	0.4334	1268	-0.1027	0.02686	0.0001373
k__Bacteria|p__Campylobacterota|c__Campylobacteria|o__Campylobacterales|f__Campylobacteraceae|g__Campylobacter_A|s__unclassified_SGB_2125	chr17:17405690	rs880396	A	G	0.006944	1997	-0.1248	0.02214	1.986e-08	intergenic	NT5M(dist=58027),MED9(dist=71296)	chr17:17405690	A	G	0.00502	1272	0.001377	0.02797	0.9607
k__Bacteria|p__Proteobacteria|c__Gammaproteobacteria|o__Burkholderiales|f__Neisseriaceae|g__Neisseria|s__unclassified_SGB_2855	chr8:67854722	rs141261372	A	G	0.0062	1970	-0.1247	0.02212	1.997e-08	intergenic	CPA6(dist=108337),PREX2(dist=97393)	chr8:67854722	A	G	0.006693	1252	-0.01017	0.02806	0.7172
k__Bacteria|p__Firmicutes|c__Clostridia|o__Lachnospirales|f__Lachnospiraceae|g__Oribacterium|s__unclassified_SGB_1411	chr4:9993616	rs3775947	C	T	0.4206	1992	-0.1213	0.02153	1.998e-08	intronic	SLC2A9	chr4:9993616	C	T	0.4344	1268	-0.107	0.02685	7.08e-05
k__Bacteria|p__Firmicutes|c__Clostridia|o__Lachnospirales|f__Lachnospiraceae|g__Oribacterium|s__unclassified_SGB_1411	chr4:10004273	rs751092	C	T	0.4169	1992	-0.1213	0.02153	2.003e-08	intronic	SLC2A9	chr4:10004273	C	T	0.42	1268	-0.1068	0.02684	7.286e-05
k__Bacteria|p__Firmicutes|c__Clostridia|o__TANB77|f__CAG-508|g__CAG-793|s__unclassified_SGB_1414	chr9:101390873	rs10989486	C	G	0.3772	1985	0.1237	0.02195	2.007e-08	intronic	MRPL50	chr9:101390873	C	G	0.3718	1264	0.008369	0.02781	0.7635
k__Bacteria|p__Fusobacteriota|c__Fusobacteriia|o__Fusobacteriales|f__Fusobacteriaceae|g__Fusobacterium|s__unclassified_SGB_3041	chr3:1129960	rs1472025	A	C	0.01662	1991	-0.1221	0.02167	2.018e-08	intronic	CNTN6	chr3:1129960	A	C	0.01171	1265	-0.01291	0.02758	0.6398
k__Bacteria|p__Patescibacteria|c__Saccharimonadia|o__Saccharimonadales|f__Saccharimonadaceae|g__unclassified_SGB_1558|s__unclassified_SGB_1558	chr6:164023157	rs3074072	T	TTACATG	0.3326	1987	-0.125	0.02219	2.019e-08	intergenic	LOC102724152(dist=351673),MEAT6(dist=770220)	chr6:164023157	T	TTACATG	0.322	1267	0.02773	0.02821	0.3259
k__Bacteria|p__Proteobacteria|c__Gammaproteobacteria|o__Burkholderiales|f__Neisseriaceae|g__Simonsiella|s__Simonsiella_muelleri_SGB_3058	chr3:64516447	rs77234897	T	A	0.07614	1978	-0.1264	0.02243	2.022e-08	UTR3	ADAMTS9(NM_001318781:c.*680T>A,NM_182920:c.*680T>A)	chr3:64516447	T	A	0.07329	1260	-0.05091	0.02836	0.07291
k__Bacteria|p__Proteobacteria|c__Gammaproteobacteria|o__Burkholderiales|f__Neisseriaceae|g__Simonsiella|s__Simonsiella_muelleri_SGB_3058	chr3:64520495	rs74938898	A	C	0.07614	1978	-0.1264	0.02243	2.022e-08	intronic	ADAMTS9	chr3:64520495	A	C	0.07262	1260	-0.05885	0.02831	0.03788
k__Bacteria|p__Proteobacteria|c__Gammaproteobacteria|o__Burkholderiales|f__Neisseriaceae|g__Simonsiella|s__Simonsiella_muelleri_SGB_3058	chr3:64522181	rs17070905	T	C	0.07614	1978	-0.1264	0.02243	2.022e-08	exonic	ADAMTS9	chr3:64522181	T	C	0.07296	1260	-0.05568	0.02832	0.04948
k__Bacteria|p__Proteobacteria|c__Gammaproteobacteria|o__Burkholderiales|f__Neisseriaceae|g__Simonsiella|s__Simonsiella_muelleri_SGB_3058	chr3:64522346	rs117577759	T	C	0.07614	1978	-0.1264	0.02243	2.022e-08	intronic	ADAMTS9	chr3:64522346	T	C	0.07296	1260	-0.05552	0.02832	0.05016
k__Bacteria|p__Proteobacteria|c__Gammaproteobacteria|o__Burkholderiales|f__Neisseriaceae|g__Simonsiella|s__Simonsiella_muelleri_SGB_3058	chr3:64522683	rs78411436	T	C	0.07614	1978	-0.1264	0.02243	2.022e-08	intronic	ADAMTS9	chr3:64522683	T	C	0.07262	1260	-0.05552	0.02832	0.05016
k__Bacteria|p__Proteobacteria|c__Gammaproteobacteria|o__Burkholderiales|f__Neisseriaceae|g__Simonsiella|s__Simonsiella_muelleri_SGB_3058	chr3:64523516	rs76182189	T	C	0.07614	1978	-0.1264	0.02243	2.022e-08	intronic	ADAMTS9	chr3:64523516	T	C	0.07129	1260	-0.05386	0.02832	0.05741
k__Bacteria|p__Proteobacteria|c__Gammaproteobacteria|o__Burkholderiales|f__Neisseriaceae|g__Simonsiella|s__Simonsiella_muelleri_SGB_3058	chr3:64523533	rs112723712	G	A	0.07614	1978	-0.1264	0.02243	2.022e-08	intronic	ADAMTS9	chr3:64523533	G	A	0.07129	1260	-0.05386	0.02832	0.05741
k__Bacteria|p__Proteobacteria|c__Gammaproteobacteria|o__Burkholderiales|f__Neisseriaceae|g__Simonsiella|s__Simonsiella_muelleri_SGB_3058	chr3:64523569	rs76614736	T	C	0.07614	1978	-0.1264	0.02243	2.022e-08	intronic	ADAMTS9	chr3:64523569	T	C	0.07229	1260	-0.05332	0.02834	0.06016
k__Bacteria|p__Firmicutes|c__Clostridia|o__Lachnospirales|f__Lachnospiraceae|g__Oribacterium|s__unclassified_SGB_489	chr4:9982917	rs9994216	G	T	0.412	1991	-0.1202	0.02134	2.03e-08	intronic	SLC2A9	chr4:9982917	G	T	0.4183	1267	-0.09809	0.02699	0.0002907
k__Bacteria|p__Firmicutes|c__Clostridia|o__Lachnospirales|f__Lachnospiraceae|g__unclassified_SGB_1093	chr8:81717639	rs7845962	G	A	0.1314	1982	0.1245	0.0221	2.031e-08	intronic	ZFAND1	chr8:81717639	G	A	0.1171	1264	0.002972	0.02827	0.9163
k__Bacteria|p__Firmicutes|c__Clostridia|o__Lachnospirales|f__Lachnospiraceae|g__Oribacterium|s__unclassified_SGB_489	chr4:9983821	rs7660895	A	G	0.4095	1991	-0.1202	0.02134	2.041e-08	intronic	SLC2A9	chr4:9983821	A	G	0.4173	1267	-0.09514	0.02701	0.0004437
k__Bacteria|p__Actinobacteriota|c__Coriobacteriia|o__Coriobacteriales|f__Atopobiaceae|g__Lancefieldella|s__unclassified_SGB_2019	chr6:23340647	rs149246840	G	A	0.009177	1986	0.1236	0.02194	2.054e-08	intergenic	LOC105374972(dist=622723),NRSN1(dist=785539)	chr6:23340647	G	A	0.006024	1269	0.02122	0.02779	0.4452
k__Bacteria|p__Patescibacteria|c__Saccharimonadia|o__Saccharimonadales|f__Saccharimonadaceae|g__unclassified_SGB_2651|s__unclassified_SGB_2651	chr15:65640890	rs151036385	T	C	0.009177	1987	-0.1245	0.0221	2.056e-08	intronic	SLC24A1	chr15:65640890	T	C	0.003709	1260	0.01415	0.02805	0.6139
k__Bacteria|p__Bacteroidota|c__Bacteroidia|o__Bacteroidales|f__Bacteroidaceae|g__Prevotella|s__Prevotella_sp000467895_SGB_1817	chr1:230877846	rs1028543	T	C	0.3943	1984	0.1249	0.02218	2.059e-08	ncRNA_intronic	LOC101927604	chr1:230877846	T	C	0.3799	1262	-0.0399	0.02823	0.1579
k__Bacteria|p__Fusobacteriota|c__Fusobacteriia|o__Fusobacteriales|f__Leptotrichiaceae|g__Leptotrichia_A	chrX:118343677	chrX:118343677	TTTGTTGTTG	TTTGTTG	0.3303	1991	-0.1218	0.02164	2.059e-08	intergenic	KLHL13(dist=226337),WDR44(dist=2396)	chrX:118343677
k__Bacteria|p__Patescibacteria|c__Gracilibacteria|o__Absconditabacterales|f__X112|g__HOT-345|s__unclassified_SGB_3236	chr10:102889626	rs147098237	G	T	0.01845	1838	-0.1295	0.023	2.063e-08	ncRNA_intronic	BORCS7-ASMT	chr10:102889626	G	T	0.04377	882	-0.007504	0.03193	0.8142
k__Bacteria|p__Firmicutes|c__Clostridia|o__Peptostreptococcales|f__Anaerovoracaceae|g__UBA6648|s__unclassified_SGB_45	chr8:61148159	rs185202771	G	A	0.007192	1992	-0.1235	0.02194	2.067e-08	intergenic	LOC100130298(dist=180411),CLVS1(dist=139807)	chr8:61148159	G	A	0.004689	1264	0.02139	0.02812	0.4469
k__Bacteria|p__Firmicutes|c__Bacilli|o__Lactobacillales|f__Aerococcaceae|g__Granulicatella|s__unclassified_SGB_1452	chr20:41237326	rs182744305	T	C	0.03075	1993	-0.1246	0.02214	2.068e-08	intronic	ZHX3	chr20:41237326	T	C	0.02477	1272	-0.01104	0.0281	0.6945
k__Bacteria|p__Firmicutes|c__Negativicutes|o__Veillonellales|f__Veillonellaceae|g__Veillonella|s__Veillonella_rogosae_SGB_2008	chr2:58534250	rs10166690	C	G	0.2664	2000	-0.1229	0.02183	2.086e-08	ncRNA_intronic	LINC01122	chr2:58534250	C	G	0.2754	1275	0.003655	0.02778	0.8954
k__Bacteria|p__Patescibacteria|c__Saccharimonadia|o__Saccharimonadales|f__Saccharimonadaceae|g__unclassified_SGB_1111	chr3:69009945	chr3:69009945	A	AAAAAC	0.006448	1956	-0.1264	0.02246	2.086e-08	intronic	EOGT	chr3:69009945	A	AAAAAC	0.006069	1241	-0.03755	0.02848	0.1876
k__Bacteria|p__Fusobacteriota|c__Fusobacteriia|o__Fusobacteriales|f__Fusobacteriaceae|g__Fusobacterium|s__unclassified_SGB_2160	chr14:74423167	rs730384	A	G	0.1639	1983	0.1256	0.02233	2.092e-08	intronic	SYNDIG1L	chr14:74423167	A	G	0.1693	1269	0.01579	0.02805	0.5736
k__Bacteria|p__Firmicutes|c__Clostridia|o__Lachnospirales|f__Lachnospiraceae|g__Oribacterium|s__unclassified_SGB_1215	chr4:9969067	rs6449183	C	A	0.4385	1996	0.1195	0.02124	2.097e-08	intronic	SLC2A9	chr4:9969067	C	A	0.4746	1268	0.06485	0.02715	0.01704
k__Bacteria|p__Firmicutes|c__Clostridia|o__Lachnospirales|f__Lachnospiraceae|g__Oribacterium|s__unclassified_SGB_489	chr4:10016811	rs6857693	A	G	0.4258	1991	0.1204	0.02141	2.104e-08	intronic	SLC2A9	chr4:10016811	A	G	0.4153	1267	0.08754	0.027	0.001217
k__Bacteria|p__Firmicutes|c__Clostridia|o__Lachnospirales|f__Lachnospiraceae|g__unclassified_SGB_1093	chr8:81712674	rs11783785	G	A	0.1305	1982	0.1243	0.0221	2.117e-08	intronic	ZFAND1	chr8:81712674	G	A	0.1104	1264	0.02525	0.02829	0.3723
k__Bacteria|p__Firmicutes|c__Bacilli|o__Lactobacillales|f__Streptococcaceae|g__Streptococcus|s__unclassified_SGB_2494	chr7:62923104	rs190016653	A	G	0.01414	1996	0.1248	0.02219	2.124e-08	intergenic	ZNF733P(dist=368188)	chr7:62923104	A	G	0.009371	1272	0.008225	0.02807	0.7696
k__Bacteria|p__Campylobacterota|c__Campylobacteria|o__Campylobacterales|f__Campylobacteraceae|g__Campylobacter_A|s__unclassified_SGB_1826	chr12:103344802	rs200540036	A	G	0.007688	1991	-0.1234	0.02194	2.132e-08	intronic	C12orf42	chr12:103344802	A	G	0.006402	1252	-0.02212	0.02823	0.4335
k__Bacteria|p__Patescibacteria|c__Saccharimonadia|o__Saccharimonadales|f__Saccharimonadaceae|g__unclassified_SGB_1644|s__unclassified_SGB_1644	chr11:48876986	rs577686692	A	G	0.004712	1961	-0.1259	0.02239	2.132e-08	intergenic	OR4A47(dist=387264),TRIM49B(dist=154614)	chr11:48876986	A	G	0.004354	1247	0.001373	0.02837	0.9614
k__Bacteria|p__Firmicutes|c__Clostridia|o__Lachnospirales|f__Lachnospiraceae|g__Oribacterium|s__unclassified_SGB_489	chr4:9983752	rs7679724	G	T	0.41	1991	-0.12	0.02134	2.137e-08	intronic	SLC2A9	chr4:9983752	G	T	0.42	1267	-0.09643	0.027	0.0003693
k__Bacteria|p__Actinobacteriota|c__Actinobacteria|o__Mycobacteriales|f__Mycobacteriaceae|g__Corynebacterium	chr6:64936616	rs9445439	T	C	0.4541	1981	0.1248	0.02218	2.14e-08	intronic	EYS	chr6:64936616	C	T	0.4897	1186	-0.053	0.02864	0.06447
k__Bacteria|p__Firmicutes|c__Clostridia|o__Lachnospirales|f__Lachnospiraceae|g__Oribacterium|s__unclassified_SGB_1411	chr4:9993558	rs3775948	G	C	0.4204	1992	-0.1211	0.02153	2.145e-08	intronic	SLC2A9	chr4:9993558	G	C	0.4294	1268	-0.1071	0.02686	7.003e-05
k__Bacteria|p__Patescibacteria|c__Saccharimonadia|o__Saccharimonadales|f__Saccharimonadaceae|g__TM7x|s__unclassified_SGB_689	chr2:35777541	rs925907	C	T	0.2416	1980	-0.1256	0.02234	2.146e-08	intergenic	MIR548AD(dist=306055),LOC100288911(dist=577208)	chr2:35777541	C	T	0.2135	1258	0.01495	0.0284	0.5986
k__Bacteria|p__Firmicutes|c__Bacilli|o__Lactobacillales|f__Streptococcaceae|g__Streptococcus|s__unclassified_SGB_1936	chrX:141811665	chrX:141811665	T	A	0.0335	1989	0.1247	0.02217	2.15e-08	intergenic	SPANXD(dist=112926),MAGEC3(dist=26651)	chrX:141811665
k__Bacteria|p__Firmicutes|c__Clostridia|o__Lachnospirales|f__Lachnospiraceae|g__Lachnoanaerobaculum|s__Lachnoanaerobaculum_umeaense_SGB_772	chr4:9995679	rs3733588	G	A	0.4204	1987	-0.121	0.02153	2.174e-08	intronic	SLC2A9	chr4:9995679	G	A	0.4214	1266	-0.09667	0.02743	0.0004403
k__Bacteria|p__Bacteroidota|c__Bacteroidia|o__Bacteroidales|f__Bacteroidaceae|g__Prevotella|s__Prevotella_sp000467895_SGB_1817	chr1:230869101	rs35735562	C	G	0.3983	1984	0.1247	0.02219	2.178e-08	intronic	C1orf198	chr1:230869101	C	G	0.3765	1262	-0.05334	0.0282	0.05882
k__Bacteria|p__Firmicutes|c__Clostridia|o__Peptostreptococcales|f__Anaerovoracaceae|g__Mogibacterium|s__Mogibacterium_pumilum_SGB_621	chr7:142509600	chr7:142509600	T	C	0.006696	1982	-0.1245	0.02215	2.179e-08	intergenic	TRY2P(dist=237351),MTRNR2L6(dist=156699)	chr7:142509600	T	C	0.04845	1253	0.03904	0.02813	0.1654
k__Bacteria|p__Bacteroidota|c__Bacteroidia|o__Flavobacteriales|f__Flavobacteriaceae|g__Capnocytophaga|s__Capnocytophaga_sp002209445_SGB_3500	chr13:20249904	rs9509119	A	G	0.3433	1990	-0.1251	0.02226	2.187e-08	intergenic	GJB6(dist=17509),CRYL1(dist=153763)	chr13:20249904	A	G	0.3688	1269	0.01126	0.02817	0.6893
k__Bacteria|p__Firmicutes|c__Clostridia|o__Lachnospirales|f__Lachnospiraceae|g__Lachnoanaerobaculum|s__Lachnoanaerobaculum_umeaense_SGB_772	chr4:10004273	rs751092	C	T	0.4169	1987	-0.1209	0.02152	2.198e-08	intronic	SLC2A9	chr4:10004273	C	T	0.42	1266	-0.08455	0.02744	0.002102
k__Bacteria|p__Firmicutes|c__Clostridia|o__Lachnospirales|f__Lachnospiraceae|g__Oribacterium|s__Oribacterium_sinus_SGB_2828	chr9:118697525	rs139973165	A	T	0.01215	1996	-0.1247	0.02219	2.199e-08	ncRNA_intronic	LINC02578	chr9:118697525	A	T	0.008701	1269	-0.003895	0.02815	0.89
k__Bacteria|p__Firmicutes|c__Bacilli|o__Lactobacillales|f__Streptococcaceae|g__Streptococcus|s__unclassified_SGB_2494	chr7:63043558	rs182090500	G	A	0.01116	1996	0.1246	0.02218	2.205e-08	intergenic	ZNF733P(dist=247734)	chr7:63043558	G	A	0.008032	1272	0.01903	0.02806	0.4978
k__Bacteria|p__Firmicutes|c__Clostridia|o__Lachnospirales|f__Lachnospiraceae|g__Lachnoanaerobaculum|s__Lachnoanaerobaculum_umeaense_SGB_772	chr4:10029170	rs6826764	G	C	0.4893	1987	-0.1211	0.02156	2.21e-08	intronic	SLC2A9	chr4:10029170	G	C	0.4853	1266	-0.07269	0.02749	0.008295
k__Bacteria|p__Patescibacteria|c__Saccharimonadia|o__Saccharimonadales|f__Saccharimonadaceae|g__TM7x|s__unclassified_SGB_2979	chr6:76943243	rs145207508	C	T	0.01562	1980	-0.1249	0.02223	2.215e-08	intergenic	LINC02540(dist=349620),HTR1B(dist=517605)	chr6:76943243	C	T	0.01473	1256	0.003299	0.02827	0.9071
k__Bacteria|p__Proteobacteria|c__Gammaproteobacteria|o__Burkholderiales|f__Neisseriaceae|g__Neisseria|s__unclassified_SGB_2855	chr12:63011360	rs34586122	A	G	0.07887	1970	-0.1245	0.02216	2.218e-08	intergenic	PPM1H(dist=76475),AVPR1A(dist=131399)	chr12:63011360	A	G	0.0666	1252	0.03079	0.0281	0.2735
k__Bacteria|p__Firmicutes|c__Clostridia|o__Lachnospirales|f__Lachnospiraceae|g__unclassified_SGB_1093	chr8:81721837	rs6473294	T	C	0.1307	1982	0.1241	0.0221	2.219e-08	upstream	ZFAND1(dist=533)	chr8:81721837	T	C	0.1188	1264	0.01692	0.02825	0.5494
k__Bacteria|p__Firmicutes|c__Clostridia|o__Lachnospirales|f__Lachnospiraceae|g__Oribacterium|s__Oribacterium_sinus_SGB_2828	chr16:80780066	rs140386537	C	T	0.007688	1996	0.1249	0.02223	2.221e-08	intronic	CDYL2	chr16:80780066	C	T	0.006359	1269	-0.009861	0.0282	0.7267
k__Bacteria|p__Patescibacteria|c__Saccharimonadia|o__Saccharimonadales|f__Saccharimonadaceae|g__unclassified_SGB_1159|s__unclassified_SGB_1159	chr5:4637814	rs145772750	TTC	TTCTC	0.006944	2004	-0.1246	0.02219	2.231e-08	intergenic	IRX1(dist=1036411),LINC02114(dist=135667)	chr5:4637814	TTC	TTCTC	0.009266	1247	-0.03957	0.02826	0.1618
k__Bacteria|p__Fusobacteriota|c__Fusobacteriia|o__Fusobacteriales|f__Leptotrichiaceae|g__Leptotrichia_A|s__Leptotrichia_A_sp000469505_SGB_2741	chr10:67813077	rs545425011	C	T	0.0062	1999	-0.1234	0.02198	2.241e-08	intronic	DNAJC12	chr10:67813077	C	T	0.007363	1271	0.004079	0.02806	0.8844
k__Bacteria|p__Patescibacteria|c__Saccharimonadia|o__Saccharimonadales|f__Saccharimonadaceae|g__TM7x|s__unclassified_SGB_1449	chr1:45211977	chr1:45211977	CTT	CT	0.01166	1994	-0.1241	0.0221	2.248e-08	intergenic	ZSWIM5(dist=5399),LINC01144(dist=91933)	chr1:45211977	C	CT	0.0113	1242	-0.01915	0.0285	0.5018
k__Bacteria|p__Bacteroidota|c__Bacteroidia|o__Bacteroidales|f__Porphyromonadaceae|g__Porphyromonas|s__unclassified_SGB_2049	chr8:4905779	chr8:4905779	T	C	0.00496	1976	-0.1252	0.0223	2.25e-08	intronic	CSMD1	chr8:4905779	T	C	0.01331	1212	0.01113	0.0286	0.6972
k__Bacteria|p__Fusobacteriota|c__Fusobacteriia|o__Fusobacteriales|f__Fusobacteriaceae|g__Fusobacterium|s__unclassified_SGB_3441	chr7:113821176	rs78466103	A	G	0.03819	1988	0.1243	0.02214	2.258e-08	intergenic	SMIM30(dist=702594),PPP1R3A(dist=55651)	chr7:113821176	A	G	0.03213	1270	0.03091	0.02806	0.2709
k__Bacteria|p__Actinobacteriota|c__Coriobacteriia|o__Coriobacteriales|f__Atopobiaceae|g__Lancefieldella|s__unclassified_SGB_1356	chr8:82737816	rs59426327	C	T	0.1431	1988	-0.1241	0.02211	2.261e-08	intergenic	SNX16(dist=895530),LOC101927141(dist=174288)	chr8:82737816	C	T	0.1299	1269	-0.004386	0.02789	0.8751
k__Bacteria|p__Firmicutes|c__Bacilli|o__Lactobacillales|f__Streptococcaceae|g__Streptococcus|s__unclassified_SGB_1210	chr12:16349610	rs7294985	G	A	0.495	1995	-0.1241	0.0221	2.264e-08	intronic	MGST1	chr12:16349610	G	A	0.4896	1272	-0.04498	0.028	0.1085
k__Bacteria|p__Spirochaetota|c__Spirochaetia|o__Treponematales|f__Treponemataceae|g__Treponema_B|s__Treponema_B_denticola_A_SGB_3175	chr6:64063154	rs3003687	A	G	0.06176	1982	-0.1245	0.02219	2.269e-08	intronic	EYS	chr6:64063154	A	G	0.05991	1262	0.01697	0.02795	0.5437
k__Bacteria|p__Patescibacteria|c__Saccharimonadia|o__Saccharimonadales|f__Saccharimonadaceae|g__TM7x|s__unclassified_SGB_2906	chr13:54870512	rs182143528	T	C	0.009177	1979	-0.1248	0.02224	2.272e-08	intergenic	MIR1297(dist=558464),MIR5007(dist=303942)	chr13:54870512	T	C	0.006359	1254	0.03413	0.02833	0.2285
k__Bacteria|p__Firmicutes|c__Clostridia|o__TANB77|f__unclassified_SGB_182	chr15:79763987	chr15:79763987	AAG	AAGAG	0.05332	1995	0.1239	0.02208	2.28e-08	intergenic	KIAA1024(dist=291687),MTHFS(dist=79560)	chr15:79763987	AAGAGAGAGAGAG	AAGAGAGAGAGAGAG	0.04942	1257	0.01878	0.02814	0.5045
k__Bacteria|p__Firmicutes|c__Negativicutes|o__Veillonellales|f__Veillonellaceae|g__Veillonella|s__Veillonella_rogosae_SGB_2008	chr2:58568827	rs12997900	G	A	0.2083	2000	-0.1223	0.0218	2.28e-08	ncRNA_intronic	LINC01122	chr2:58568827	G	A	0.2048	1275	-0.004182	0.02773	0.8801
k__Bacteria|p__Fusobacteriota|c__Fusobacteriia|o__Fusobacteriales|f__Fusobacteriaceae|g__Fusobacterium|s__unclassified_SGB_3321	chr1:7497640	rs117183787	G	T	0.02679	1980	-0.1231	0.02193	2.28e-08	intronic	CAMTA1	chr1:7497640	G	T	0.02711	1262	-0.009106	0.02801	0.7452
k__Bacteria|p__Firmicutes|c__Bacilli|o__Lactobacillales|f__Streptococcaceae|g__Streptococcus|s__Streptococcus_sanguinis_SGB_1209	chr8:9663741	rs78636926	C	T	0.1553	1983	0.1249	0.02225	2.281e-08	intronic	TNKS	chr8:9663741	C	T	0.1235	1271	-0.03821	0.028	0.1725
k__Bacteria|p__Patescibacteria|c__Saccharimonadia|o__Saccharimonadales|f__Saccharimonadaceae|g__TM7x|s__unclassified_SGB_689	chr2:35737437	rs143875817	CA	C	0.2418	1980	-0.1251	0.02229	2.284e-08	intergenic	MIR548AD(dist=265951),LOC100288911(dist=617312)	chr2:35737437	CA	C	0.1934	1258	0.01902	0.02848	0.5044
k__Bacteria|p__Firmicutes|c__Clostridia|o__Lachnospirales|f__Lachnospiraceae|g__unclassified_SGB_1093	chr8:81722173	rs3735700	C	T	0.1312	1982	0.124	0.0221	2.29e-08	upstream	ZFAND1(dist=869)	chr8:81722173	C	T	0.1195	1264	0.0145	0.02831	0.6085
k__Bacteria|p__Actinobacteriota|c__Actinobacteria|o__Actinomycetales|f__Actinomycetaceae|g__Pauljensenia|s__Pauljensenia_sp000308055_SGB_1219	chr5:102209558	chr5:102209558	TAA	TA	0.02929	1911	-0.1266	0.02255	2.292e-08	intergenic	ST8SIA4(dist=1306273),SLCO4C1(dist=24428)	chr5:102209558	TAA	TA	0.007048	1049	0.01659	0.0302	0.5829
k__Bacteria|p__Actinobacteriota|c__Actinobacteria|o__Mycobacteriales|f__Mycobacteriaceae|g__Corynebacterium	chr15:46336996	rs11858584	A	G	0.2346	1981	-0.1248	0.02223	2.293e-08	intergenic	LOC105370802(dist=405927),SEMA6D(dist=847210)	chr15:46336996	A	G	0.2172	1261	-0.005637	0.02785	0.8396
k__Bacteria|p__Firmicutes|c__Bacilli|o__Lactobacillales|f__Aerococcaceae|g__Granulicatella|s__unclassified_SGB_2930	chr1:88885287	rs10157783	C	A	0.1505	1992	0.1252	0.02232	2.302e-08	intronic	GTF2B	chr1:88885287	C	A	0.1383	1183	-0.003052	0.02899	0.9162
k__Bacteria|p__Firmicutes|c__Bacilli|o__Lactobacillales|f__Aerococcaceae|g__Granulicatella|s__unclassified_SGB_1445	chr1:180189745	rs141913339	T	C	0.01488	1995	-0.1222	0.02178	2.306e-08	intronic	QSOX1	chr1:180189745	T	C	0.01539	1267	-0.04055	0.02754	0.1412
k__Bacteria|p__Firmicutes|c__Bacilli|o__Lactobacillales|f__Streptococcaceae|g__Streptococcus|s__Streptococcus_sp001553685_SGB_223	chr5:82553027	rs75526773	A	G	0.03447	1996	0.1225	0.02183	2.312e-08	intergenic	ATP6AP1L(dist=233095),MIR3977(dist=287128)	chr5:82553027	A	G	0.02979	1271	0.0004743	0.02778	0.9864
k__Bacteria|p__Firmicutes|c__Bacilli|o__Lactobacillales|f__Streptococcaceae|g__Streptococcus|s__Streptococcus_sp001553685_SGB_223	chr5:82553151	rs79051849	G	A	0.03447	1996	0.1225	0.02183	2.312e-08	intergenic	ATP6AP1L(dist=233219),MIR3977(dist=287004)	chr5:82553151	G	A	0.02945	1271	0.002952	0.02778	0.9154
k__Bacteria|p__Proteobacteria|c__Gammaproteobacteria|o__Enterobacterales|f__Pasteurellaceae|g__Aggregatibacter|s__unclassified_SGB_1250	chr12:105214538	rs1196764	A	G	0.06272	1988	-0.1241	0.02213	2.318e-08	intronic	APPL2	chr12:105214538	A	G	0.09416	1234	-0.1241	0.02817	1.151e-05
k__Bacteria|p__Firmicutes|c__Bacilli|o__Lactobacillales|f__Streptococcaceae|g__Streptococcus|s__Streptococcus_sanguinis_SGB_1844	chr2:200945101	rs182867291	C	G	0.008929	1998	-0.1224	0.02183	2.33e-08	intronic	ORC2	chr2:200945101	C	G	0.009036	1274	-0.01083	0.02769	0.6957
k__Bacteria|p__Fusobacteriota|c__Fusobacteriia|o__Fusobacteriales|f__Fusobacteriaceae|g__Fusobacterium	chr14:89262772	rs146450873	C	T	0.03249	1995	0.1219	0.02174	2.34e-08	intronic	FOXN3	chr14:89262772	C	T	0.02309	1271	-0.003842	0.0277	0.8897
k__Bacteria|p__Firmicutes|c__Bacilli|o__Lactobacillales|f__Streptococcaceae|g__Streptococcus|s__Streptococcus_sanguinis_SGB_1209	chr8:9630140	rs76390705	C	T	0.1508	1983	0.1249	0.02227	2.34e-08	intronic	TNKS	chr8:9630140	C	T	0.1215	1271	-0.05124	0.02796	0.06714
k__Bacteria|p__Firmicutes|c__Bacilli|o__Lactobacillales|f__Streptococcaceae|g__Streptococcus|s__unclassified_SGB_2253	chr12:105214538	rs1196764	A	G	0.06272	2004	0.1228	0.0219	2.342e-08	intronic	APPL2	chr12:105214538	A	G	0.09416	1245	0.2579	0.02714	1.006e-20
k__Bacteria|p__Patescibacteria|c__Saccharimonadia|o__Saccharimonadales|f__Saccharimonadaceae|g__unclassified_SGB_812	chr12:17542003	rs139865558	C	CCCTT	0.02133	1971	-0.1253	0.02234	2.345e-08	intergenic	SKP1P2(dist=551375),LINC02378(dist=39820)	chr12:17542003	C	CCCTT	0.01271	1220	-0.01985	0.02872	0.4897
k__Bacteria|p__Campylobacterota|c__Campylobacteria|o__Campylobacterales|f__Campylobacteraceae|g__Campylobacter_A|s__unclassified_SGB_1072	chr9:112890183	rs61742087	T	C	0.009177	1982	0.1233	0.02199	2.362e-08	exonic	SLC46A2	chr9:112890183	T	C	0.01406	1251	0.002545	0.02833	0.9284
k__Bacteria|p__Proteobacteria|c__Gammaproteobacteria|o__Burkholderiales|f__Neisseriaceae|g__Simonsiella|s__Simonsiella_muelleri_SGB_3058	chr3:64523992	rs75432158	T	G	0.07589	1978	-0.1258	0.02244	2.37e-08	intronic	ADAMTS9	chr3:64523992	T	G	0.07329	1260	-0.0548	0.02835	0.05348
k__Bacteria|p__Fusobacteriota|c__Fusobacteriia|o__Fusobacteriales|f__Leptotrichiaceae|g__Leptotrichia_A	chrX:118444055	chrX:118444055	CA	C	0.3446	1996	-0.1213	0.02164	2.376e-08	intronic	WDR44	chrX:118444055
k__Bacteria|p__Proteobacteria|c__Gammaproteobacteria|o__Enterobacterales|f__Pasteurellaceae|g__Haemophilus_A|s__Haemophilus_A_sputorum_SGB_3223	chr10:3403760	rs76719981	T	A	0.407	1984	0.125	0.0223	2.376e-08	ncRNA_intronic	LOC105376360	chr10:3403760	T	A	0.3999	1264	-0.005506	0.0281	0.8447
k__Bacteria|p__Proteobacteria|c__Gammaproteobacteria|o__Enterobacterales|f__Pasteurellaceae|g__Haemophilus_D|s__Haemophilus_D_parainfluenzae_A_SGB_3080	chr8:19950620	rs113023641	A	G	0.1451	1984	0.1246	0.02223	2.385e-08	intronic	LPL	chr8:19950620	A	G	0.1345	1260	0.04395	0.02823	0.1197
k__Bacteria|p__Firmicutes|c__Clostridia|o__Lachnospirales|f__Lachnospiraceae|g__Oribacterium|s__unclassified_SGB_489	chr4:9932208	rs13122290	A	G	0.4308	1991	0.1202	0.02144	2.385e-08	intronic	SLC2A9	chr4:9932208	A	G	0.4796	1233	0.04451	0.02773	0.1087
k__Bacteria|p__Actinobacteriota|c__Coriobacteriia|o__Coriobacteriales|f__Atopobiaceae|g__Lancefieldella|s__unclassified_SGB_2940	chr8:82782242	rs77302273	A	G	0.1359	1992	-0.1232	0.02198	2.387e-08	intergenic	SNX16(dist=939956),LOC101927141(dist=129862)	chr8:82782242	A	G	0.1222	1265	0.01094	0.02788	0.6949
k__Bacteria|p__Firmicutes|c__Clostridia|o__Lachnospirales|f__Lachnospiraceae|g__Oribacterium|s__Oribacterium_sinus_SGB_3034	chr21:15287586	rs4605448	A	C	0.3103	2000	0.1247	0.02226	2.389e-08	intergenic	NRIP1(dist=222781),USP25(dist=442348)	chr21:15287586	A	C	0.3022	1272	0.03719	0.0282	0.1875
k__Bacteria|p__Firmicutes|c__Clostridia|o__Lachnospirales|f__Lachnospiraceae|g__Oribacterium|s__unclassified_SGB_489	chr4:9914578	rs7674723	T	C	0.317	1991	0.1197	0.02136	2.404e-08	intronic	SLC2A9	chr4:9914578	T	C	0.3337	1267	0.08091	0.02704	0.002823
k__Bacteria|p__Firmicutes|c__Negativicutes|o__Veillonellales|f__Dialisteraceae	chr2:221251050	rs78070672	A	C	0.01885	1989	-0.1234	0.02202	2.412e-08	intergenic	MIR4268(dist=1344485),EPHA4(dist=166977)	chr2:221251050	A	C	0.0202	1262	-0.02403	0.02802	0.3913
k__Bacteria|p__Bacteroidota|c__Bacteroidia|o__Bacteroidales|f__Bacteroidaceae|g__Prevotella|s__Prevotella_sp000467895_SGB_1817	chr1:230884516	rs9432232	A	G	0.4162	1984	0.1247	0.02227	2.415e-08	intergenic	LOC101927604(dist=5501),TTC13(dist=21725)	chr1:230884516	A	G	0.3909	1262	-0.04027	0.02839	0.1562
k__Bacteria|p__Proteobacteria|c__Gammaproteobacteria|o__Enterobacterales|f__Pasteurellaceae|g__Aggregatibacter|s__unclassified_SGB_2275	chrX:151247507	chrX:151247507	A	G	0.3996	1993	0.125	0.02231	2.434e-08	intergenic	GPR50(dist=66042),VMA21(dist=149678)	chrX:151247507
k__Bacteria|p__Campylobacterota|c__Campylobacteria|o__Campylobacterales|f__Campylobacteraceae|g__Campylobacter_A|s__unclassified_SGB_1919	chr5:135839190	rs191514767	G	A	0.01364	1989	0.1229	0.02194	2.435e-08	intronic	SLC25A48	chr5:135839190	G	A	0.01205	1269	0.007161	0.0277	0.7961
k__Bacteria|p__Patescibacteria|c__Saccharimonadia|o__Saccharimonadales|f__Saccharimonadaceae|g__TM7x|s__unclassified_SGB_1246	chr6:76943243	rs145207508	C	T	0.01562	1974	-0.1247	0.02226	2.435e-08	intergenic	LINC02540(dist=349620),HTR1B(dist=517605)	chr6:76943243	C	T	0.01473	1258	-0.0217	0.02823	0.4422
k__Bacteria|p__Patescibacteria|c__Saccharimonadia|o__Saccharimonadales|f__Saccharimonadaceae|g__UBA2866|s__unclassified_SGB_1711	chr4:86271590	rs185576816	T	C	0.008185	1993	-0.1236	0.02207	2.436e-08	intronic	MAPK10	chr4:86271590	T	C	0.008032	1269	-0.003776	0.02794	0.8925
k__Bacteria|p__Firmicutes|c__Bacilli|o__Lactobacillales|f__Streptococcaceae|g__Streptococcus|s__unclassified_SGB_2744	chr6:109938114	rs58459070	A	C	0.2242	1995	0.1241	0.02217	2.445e-08	intergenic	FIG4(dist=112683),GPR6(dist=40142)	chr6:109938114	A	C	0.2349	1267	-0.001522	0.02796	0.9566
k__Bacteria|p__Proteobacteria|c__Gammaproteobacteria|o__Enterobacterales|f__Pasteurellaceae|g__Haemophilus|s__Haemophilus_haemolyticus_SGB_3201	chr10:3420514	rs11251880	T	C	0.3886	1982	0.1245	0.02224	2.445e-08	ncRNA_intronic	LOC105376360	chr10:3420514	T	C	0.3558	1261	0.007656	0.02823	0.7863
k__Bacteria|p__Bacteroidota|c__Bacteroidia|o__Bacteroidales|f__Bacteroidaceae|g__Prevotella|s__Prevotella_enoeca_SGB_792	chr12:113241791	rs577678589	TGC	T	0.02234	1993	-0.1227	0.02191	2.452e-08	intronic	TPCN1	chr12:113241791	TGC	T	0.00882	1250	-0.01881	0.02812	0.5037
k__Bacteria|p__Actinobacteriota|c__Actinobacteria|o__Mycobacteriales|f__Mycobacteriaceae|g__Corynebacterium	chr6:64900485	rs4349800	G	A	0.473	1981	0.1244	0.02221	2.455e-08	intronic	EYS	chr6:64900485	G	A	0.4936	1261	0.0352	0.02779	0.2056
k__Bacteria|p__Spirochaetota|c__Spirochaetia|o__Treponematales|f__Treponemataceae|g__Treponema_B|s__Treponema_B_denticola_A_SGB_3175	chr6:64112439	rs112910193	T	G	0.06076	1982	-0.1242	0.02218	2.461e-08	intronic	EYS	chr6:64112439	T	G	0.05556	1262	-0.002479	0.02793	0.9293
k__Bacteria|p__Bacteroidota|c__Bacteroidia|o__Flavobacteriales|f__Weeksellaceae|g__unclassified_SGB_1950|s__unclassified_SGB_1950	chr22:48276490	rs909502	T	C	0.2609	1987	0.1249	0.02232	2.478e-08	intergenic	MIR3201(dist=2075),FAM19A5(dist=212970)	chr22:48276490	T	C	0.2463	1265	0.01694	0.02806	0.5461
k__Bacteria|p__Spirochaetota|c__Spirochaetia|o__Treponematales|f__Treponemataceae|g__Treponema_B|s__Treponema_B_denticola_A_SGB_3175	chr6:64061449	rs3003684	T	C	0.06176	1982	-0.1241	0.02218	2.502e-08	intronic	EYS	chr6:64061449	T	C	0.05991	1262	0.001029	0.02794	0.9706
k__Bacteria|p__Firmicutes|c__Clostridia|o__Lachnospirales|f__Lachnospiraceae|g__Oribacterium|s__unclassified_SGB_2037	chr5:165724519	rs263894	A	G	0.4256	1994	0.1241	0.02218	2.516e-08	intergenic	LOC102546299(dist=1181536),LINC01947(dist=1180703)	chr5:165724519	A	G	0.4307	1267	0.03228	0.02824	0.2533
k__Bacteria|p__Firmicutes|c__Negativicutes|o__Veillonellales|f__Veillonellaceae|g__Veillonella|s__Veillonella_parvula_A_SGB_2881	chr6:157979698	rs11759125	A	G	0.4191	1996	-0.1225	0.02189	2.531e-08	intergenic	SNX9(dist=34621),SYNJ2(dist=2158)	chr6:157979698	A	G	0.3772	1276	-0.0007244	0.02775	0.9792
k__Bacteria|p__Firmicutes|c__Clostridia|o__Lachnospirales|f__Lachnospiraceae|g__Oribacterium|s__unclassified_SGB_489	chr4:9958275	rs13114090	T	G	0.3916	1991	-0.1193	0.02133	2.534e-08	intronic	SLC2A9	chr4:9958275	T	G	0.3425	1230	-0.08186	0.02779	0.003282
k__Bacteria|p__Campylobacterota|c__Campylobacteria|o__Campylobacterales|f__Campylobacteraceae|g__Campylobacter_A|s__unclassified_SGB_1926	chrX:2558488	chrX:2558488	AA	GA	0.01668	1838	-0.126	0.02252	2.549e-08	intergenic	DHRSX(dist=57514),MIR6089(dist=50703)	chrX:2558488
k__Bacteria|p__Proteobacteria|c__Gammaproteobacteria|o__Enterobacterales|f__Pasteurellaceae|g__Haemophilus_A|s__Haemophilus_A_sputorum_SGB_975	chr6:167961965	rs143277468	G	C	0.008433	1981	-0.1248	0.02232	2.552e-08	intronic	AFDN	chr6:167961965	G	C	0.006359	1257	-0.006483	0.02821	0.8183
k__Bacteria|p__Patescibacteria|c__Saccharimonadia|o__Saccharimonadales|f__Saccharimonadaceae|g__unclassified_SGB_1558|s__unclassified_SGB_1558	chr6:164023029	rs962895	C	T	0.3331	1987	-0.1241	0.02219	2.552e-08	intergenic	LOC102724152(dist=351545),MEAT6(dist=770348)	chr6:164023029	C	T	0.3307	1267	0.0285	0.02821	0.3126
k__Bacteria|p__Firmicutes|c__Clostridia|o__Lachnospirales|f__Lachnospiraceae|g__Oribacterium|s__unclassified_SGB_1411	chr4:9936117	rs71603975	T	C	0.4725	1992	-0.1208	0.0216	2.553e-08	intronic	SLC2A9	chr4:9936117	T	C	0.4535	1268	-0.07858	0.02702	0.0037
k__Bacteria|p__Firmicutes|c__Clostridia|o__TANB77|f__CAG-508|g__CAG-793|s__unclassified_SGB_2130	chr3:73182516	rs117778368	A	G	0.03125	1993	-0.1245	0.02226	2.561e-08	intergenic	PPP4R2(dist=113315),PDZRN3(dist=199914)	chr3:73182516	A	G	0.02711	1270	0.01015	0.02816	0.7186
k__Bacteria|p__Firmicutes|c__Clostridia|o__TANB77|f__CAG-508|g__CAG-793|s__unclassified_SGB_2130	chr8:120355124	rs117143190	G	A	0.05754	1993	-0.1243	0.02223	2.566e-08	intronic	COL14A1	chr8:120355124	G	A	0.05957	1270	0.02036	0.02817	0.47
k__Bacteria|p__Patescibacteria	chr10:52167151	rs35468151	A	G	0.1121	1997	0.124	0.02218	2.579e-08	intronic	PRKG1	chr10:52167151	A	G	0.1155	1274	0.02267	0.02794	0.4173
k__Bacteria|p__Patescibacteria	chr10:52167343	rs79106132	G	A	0.1121	1997	0.124	0.02218	2.579e-08	intronic	PRKG1	chr10:52167343	G	A	0.1141	1274	0.01834	0.02795	0.5118
k__Bacteria|p__Firmicutes|c__Bacilli|o__Lactobacillales|f__Streptococcaceae|g__Streptococcus|s__unclassified_SGB_1949	chr4:159041762	rs185102622	G	A	0.0062	1989	0.1218	0.02178	2.588e-08	intergenic	C4orf45(dist=6581),RAPGEF2(dist=62364)	chr4:159041762	G	A	0.00502	1268	0.01142	0.02773	0.6805
k__Bacteria|p__Bacteroidota|c__Bacteroidia|o__Bacteroidales|f__Bacteroidaceae|g__Prevotella|s__unclassified_SGB_3330	chr14:99515632	rs201755591	GC	G	0.005208	1983	-0.1239	0.02218	2.613e-08	intronic	CCDC85C	chr14:99515632	GC	G	0.002365	1253	0.02504	0.02804	0.3719
k__Bacteria|p__Firmicutes|c__Bacilli|o__Lactobacillales|f__Streptococcaceae|g__Streptococcus|s__Streptococcus_infantis_SGB_1655	chr12:16357461	rs2075239	G	T	0.4995	1999	-0.1232	0.02205	2.62e-08	intronic	MGST1	chr12:16357461	G	T	0.4772	1270	-0.00309	0.02813	0.9126
k__Bacteria|p__Proteobacteria|c__Gammaproteobacteria|o__Enterobacterales|f__Pasteurellaceae|g__Haemophilus_D|s__unclassified_SGB_3550	chr10:3406856	rs141713109	T	TGGACAGAAATAATAAATGTTCATTCTGCGAGGTGCTGAC	0.3901	1979	0.1247	0.02231	2.624e-08	ncRNA_intronic	LOC105376360	chr10:3406856	T	TGGACAGAAATAATAAATGTTCATTCTGCGAGGTGCTGAC	0.3608	1262	0.01687	0.02828	0.5511
k__Bacteria|p__Actinobacteriota|c__Coriobacteriia|o__Coriobacteriales|f__Atopobiaceae|g__Lancefieldella|s__unclassified_SGB_2940	chr8:82755753	rs76681035	G	C	0.1349	1992	-0.1227	0.02197	2.637e-08	intergenic	SNX16(dist=913467),LOC101927141(dist=156351)	chr8:82755753	G	C	0.1188	1265	7.549e-05	0.02788	0.9978
k__Bacteria|p__Firmicutes|c__Bacilli|o__Erysipelotrichales|f__Erysipelotrichaceae|g__Solobacterium|s__unclassified_SGB_2497	chr13:73176474	rs142579282	T	C	0.004464	1988	-0.1246	0.02231	2.643e-08	intergenic	KLF5(dist=98932),LINC00392(dist=387770)	chr13:73176474	T	C	0.004377	1260	0.0004582	0.02808	0.987
k__Bacteria|p__Proteobacteria|c__Gammaproteobacteria|o__Enterobacterales|f__Pasteurellaceae|g__Haemophilus_D|s__unclassified_SGB_3480	chr18:38898280	rs4133291	G	A	0.4663	1976	0.125	0.02237	2.643e-08	intergenic	MIR4318(dist=1241065),MIR924HG(dist=308644)	chr18:38898280	G	A	0.4856	1258	-0.06793	0.02818	0.01605
k__Bacteria|p__Firmicutes|c__Bacilli|o__Staphylococcales|f__Gemellaceae|g__Gemella|s__Gemella_haemolysans_SGB_496	chr22:12566263	chr22:12566263	T	C	0.02753	1980	-0.1246	0.02231	2.654e-08	intergenic	LOC102723769(dist=609729)	chr22:12566263	T	C	0.02614	1247	0.01627	0.0284	0.5668
k__Bacteria|p__Firmicutes|c__Clostridia|o__Lachnospirales|f__Lachnospiraceae|g__Oribacterium|s__unclassified_SGB_1411	chr4:9995488	rs4529048	C	A	0.4209	1992	-0.1203	0.02154	2.656e-08	intronic	SLC2A9	chr4:9995488	C	A	0.4234	1268	-0.1135	0.02684	2.536e-05
k__Bacteria|p__Proteobacteria|c__Gammaproteobacteria|o__Enterobacterales|f__Pasteurellaceae|g__Haemophilus_D|s__Haemophilus_D_parainfluenzae_A_SGB_3080	chr10:3400341	rs17135209	T	C	0.3832	1984	0.1239	0.02219	2.662e-08	ncRNA_intronic	LOC105376360	chr10:3400341	T	C	0.3491	1260	0.003192	0.02817	0.9098
k__Bacteria|p__Firmicutes|c__Bacilli|o__Staphylococcales|f__Gemellaceae|g__Gemella|s__unclassified_SGB_1441	chr3:118843012	rs143679582	A	G	0.01389	1996	-0.1217	0.02179	2.664e-08	intergenic	LOC105374060(dist=32179),IGSF11(dist=57619)	chr3:118843012	A	G	0.008378	1268	-0.05804	0.02777	0.03683
k__Bacteria|p__Firmicutes|c__Bacilli|o__Lactobacillales|f__Streptococcaceae|g__Streptococcus|s__unclassified_SGB_1761	chr1:44938478	chr1:44938478	T	TTC	0.009425	1992	0.1228	0.02198	2.672e-08	intronic	EIF2B3	chr1:44938478	TTCTC	TTC	0.02416	1215	0.02056	0.0286	0.4722
k__Bacteria|p__Proteobacteria|c__Gammaproteobacteria|o__Burkholderiales|f__Neisseriaceae|g__Neisseria|s__Neisseria_sicca_A_SGB_986	chr22:46059960	rs12162624	G	C	0.01265	1978	0.1229	0.02201	2.676e-08	intergenic	PRR34-AS1(dist=1438),LOC642648(dist=4691)	chr22:46059960	G	C	0.01037	1260	0.008128	0.02804	0.7719
k__Bacteria|p__Firmicutes|c__Clostridia|o__Lachnospirales|f__Lachnospiraceae|g__Oribacterium|s__Oribacterium_sinus_SGB_2094	chr5:165724519	rs263894	A	G	0.4256	1993	0.1239	0.02218	2.688e-08	intergenic	LOC102546299(dist=1181536),LINC01947(dist=1180703)	chr5:165724519	A	G	0.4307	1267	0.02552	0.0282	0.3656
k__Bacteria|p__Firmicutes|c__Clostridia|o__Peptostreptococcales|f__Peptostreptococcaceae	chr5:180679816	rs118191015	A	G	0.007688	1972	-0.1247	0.02234	2.696e-08	intergenic	FLT4(dist=30192),LINC02222(dist=4280)	chr5:180679816	A	G	0.01004	1259	-0.05114	0.02819	0.06995
k__Bacteria|p__Firmicutes|c__Clostridia|o__Lachnospirales|f__Lachnospiraceae|g__Oribacterium|s__unclassified_SGB_489	chr4:10011839	rs3756236	A	T	0.4263	1991	0.1195	0.02142	2.705e-08	intronic	SLC2A9	chr4:10011839	A	T	0.4197	1267	0.08677	0.02699	0.001341
k__Bacteria|p__Patescibacteria|c__Saccharimonadia|o__Saccharimonadales|f__Saccharimonadaceae|g__TM7x|s__unclassified_SGB_2688	chr6:76943243	rs145207508	C	T	0.01562	1978	-0.1245	0.02231	2.706e-08	intergenic	LINC02540(dist=349620),HTR1B(dist=517605)	chr6:76943243	C	T	0.01473	1260	0.0009821	0.02823	0.9723
k__Bacteria|p__Firmicutes|c__Clostridia|o__Lachnospirales|f__Lachnospiraceae|g__unclassified_SGB_1093	chr8:81716869	rs11775707	T	C	0.1312	1982	0.1234	0.0221	2.708e-08	intronic	ZFAND1	chr8:81716869	T	C	0.1165	1264	0.004625	0.02827	0.8701
k__Bacteria|p__Bacteroidota|c__Bacteroidia|o__Bacteroidales|f__Bacteroidaceae|g__F0040|s__F0040_sp900095835_SGB_1710	chr21:10426508	rs77600321	A	G	0.01017	1995	-0.1237	0.02216	2.712e-08	intronic	BAGE,BAGE2,BAGE3,BAGE4,BAGE5	chr21:10426508	A	G	0.02897	1247	0.002136	0.02838	0.94
k__Bacteria|p__Firmicutes|c__Bacilli|o__Lactobacillales|f__Streptococcaceae|g__Streptococcus|s__unclassified_SGB_2927	chr16:54829895	rs181075849	T	C	0.01042	1992	0.1226	0.02197	2.714e-08	intergenic	LINC02140(dist=459196),LOC101927480(dist=17356)	chr16:54829895	T	C	0.006024	1268	0.1077	0.0275	9.546e-05
k__Bacteria|p__Patescibacteria|c__Saccharimonadia|o__Saccharimonadales|f__Saccharimonadaceae|g__TM7x|s__unclassified_SGB_1199	chr11:100073761	rs189738736	T	C	0.01141	1971	-0.1242	0.02225	2.727e-08	intronic	CNTN5	chr11:100073761	T	C	0.005689	1257	-0.007649	0.02827	0.7868
k__Bacteria|p__Firmicutes|c__Clostridia|o__Lachnospirales|f__Lachnospiraceae|g__unclassified_SGB_1093	chr5:113102017	rs28673913	A	G	0.126	1982	0.1233	0.0221	2.731e-08	intronic	MCC	chr5:113102017	A	G	0.1292	1264	0.003783	0.02813	0.893
k__Bacteria|p__Firmicutes|c__Bacilli|o__Lactobacillales|f__Streptococcaceae|g__Streptococcus|s__unclassified_SGB_2628	chr14:49542484	rs8012294	T	C	0.031	1983	0.1238	0.02219	2.735e-08	intergenic	LINC00648(dist=1747470),RPS29(dist=28500)	chr14:49542484	T	C	0.03347	1266	-0.03621	0.02802	0.1964
k__Bacteria|p__Actinobacteriota|c__Coriobacteriia|o__Coriobacteriales|f__Atopobiaceae|g__Lancefieldella|s__unclassified_SGB_2149	chr8:82737816	rs59426327	C	T	0.1431	1992	-0.1228	0.02201	2.744e-08	intergenic	SNX16(dist=895530),LOC101927141(dist=174288)	chr8:82737816	C	T	0.1299	1271	-0.009759	0.02776	0.7253
k__Bacteria|p__Fusobacteriota|c__Fusobacteriia|o__Fusobacteriales|f__Fusobacteriaceae|g__Fusobacterium|s__unclassified_SGB_3528	chr4:62641625	rs145803929	TTA	T	0.01835	1998	-0.1199	0.02149	2.746e-08	intergenic	ADGRL3-AS1(dist=479860),TECRL(dist=1636834)	chr4:62641625	TTA	T	0.01406	1274	-0.01757	0.02733	0.5204
k__Bacteria|p__Firmicutes|c__Clostridia|o__Lachnospirales|f__Lachnospiraceae|g__unclassified_SGB_1093	chr8:81638876	rs2957017	A	G	0.1317	1982	0.1233	0.0221	2.747e-08	intergenic	IMPA1P1(dist=7599),IMPA1(dist=18040)	chr8:81638876	A	G	0.1456	1224	0.02863	0.02865	0.3178
k__Bacteria|p__Firmicutes|c__Bacilli|o__Lactobacillales|f__Streptococcaceae|g__Streptococcus|s__unclassified_SGB_1178	chr7:51603485	rs202081319	G	C	0.01318	1981	0.1242	0.02226	2.748e-08	intergenic	COBL(dist=286624),POM121L12(dist=1432171)	chr7:51603485	G	C	0.004167	1126	0.02188	0.02955	0.4592
k__Bacteria|p__Firmicutes|c__Clostridia|o__4C28d-15|f__CAG-917|g__unclassified_SGB_1705|s__unclassified_SGB_1705	chr1:65008782	rs576885516	A	G	0.008433	1939	-0.1265	0.02267	2.749e-08	intronic	JAK1	chr1:65008782	A	G	0.009705	1244	0.01311	0.02846	0.6452
k__Bacteria|p__Firmicutes|c__Negativicutes|o__Veillonellales|f__Veillonellaceae|g__Veillonella|s__unclassified_SGB_1035	chr9:118661889	rs144822317	C	T	0.02331	1992	-0.1227	0.022	2.771e-08	intergenic	TLR4(dist=944398),LINC02578(dist=17782)	chr9:118661889	C	T	0.01539	1273	0.006452	0.02785	0.8168
k__Bacteria|p__Firmicutes|c__Clostridia|o__Lachnospirales|f__Lachnospiraceae|g__Oribacterium|s__unclassified_SGB_489	chr4:9976518	rs62295971	A	G	0.4306	1991	0.1195	0.02143	2.773e-08	intronic	SLC2A9	chr4:9976518	A	G	0.4304	1267	0.06404	0.0271	0.01826
k__Bacteria|p__Proteobacteria|c__Gammaproteobacteria|o__Enterobacterales|f__Pasteurellaceae|g__Haemophilus_D|s__unclassified_SGB_2986	chr10:3400341	rs17135209	T	C	0.3832	1988	0.1236	0.02216	2.777e-08	ncRNA_intronic	LOC105376360	chr10:3400341	T	C	0.3491	1261	0.01472	0.02819	0.6015
k__Bacteria|p__Firmicutes|c__Bacilli|o__Staphylococcales	chrX:19275757	chrX:19275757	A	G	0.006448	1980	0.1236	0.02216	2.777e-08	intergenic	ADGRG2(dist=153120),PDHA1(dist=68136)	chrX:19275757
k__Bacteria|p__Spirochaetota|c__Spirochaetia|o__Treponematales|f__Treponemataceae|g__Treponema_B|s__Treponema_B_denticola_A_SGB_3175	chr6:64057394	rs766951827	T	TAA	0.05828	1982	-0.1238	0.0222	2.779e-08	intronic	EYS	chr6:64057394	T	TAA	0.02918	1203	-0.01553	0.02856	0.5866
k__Bacteria|p__Bacteroidota|c__Bacteroidia|o__Bacteroidales|f__Bacteroidaceae|g__unclassified_SGB_1390	chr6:123261511	rs9388204	A	T	0.01068	1954	0.1238	0.02221	2.794e-08	intronic	TRDN	chr6:123261511	A	T	0.01841	1240	-0.01422	0.02797	0.6113
k__Bacteria|p__Patescibacteria|c__Saccharimonadia|o__Saccharimonadales|f__Saccharimonadaceae|g__unclassified_SGB_2516|s__unclassified_SGB_2516	chr5:174637331	chr5:174637331	CAAA	CAA	0.03571	1991	0.1241	0.02226	2.802e-08	intergenic	LINC01411(dist=110192),MSX2(dist=87241)	chr5:174637331	CA	CAA	0.03699	1221	0.03032	0.02868	0.2907
k__Bacteria|p__Fusobacteriota|c__Fusobacteriia|o__Fusobacteriales|f__Fusobacteriaceae|g__Fusobacterium|s__unclassified_SGB_3041	chr3:1132460	rs9869438	C	G	0.01885	1991	-0.1208	0.02167	2.821e-08	intronic	CNTN6	chr3:1132460	C	G	0.01573	1265	0.01082	0.02758	0.6949
k__Bacteria|p__Firmicutes|c__Bacilli|o__Lactobacillales|f__Streptococcaceae|g__Streptococcus|s__unclassified_SGB_1195	chr3:64129158	rs550754036	T	TTAAAAATACAAGACTCAAGTGTTG	0.03993	1993	0.1235	0.02215	2.828e-08	intronic	PRICKLE2	chr3:64129158	T	TTAAAAATACAAGACTCAAGTGTTG	0.03012	1268	0.01648	0.02797	0.5559
k__Bacteria|p__Proteobacteria|c__Gammaproteobacteria|o__Enterobacterales|f__Pasteurellaceae|g__Haemophilus_A|s__Haemophilus_A_sputorum_SGB_3223	chr10:3414125	rs11251876	T	C	0.4129	1984	0.1242	0.02229	2.83e-08	ncRNA_intronic	LOC105376360	chr10:3414125	T	C	0.408	1264	0.003087	0.02809	0.9125
k__Bacteria|p__Fusobacteriota|c__Fusobacteriia|o__Fusobacteriales|f__Leptotrichiaceae|g__Leptotrichia_A	chrX:118455993	chrX:118455993	G	A	0.346	1993	-0.1207	0.02166	2.837e-08	intergenic	WDR44(dist=6033),DOCK11(dist=39916)	chrX:118455993
k__Bacteria|p__Proteobacteria|c__Gammaproteobacteria|o__Enterobacterales|f__Pasteurellaceae|g__Haemophilus|s__unclassified_SGB_1080	chr22:23647649	chr22:23647649	CAA	CA	0.02059	1990	0.124	0.02224	2.847e-08	ncRNA_intronic	GUSBP11	chr22:23647649	CA	C	0.0105	1257	0.0411	0.02789	0.1408
k__Bacteria|p__Firmicutes|c__Clostridia|o__Lachnospirales|f__Lachnospiraceae|g__Oribacterium|s__unclassified_SGB_1411	chr4:10003173	rs10018663	C	T	0.4162	1992	-0.12	0.02153	2.856e-08	intronic	SLC2A9	chr4:10003173	C	T	0.4331	1268	-0.0898	0.02685	0.0008497
k__Bacteria|p__Actinobacteriota|c__Coriobacteriia|o__Coriobacteriales|f__Atopobiaceae|g__Lancefieldella|s__Lancefieldella_sp000564995_SGB_1669	chr8:82737816	rs59426327	C	T	0.1431	1985	-0.1227	0.02202	2.862e-08	intergenic	SNX16(dist=895530),LOC101927141(dist=174288)	chr8:82737816	C	T	0.1299	1269	0.00949	0.02768	0.7318
k__Bacteria|p__Firmicutes|c__Bacilli|o__Erysipelotrichales|f__Erysipelotrichaceae|g__Solobacterium|s__Solobacterium_extructa_SGB_681	chr6:19422538	rs565278268	T	A	0.0062	1982	0.1237	0.02221	2.869e-08	intergenic	LOC101928519(dist=242058),LOC105374960(dist=27283)	chr6:19422538	T	A	0.005391	1259	-0.006706	0.02804	0.811
k__Bacteria|p__Campylobacterota|c__Campylobacteria|o__Campylobacterales|f__Campylobacteraceae|g__Campylobacter_A|s__unclassified_SGB_2584	chr2:14201139	rs149372068	C	T	0.00496	1991	-0.122	0.0219	2.873e-08	intergenic	LOC100506474(dist=1194126),LINC00276(dist=27735)	chr2:14201139	C	T	0.003951	1181	-0.03549	0.0288	0.2181
k__Bacteria|p__Actinobacteriota|c__Actinobacteria|o__Actinomycetales|f__Dermabacteraceae	chr1:144378549	chr1:144378549	T	G	0.006962	1943	-0.1249	0.02242	2.874e-08	intergenic	PPIAL4F(dist=4890),RNVU1-15(dist=34027)	chr1:144378549
k__Bacteria|p__Bacteroidota|c__Bacteroidia|o__Bacteroidales|f__Bacteroidaceae|g__Prevotella|s__Prevotella_sp000467895_SGB_1817	chr1:230874050	rs398103794	CA	C	0.3951	1984	0.1236	0.02219	2.88e-08	upstream	LOC101927604(dist=796)	chr1:230874050	CA	C	0.3768	1262	-0.05291	0.02824	0.0612
k__Bacteria|p__Firmicutes|c__Clostridia|o__Lachnospirales|f__Lachnospiraceae|g__unclassified_SGB_1093	chr8:81726289	rs1844357	C	G	0.129	1982	0.1231	0.0221	2.88e-08	intergenic	ZFAND1(dist=4985),CHMP4C(dist=6164)	chr8:81726289	C	G	0.1178	1264	0.02531	0.02826	0.3706
k__Bacteria|p__Proteobacteria|c__Gammaproteobacteria|o__Enterobacterales|f__Pasteurellaceae|g__Aggregatibacter|s__Aggregatibacter_sp000466335_SGB_2575	chr8:12902237	chr8:12902237	CTTTAAAA	CTTAAAA	0.01871	1895	-0.1257	0.02256	2.882e-08	intergenic	LINC00681(dist=83946),TRMT9B(dist=43437)	chr8:12902237	CT	C	0.003853	1010	0.03077	0.03045	0.3125
k__Bacteria|p__Firmicutes|c__Clostridia|o__Lachnospirales|f__Lachnospiraceae|g__Oribacterium|s__unclassified_SGB_2356	chr13:52455459	rs369884298	T	C	0.007192	2000	-0.1241	0.02229	2.885e-08	UTR5	CKAP2(NM_001286687:c.-98A>T,NM_001098525:c.-98A>T,NM_018204:c.-98A>T)	chr13:52455459	T	C	0.004714	1266	-0.05996	0.02816	0.03341
k__Bacteria|p__Firmicutes|c__Bacilli|o__Lactobacillales|f__Streptococcaceae|g__Streptococcus|s__unclassified_SGB_3493	chr18:75647489	rs2584298	G	T	0.4735	1996	-0.1234	0.02215	2.896e-08	intergenic	SMIM21(dist=219786),LINC01898(dist=48594)	chr18:75647489	G	T	0.4552	1265	-0.06443	0.02801	0.0216
k__Bacteria|p__Proteobacteria|c__Gammaproteobacteria|o__Burkholderiales|f__Neisseriaceae|g__Neisseria|s__unclassified_SGB_3316	chr12:105214538	rs1196764	A	G	0.06272	1970	-0.1236	0.02219	2.907e-08	intronic	APPL2	chr12:105214538	A	G	0.09416	1225	-0.1786	0.02812	3.052e-10
k__Bacteria|p__Firmicutes|c__Bacilli|o__Lactobacillales|f__Streptococcaceae|g__Streptococcus|s__Streptococcus_pseudopneumoniae_A_SGB_1809	chr12:16348883	rs2975139	G	C	0.4799	1995	-0.1206	0.02165	2.909e-08	intronic	MGST1	chr12:16348883	G	C	0.4702	1272	-0.002288	0.02784	0.9345
k__Bacteria|p__Firmicutes|c__Bacilli|o__Lactobacillales|f__Streptococcaceae|g__Streptococcus|s__unclassified_SGB_2667	chr12:16350812	rs2975143	G	T	0.4958	1994	-0.1228	0.02205	2.913e-08	intronic	MGST1	chr12:16350812	G	T	0.491	1274	-0.03681	0.02794	0.1879
k__Bacteria|p__Firmicutes|c__Bacilli|o__Lactobacillales|f__Streptococcaceae|g__Streptococcus|s__unclassified_SGB_2667	chr12:16351329	rs3028593	CAA	C	0.4958	1994	-0.1228	0.02205	2.913e-08	intronic	MGST1	chr12:16351329	CAA	C	0.4853	1274	-0.03121	0.02796	0.2644
k__Bacteria|p__Actinobacteriota|c__Coriobacteriia|o__Coriobacteriales|f__Atopobiaceae|g__Lancefieldella|s__unclassified_SGB_2940	chr8:82750476	rs5021313	T	G	0.1352	1992	-0.1223	0.02197	2.925e-08	intergenic	SNX16(dist=908190),LOC101927141(dist=161628)	chr8:82750476	T	G	0.1017	1265	-0.006109	0.02795	0.8271
k__Bacteria|p__Actinobacteriota|c__Coriobacteriia|o__Coriobacteriales|f__Atopobiaceae|g__Lancefieldella|s__unclassified_SGB_2940	chr8:82756433	rs77428434	G	A	0.1347	1992	-0.1223	0.02197	2.928e-08	intergenic	SNX16(dist=914147),LOC101927141(dist=155671)	chr8:82756433	G	A	0.1198	1265	-0.007364	0.02788	0.7917
k__Bacteria|p__Actinobacteriota|c__Actinobacteria|o__Mycobacteriales|f__Mycobacteriaceae|g__Corynebacterium	chr6:64943868	rs6929764	G	A	0.434	1981	0.1236	0.0222	2.94e-08	intronic	EYS	chr6:64943868	G	A	0.4707	1228	0.02841	0.02822	0.3142
k__Bacteria|p__Firmicutes|c__Bacilli|o__Lactobacillales|f__Streptococcaceae|g__Streptococcus|s__unclassified_SGB_2786	chrX:16248781	chrX:16248781	T	C	0.007192	1984	-0.1245	0.02236	2.942e-08	intergenic	MAGEB17(dist=77388),CTPS2(dist=339218)	chrX:16248781
k__Bacteria|p__Bacteroidota|c__Bacteroidia|o__Bacteroidales|f__Bacteroidaceae|g__Prevotella|s__Prevotella_sp000467895_SGB_1817	chr1:230857729	rs12034355	T	G	0.3936	1984	0.1235	0.02219	2.956e-08	intronic	C1orf198	chr1:230857729	T	G	0.3825	1262	-0.03779	0.02819	0.1803
k__Bacteria|p__Bacteroidota|c__Bacteroidia|o__Bacteroidales|f__Bacteroidaceae|g__Prevotella|s__Prevotella_sp000467895_SGB_1817	chr1:230860666	rs12042210	C	T	0.3936	1984	0.1235	0.02219	2.956e-08	intronic	C1orf198	chr1:230860666	C	T	0.3879	1262	-0.04441	0.02817	0.1151
k__Bacteria|p__Bacteroidota|c__Bacteroidia|o__Bacteroidales|f__Bacteroidaceae|g__Prevotella|s__Prevotella_sp000467895_SGB_1817	chr1:230861515	rs78809430	T	C	0.3936	1984	0.1235	0.02219	2.956e-08	intronic	C1orf198	chr1:230861515	T	C	0.3859	1262	-0.0379	0.02818	0.1789
k__Bacteria|p__Firmicutes|c__Bacilli|o__Lactobacillales|f__Streptococcaceae|g__Streptococcus|s__unclassified_SGB_2743	chr14:58988531	rs111483113	CT	C	0.3088	2000	-0.1235	0.02219	2.958e-08	ncRNA_intronic	LINC01500	chr14:58988531	CT	C	0.3092	1270	-0.004902	0.02804	0.8612
k__Bacteria|p__Bacteroidota|c__Bacteroidia|o__Bacteroidales|f__Bacteroidaceae|g__Prevotella|s__Prevotella_sp000467895_SGB_1817	chr1:230854511	rs4593836	G	A	0.3936	1984	0.1235	0.02219	2.972e-08	intronic	C1orf198	chr1:230854511	G	A	0.3699	1251	-0.0271	0.02833	0.339
k__Bacteria|p__Firmicutes|c__Clostridia|o__Peptostreptococcales|f__Anaerovoracaceae|g__UBA6648|s__unclassified_SGB_45	chrX:2558488	chrX:2558488	AA	GA	0.01668	1837	-0.1266	0.02274	2.979e-08	intergenic	DHRSX(dist=57514),MIR6089(dist=50703)	chrX:2558488
k__Bacteria|p__Firmicutes|c__Bacilli|o__Lactobacillales|f__Streptococcaceae	chr12:16352304	rs1913262	T	A	0.4926	1980	-0.1217	0.02188	2.979e-08	intronic	MGST1	chr12:16352304	T	A	0.4672	1266	-0.009686	0.02792	0.7287
k__Bacteria|p__Actinobacteriota|c__Actinobacteria|o__Mycobacteriales|f__Mycobacteriaceae|g__Corynebacterium	chr6:64931706	rs7753625	T	C	0.4539	1981	0.1235	0.02219	2.99e-08	intronic	EYS	chr6:64931706	C	T	0.4863	1146	-0.05167	0.02918	0.07687
k__Bacteria|p__Actinobacteriota|c__Coriobacteriia|o__Coriobacteriales|f__Atopobiaceae|g__Lancefieldella|s__unclassified_SGB_3453	chr8:82782242	rs77302273	A	G	0.1359	1992	-0.1217	0.02187	2.997e-08	intergenic	SNX16(dist=939956),LOC101927141(dist=129862)	chr8:82782242	A	G	0.1222	1272	0.005503	0.02764	0.8422
k__Bacteria|p__Firmicutes|c__Bacilli|o__Lactobacillales|f__Streptococcaceae	chr12:16350812	rs2975143	G	T	0.4958	1980	-0.1217	0.02187	2.999e-08	intronic	MGST1	chr12:16350812	G	T	0.491	1266	-0.01473	0.02789	0.5975
k__Bacteria|p__Firmicutes|c__Bacilli|o__Lactobacillales|f__Streptococcaceae	chr12:16351329	rs3028593	CAA	C	0.4958	1980	-0.1217	0.02187	2.999e-08	intronic	MGST1	chr12:16351329	CAA	C	0.4853	1266	-0.01367	0.0279	0.6242
k__Bacteria|p__Actinobacteriota|c__Coriobacteriia|o__Coriobacteriales|f__Atopobiaceae|g__Lancefieldella|s__unclassified_SGB_2940	chr8:82770328	rs2895846	A	G	0.1359	1992	-0.1223	0.02199	3.005e-08	intergenic	SNX16(dist=928042),LOC101927141(dist=141776)	chr8:82770328	A	G	0.1222	1265	0.001763	0.02786	0.9496
k__Bacteria|p__Proteobacteria|c__Gammaproteobacteria|o__Enterobacterales|f__Pasteurellaceae|g__Haemophilus_A|s__Haemophilus_A_sputorum_SGB_3223	chr10:3404440	rs112841237	T	C	0.4065	1984	0.124	0.0223	3.032e-08	ncRNA_intronic	LOC105376360	chr10:3404440	T	C	0.3949	1264	-0.007025	0.02811	0.8027
k__Bacteria|p__Patescibacteria	chr10:52167728	rs80062613	T	G	0.1119	1997	0.1234	0.02218	3.037e-08	intronic	PRKG1	chr10:52167728	T	G	0.1185	1274	0.01757	0.02794	0.5295
k__Bacteria|p__Proteobacteria|c__Gammaproteobacteria|o__Enterobacterales|f__Pasteurellaceae|g__Haemophilus_D|s__unclassified_SGB_3550	chr10:3411752	rs143565737	C	CAT	0.3906	1979	0.1241	0.02231	3.044e-08	ncRNA_intronic	LOC105376360	chr10:3411752	C	CAT	0.3725	1262	0.003995	0.0282	0.8874
k__Bacteria|p__Actinobacteriota|c__Actinobacteria|o__Actinomycetales|f__Actinomycetaceae|g__Pauljensenia|s__unclassified_SGB_2054	chr17:37175192	chr17:37175192	T	A	0.01389	1998	-0.1235	0.02221	3.048e-08	intronic	ACACA	chr17:37175192	T	A	0.01037	1272	-0.04745	0.0281	0.0915
k__Bacteria|p__Patescibacteria|c__Saccharimonadia|o__Saccharimonadales|f__Saccharimonadaceae|g__unclassified_SGB_2893|s__unclassified_SGB_2893	chr2:241066634	rs35767626	G	A	0.01885	1989	-0.1235	0.02221	3.05e-08	intronic	SNED1	chr2:241066634	G	A	0.02912	1268	-0.02764	0.02804	0.3245
k__Bacteria|p__Firmicutes|c__Bacilli|o__Lactobacillales|f__Streptococcaceae|g__Streptococcus|s__unclassified_SGB_2015	chr1:227374230	rs147743138	G	GTAGTT	0.3157	2002	0.1204	0.02166	3.063e-08	intergenic	CDC42BPA(dist=56105),ZNF678(dist=189289)	chr1:227374230	G	GTAGTT	0.3199	1274	0.0596	0.0281	0.03411
k__Bacteria|p__Firmicutes|c__Clostridia|o__Lachnospirales|f__Lachnospiraceae|g__unclassified_SGB_1093	chr8:81711760	rs59698595	T	TCAAA	0.1307	1982	0.1229	0.02211	3.068e-08	intronic	ZFAND1	chr8:81711760	T	TCAAA	0.1138	1264	0.01892	0.02828	0.5036
k__Bacteria|p__Firmicutes|c__Bacilli|o__Lactobacillales|f__Streptococcaceae|g__Streptococcus|s__unclassified_SGB_1034	chr1:122802807	chr1:122802807	A	T	0.005982	1990	-0.1199	0.02157	3.07e-08	intergenic	EMBP1(dist=1230919)	chr1:122802807
k__Bacteria|p__Actinobacteriota|c__Coriobacteriia|o__Coriobacteriales|f__Atopobiaceae|g__Lancefieldella|s__unclassified_SGB_2940	chr8:82754109	rs17733712	C	T	0.1347	1992	-0.1222	0.02197	3.073e-08	intergenic	SNX16(dist=911823),LOC101927141(dist=157995)	chr8:82754109	C	T	0.1148	1265	-0.004033	0.0279	0.8851
k__Bacteria|p__Patescibacteria|c__Saccharimonadia|o__Saccharimonadales|f__Saccharimonadaceae|g__TM7x|s__unclassified_SGB_689	chr13:54870512	rs182143528	T	C	0.009177	1980	-0.1235	0.02222	3.081e-08	intergenic	MIR1297(dist=558464),MIR5007(dist=303942)	chr13:54870512	T	C	0.006359	1258	0.02875	0.02829	0.3097
k__Bacteria|p__Firmicutes|c__Clostridia|o__Lachnospirales|f__Lachnospiraceae|g__Oribacterium|s__unclassified_SGB_489	chr4:9932172	rs13112015	C	T	0.432	1991	0.1192	0.02144	3.084e-08	intronic	SLC2A9	chr4:9932172	C	T	0.4629	1267	0.06041	0.02728	0.02695
k__Bacteria|p__Firmicutes|c__Clostridia|o__Lachnospirales|f__Lachnospiraceae|g__Oribacterium|s__unclassified_SGB_489	chr4:10020435	rs12647117	C	T	0.4273	1991	0.119	0.02142	3.088e-08	intronic	SLC2A9	chr4:10020435	C	T	0.427	1267	0.08249	0.02703	0.002326
k__Bacteria|p__Firmicutes|c__Bacilli|o__Lactobacillales|f__Streptococcaceae|g__Streptococcus|s__unclassified_SGB_2460	chr6:121704576	rs11154044	C	T	0.4663	1993	-0.1216	0.02188	3.097e-08	intergenic	GJA1(dist=254832),HSF2(dist=694975)	chr6:121704576	C	T	0.4883	1273	0.005135	0.02787	0.8539
k__Bacteria|p__Bacteroidota|c__Bacteroidia|o__Bacteroidales|f__Porphyromonadaceae|g__Porphyromonas|s__Porphyromonas_endodontalis_SGB_3255	chr4:12849485	rs147429103	T	C	0.01811	1978	-0.1222	0.02199	3.098e-08	intergenic	LINC02270(dist=598200),RAB28(dist=518238)	chr4:12849485	T	C	0.01908	1258	-0.0151	0.02782	0.5874
k__Bacteria|p__Firmicutes|c__Clostridia|o__Lachnospirales|f__Lachnospiraceae|g__Oribacterium|s__unclassified_SGB_489	chr4:9937345	rs4447863	T	C	0.4311	1991	0.1192	0.02144	3.105e-08	intronic	SLC2A9	chr4:9937345	T	C	0.4404	1267	0.06205	0.02715	0.02244
k__Bacteria|p__Campylobacterota|c__Campylobacteria|o__Campylobacterales|f__Campylobacteraceae|g__Campylobacter_A|s__Campylobacter_A_concisus_T_SGB_3515	chr1:18371568	rs74867719	A	T	0.03646	2001	0.1224	0.02203	3.114e-08	intronic	IGSF21	chr1:18371568	A	T	0.02979	1274	0.01633	0.02781	0.5572
k__Bacteria|p__Firmicutes|c__Bacilli|o__Lactobacillales|f__Streptococcaceae|g__Streptococcus|s__Streptococcus_cristatus_B_SGB_3258	chr13:99618410	rs560146372	C	A	0.0062	1989	0.1233	0.02219	3.117e-08	intronic	CLYBL	chr13:99618410	C	A	0.003036	1252	0.03673	0.02798	0.1896
k__Bacteria|p__Patescibacteria|c__Saccharimonadia|o__Saccharimonadales|f__Saccharimonadaceae|g__unclassified_SGB_2610	chr6:166955974	chr6:166955974	C	G	0.008722	1915	-0.1256	0.0226	3.124e-08	intronic	RNASET2	chr6:166955974
k__Bacteria|p__Firmicutes|c__Clostridia|o__Lachnospirales|f__Lachnospiraceae|g__Oribacterium|s__unclassified_SGB_1215	chr4:10357480	rs13114042	A	T	0.4179	1996	-0.1177	0.02118	3.124e-08	intergenic	WDR1(dist=240446),ZNF518B(dist=82400)	chr4:10357480	A	T	0.3902	1268	-0.1075	0.02679	6.327e-05
k__Bacteria|p__Spirochaetota|c__Spirochaetia|o__Treponematales|f__Treponemataceae|g__Treponema_B|s__Treponema_B_denticola_A_SGB_3175	chr6:64118196	rs75954466	A	G	0.06052	1982	-0.1232	0.02218	3.128e-08	intronic	EYS	chr6:64118196	A	G	0.06225	1262	-0.003163	0.02795	0.9099
k__Bacteria|p__Spirochaetota|c__Spirochaetia|o__Treponematales|f__Treponemataceae|g__Treponema_B|s__Treponema_B_denticola_A_SGB_3175	chr6:64118446	rs79324558	T	G	0.06052	1982	-0.1232	0.02218	3.128e-08	intronic	EYS	chr6:64118446	T	G	0.06124	1262	-0.005839	0.02794	0.8345
k__Bacteria|p__Actinobacteriota|c__Actinobacteria|o__Mycobacteriales|f__Mycobacteriaceae|g__Corynebacterium	chr6:64901055	rs138004956	G	GC	0.4655	1981	0.1234	0.0222	3.13e-08	intronic	EYS	chr6:64901055	GC	G	0.4893	1229	-0.05153	0.02813	0.06723
k__Bacteria|p__Proteobacteria|c__Gammaproteobacteria|o__Enterobacterales|f__Pasteurellaceae|g__Haemophilus_D|s__unclassified_SGB_3550	chr10:3420514	rs11251880	T	C	0.3886	1979	0.1239	0.02231	3.131e-08	ncRNA_intronic	LOC105376360	chr10:3420514	T	C	0.3558	1262	0.02419	0.02823	0.3916
k__Bacteria|p__Spirochaetota|c__Spirochaetia|o__Treponematales|f__Treponemataceae|g__Treponema_C|s__Treponema_C_lecithinolyticum_SGB_311	chr17:74940819	rs182370752	A	C	0.006696	1963	-0.1236	0.02225	3.139e-08	intronic	OTOP3	chr17:74940819	A	C	0.005689	1249	0.01718	0.02815	0.5419
k__Bacteria|p__Patescibacteria|c__Saccharimonadia|o__Saccharimonadales|f__Saccharimonadaceae|g__TM7x|s__unclassified_SGB_689	chr2:35782491	rs1160731	T	A	0.2086	1980	-0.1241	0.02233	3.142e-08	intergenic	MIR548AD(dist=311005),LOC100288911(dist=572258)	chr2:35782491	T	A	0.1878	1258	0.007012	0.02834	0.8047
k__Bacteria|p__Firmicutes|c__Bacilli|o__Lactobacillales|f__Streptococcaceae	chr12:16352362	rs1913263	A	G	0.4923	1980	-0.1215	0.02188	3.151e-08	intronic	MGST1	chr12:16352362	A	G	0.4682	1266	-0.0112	0.02791	0.6882
k__Bacteria|p__Firmicutes|c__Clostridia|o__Lachnospirales|f__Lachnospiraceae|g__unclassified_SGB_1093	chr8:81692007	rs1948260	C	T	0.1297	1982	0.1228	0.0221	3.159e-08	intergenic	IMPA1(dist=5653),SLC10A5(dist=1649)	chr8:81692007	C	T	0.1339	1264	0.01836	0.02835	0.5174
k__Bacteria|p__Firmicutes|c__Clostridia|o__Lachnospirales|f__Lachnospiraceae|g__unclassified_SGB_1093	chr8:81696003	rs2955003	T	A	0.1297	1982	0.1228	0.0221	3.159e-08	intergenic	SLC10A5(dist=1031),ZFAND1(dist=5328)	chr8:81696003	T	A	0.1191	1264	0.01774	0.02821	0.5297
k__Bacteria|p__Firmicutes|c__Clostridia|o__Lachnospirales|f__Lachnospiraceae|g__unclassified_SGB_1093	chr8:81699328	rs2991000	G	T	0.1297	1982	0.1228	0.0221	3.159e-08	intergenic	SLC10A5(dist=4356),ZFAND1(dist=2003)	chr8:81699328	G	T	0.1178	1264	0.01478	0.02826	0.6009
k__Bacteria|p__Proteobacteria|c__Gammaproteobacteria|o__Enterobacterales|f__Pasteurellaceae|g__Haemophilus_D|s__unclassified_SGB_3384	chr5:73848476	rs2931443	T	C	0.4725	1977	-0.1226	0.02207	3.161e-08	intronic	ARHGEF28	chr5:73848476	T	C	0.4709	1262	0.04095	0.02822	0.1471
k__Bacteria|p__Bacteroidota|c__Bacteroidia|o__Bacteroidales|f__Bacteroidaceae|g__Prevotella|s__Prevotella_nanceiensis_SGB_3467	chr5:34554377	rs142792588	G	A	0.009177	1993	-0.1231	0.02216	3.173e-08	intergenic	RAI14(dist=101951)	chr5:34554377	G	A	0.006359	1272	0.0005301	0.02817	0.985
k__Bacteria|p__Firmicutes|c__Clostridia|o__Lachnospirales|f__Lachnospiraceae|g__Catonella|s__unclassified_SGB_2059	chr17:1500580	rs189720376	A	T	0.009673	1998	0.1213	0.02185	3.174e-08	intronic	INPP5K	chr17:1500580	A	T	0.008701	1271	-0.02245	0.02781	0.4197
k__Bacteria|p__Firmicutes|c__Bacilli|o__Lactobacillales|f__Streptococcaceae|g__Streptococcus|s__Streptococcus_infantis_I_SGB_1798	chr2:200091471	rs76640898	G	A	0.008681	1992	-0.1212	0.02182	3.176e-08	intergenic	MAIP1(dist=127347),SPATS2L(dist=214410)	chr2:200091471	G	A	0.008032	1272	-0.07386	0.02757	0.007485
k__Bacteria|p__Proteobacteria|c__Gammaproteobacteria|o__Enterobacterales|f__Pasteurellaceae|g__Haemophilus_D|s__unclassified_SGB_3426	chr10:105319345	rs6584665	A	G	0.02034	1985	-0.1242	0.02237	3.189e-08	intergenic	SORCS3(dist=54103),LOC101927549(dist=354265)	chr10:105319345	A	G	0.01993	1233	-0.008019	0.02849	0.7784
k__Bacteria|p__Firmicutes|c__Bacilli|o__Staphylococcales|f__Gemellaceae|g__Gemella|s__Gemella_haemolysans_B_SGB_3190	chr10:85840679	rs117964943	C	T	0.01215	1995	0.1239	0.02231	3.195e-08	intronic	GRID1	chr10:85840679	C	T	0.01205	1266	-0.01795	0.02817	0.5241
k__Bacteria|p__Actinobacteriota|c__Coriobacteriia|o__Coriobacteriales|f__Atopobiaceae|g__Lancefieldella|s__unclassified_SGB_3453	chr8:82770328	rs2895846	A	G	0.1359	1992	-0.1215	0.02188	3.198e-08	intergenic	SNX16(dist=928042),LOC101927141(dist=141776)	chr8:82770328	A	G	0.1222	1272	-0.008018	0.02762	0.7716
k__Bacteria|p__Firmicutes|c__Bacilli|o__Lactobacillales|f__Streptococcaceae|g__Streptococcus|s__Streptococcus_oralis_SGB_2373	chr7:83533201	rs116923539	T	C	0.01215	1993	0.1219	0.02196	3.202e-08	intronic	SEMA3E	chr7:83533201	T	C	0.01473	1269	-0.02399	0.02785	0.3891
k__Bacteria|p__Proteobacteria|c__Gammaproteobacteria|o__Enterobacterales|f__Pasteurellaceae|g__Aggregatibacter|s__Aggregatibacter_sp000466335_SGB_2226	chr4:166909887	rs79008701	C	T	0.02579	1990	-0.1232	0.0222	3.208e-08	intronic	SPOCK3	chr4:166909887	C	T	0.01807	1267	-0.04503	0.02806	0.1088
k__Bacteria|p__Actinobacteriota|c__Actinobacteria|o__Actinomycetales|f__Micrococcaceae|g__Rothia|s__Rothia_sp001808955_SGB_2280	chr12:3942696	rs113011385	T	C	0.009921	1992	-0.1233	0.02221	3.209e-08	intergenic	PARP11(dist=69248),CCND2-AS1(dist=306071)	chr12:3942696	T	C	0.008367	1270	0.002426	0.028	0.931
k__Bacteria|p__Firmicutes|c__Clostridia|o__Lachnospirales|f__Lachnospiraceae|g__Oribacterium|s__unclassified_SGB_489	chr4:9925929	rs13124563	G	A	0.4306	1991	0.119	0.02144	3.21e-08	intronic	SLC2A9	chr4:9925929	G	A	0.4388	1267	0.04921	0.02713	0.06993
k__Bacteria|p__Bacteroidota|c__Bacteroidia|o__Bacteroidales|f__Bacteroidaceae|g__Prevotella|s__Prevotella_sp000467895_SGB_51	chr12:103382711	rs12369026	A	G	0.1334	1996	-0.1213	0.02186	3.217e-08	intronic	C12orf42	chr12:103382711	A	G	0.1138	1271	-0.0002206	0.02773	0.9937
k__Bacteria|p__Proteobacteria|c__Gammaproteobacteria|o__Enterobacterales|f__Pasteurellaceae|g__Haemophilus_A|s__Haemophilus_A_sputorum_SGB_3223	chr10:3404880	rs10795033	C	T	0.4142	1984	0.1238	0.02231	3.234e-08	ncRNA_intronic	LOC105376360	chr10:3404880	C	T	0.4264	1264	-0.01363	0.02806	0.6273
k__Bacteria|p__Proteobacteria|c__Gammaproteobacteria|o__Enterobacterales|f__Pasteurellaceae|g__Haemophilus_A|s__Haemophilus_A_sputorum_SGB_3223	chr10:3404893	rs10795034	G	C	0.4142	1984	0.1238	0.02231	3.234e-08	ncRNA_intronic	LOC105376360	chr10:3404893	G	C	0.4254	1264	-0.01246	0.02806	0.657
k__Bacteria|p__Spirochaetota|c__Spirochaetia|o__Treponematales|f__Treponemataceae|g__Treponema_B|s__Treponema_B_denticola_A_SGB_3175	chr6:64122464	rs74427464	T	C	0.06126	1982	-0.123	0.02217	3.234e-08	intronic	EYS	chr6:64122464	T	C	0.06058	1262	0.01182	0.02792	0.6721
k__Bacteria|p__Campylobacterota|c__Campylobacteria|o__Campylobacterales|f__Campylobacteraceae|g__Campylobacter_A|s__unclassified_SGB_1778	chr6:49475467	rs189387038	G	A	0.01017	2001	-0.1203	0.02167	3.236e-08	intronic	CENPQ	chr6:49475467	G	A	0.007363	1274	0.01282	0.02719	0.6374
k__Bacteria|p__Firmicutes|c__Clostridia|o__Lachnospirales|f__Lachnospiraceae|g__Oribacterium|s__unclassified_SGB_1411	chr4:9925355	rs35950306	C	CTT	0.472	1992	-0.1198	0.0216	3.245e-08	intronic	SLC2A9	chr4:9925355	C	CTT	0.4414	1268	-0.05537	0.02711	0.04133
k__Bacteria|p__Spirochaetota|c__Spirochaetia|o__Treponematales|f__Treponemataceae|g__Treponema_C|s__unclassified_SGB_1992	chr2:51912004	rs182310180	G	A	0.005952	1992	-0.122	0.02199	3.245e-08	ncRNA_intronic	LOC730100	chr2:51912004	G	A	0.00502	1269	0.01302	0.02785	0.6401
k__Bacteria|p__Firmicutes|c__Clostridia|o__Lachnospirales|f__Lachnospiraceae|g__Oribacterium|s__Oribacterium_sinus_SGB_3034	chr21:15288851	rs2823206	T	C	0.3046	2000	0.1235	0.02225	3.249e-08	intergenic	NRIP1(dist=224046),USP25(dist=441083)	chr21:15288851	T	C	0.3032	1272	0.02331	0.02823	0.4093
k__Bacteria|p__Firmicutes|c__Bacilli|o__Lactobacillales|f__Streptococcaceae|g__Streptococcus|s__Streptococcus_cristatus_B_SGB_3258	chr13:99504246	chr13:99504246	T	TC	0.00496	1989	0.123	0.02216	3.257e-08	intronic	TM9SF2	chr13:99504246	T	TC	0.00502	1262	0.02144	0.02787	0.442
k__Bacteria|p__Proteobacteria|c__Gammaproteobacteria|o__Enterobacterales|f__Pasteurellaceae|g__Haemophilus_D	chr10:3406856	rs141713109	T	TGGACAGAAATAATAAATGTTCATTCTGCGAGGTGCTGAC	0.3901	1983	0.1234	0.02223	3.258e-08	ncRNA_intronic	LOC105376360	chr10:3406856	T	TGGACAGAAATAATAAATGTTCATTCTGCGAGGTGCTGAC	0.3608	1256	0.01743	0.02833	0.5385
k__Bacteria|p__Firmicutes|c__Clostridia|o__Lachnospirales|f__Lachnospiraceae|g__unclassified_SGB_1093	chr8:81678626	rs2991004	G	A	0.1317	1982	0.1226	0.0221	3.283e-08	intronic	IMPA1	chr8:81678626	G	A	0.1305	1264	0.02903	0.02823	0.3041
k__Bacteria|p__Firmicutes|c__Negativicutes|o__Veillonellales|f__Veillonellaceae|g__Veillonella|s__unclassified_SGB_3585	chr12:105214538	rs1196764	A	G	0.06272	2000	0.1218	0.02196	3.292e-08	intronic	APPL2	chr12:105214538	A	G	0.09416	1244	0.2751	0.02709	2.519e-23
k__Bacteria|p__Firmicutes|c__Clostridia|o__Lachnospirales|f__Lachnospiraceae|g__Oribacterium|s__unclassified_SGB_489	chr4:10019666	rs2240724	C	G	0.4271	1991	0.1188	0.02142	3.292e-08	intronic	SLC2A9	chr4:10019666	C	G	0.4277	1267	0.08203	0.02705	0.002477
k__Bacteria|p__Firmicutes|c__Clostridia|o__Lachnospirales|f__Lachnospiraceae|g__Oribacterium|s__unclassified_SGB_489	chr4:10021357	rs2276961	T	C	0.4271	1991	0.1188	0.02142	3.292e-08	exonic	SLC2A9	chr4:10021357	T	C	0.4254	1267	0.08967	0.02702	0.0009288
k__Bacteria|p__Proteobacteria|c__Gammaproteobacteria|o__Burkholderiales|f__Neisseriaceae|g__Neisseria|s__unclassified_SGB_3010	chr21:30224085	rs80070242	C	T	0.01935	1974	-0.1224	0.02206	3.303e-08	intergenic	CLDN8(dist=7934),KRTAP24-1(dist=57224)	chr21:30224085	C	T	0.01673	1258	0.005629	0.02821	0.8419
k__Bacteria|p__Proteobacteria|c__Gammaproteobacteria|o__Burkholderiales|f__Neisseriaceae|g__Neisseria|s__unclassified_SGB_3010	chr21:30227942	rs187732572	T	C	0.01935	1974	-0.1224	0.02206	3.303e-08	intergenic	CLDN8(dist=11791),KRTAP24-1(dist=53367)	chr21:30227942	T	C	0.0174	1258	0.0006032	0.02818	0.9829
k__Bacteria|p__Proteobacteria|c__Gammaproteobacteria|o__Burkholderiales|f__Neisseriaceae|g__Neisseria|s__unclassified_SGB_3010	chr21:30233567	rs184845254	T	A	0.01935	1974	-0.1224	0.02206	3.303e-08	intergenic	CLDN8(dist=17416),KRTAP24-1(dist=47742)	chr21:30233567	T	A	0.0174	1258	-0.01502	0.02818	0.5942
k__Bacteria|p__Proteobacteria|c__Gammaproteobacteria|o__Burkholderiales|f__Neisseriaceae|g__Simonsiella|s__Simonsiella_muelleri_SGB_3058	chr3:64525013	rs17070914	A	C	0.07589	1978	-0.1244	0.02243	3.304e-08	intronic	ADAMTS9	chr3:64525013	A	C	0.07329	1260	-0.0543	0.02833	0.0555
k__Bacteria|p__Campylobacterota|c__Campylobacteria|o__Campylobacterales|f__Campylobacteraceae|g__Campylobacter_A|s__unclassified_SGB_1072	chr9:112905983	chr9:112905983	AT	A	0.009177	1982	0.122	0.022	3.308e-08	intergenic	SLC46A2(dist=15070),ZNF883(dist=91137)	chr9:112905983	AT	A	0.01372	1251	0.01022	0.02834	0.7186
k__Bacteria|p__Actinobacteriota|c__Coriobacteriia|o__Coriobacteriales|f__Atopobiaceae|g__Lancefieldella|s__unclassified_SGB_2940	chr8:82737816	rs59426327	C	T	0.1431	1992	-0.1221	0.02201	3.313e-08	intergenic	SNX16(dist=895530),LOC101927141(dist=174288)	chr8:82737816	C	T	0.1299	1265	-0.01239	0.02791	0.6572
k__Bacteria|p__Firmicutes|c__Bacilli|o__Lactobacillales|f__Streptococcaceae|g__Streptococcus|s__Streptococcus_pseudopneumoniae_C_SGB_3014	chr6:33645984	rs558603718	T	C	0.005456	1991	0.1211	0.02184	3.316e-08	intronic	ITPR3	chr6:33645984	T	C	0.001682	1265	-0.01204	0.02766	0.6635
k__Bacteria|p__Actinobacteriota|c__Actinobacteria|o__Actinomycetales|f__Actinomycetaceae|g__Pauljensenia|s__unclassified_SGB_1959	chr17:22540511	rs187811390	T	C	0.01835	1999	-0.1224	0.02208	3.325e-08	intergenic	MTRNR2L1(dist=15846)	chr17:22540511	T	C	0.01372	1269	-0.01254	0.02802	0.6546
k__Bacteria|p__Firmicutes|c__Bacilli|o__Lactobacillales|f__Streptococcaceae|g__Streptococcus|s__unclassified_SGB_2460	chr6:121680161	rs9320838	G	A	0.4673	1993	-0.1213	0.02188	3.334e-08	intergenic	GJA1(dist=230417),HSF2(dist=719390)	chr6:121680161	G	A	0.4849	1273	0.0155	0.02786	0.5781
k__Bacteria|p__Firmicutes|c__Negativicutes|o__Veillonellales|f__Veillonellaceae|g__Veillonella|s__unclassified_SGB_2905	chr1:122802807	chr1:122802807	A	T	0.005982	1990	-0.1197	0.02159	3.344e-08	intergenic	EMBP1(dist=1230919)	chr1:122802807
k__Bacteria|p__Firmicutes|c__Clostridia|o__Lachnospirales|f__Lachnospiraceae|g__Lachnoanaerobaculum|s__Lachnoanaerobaculum_umeaense_SGB_772	chr4:10058799	rs7664225	G	A	0.4819	1987	-0.1196	0.02158	3.346e-08	intergenic	SLC2A9(dist=18551),WDR1(dist=15540)	chr4:10058799	G	A	0.489	1266	-0.08615	0.0274	0.001701
k__Bacteria|p__Proteobacteria|c__Gammaproteobacteria|o__Burkholderiales|f__Neisseriaceae|g__Eikenella|s__unclassified_SGB_172	chr2:117393315	rs567041433	G	C	0.009425	1991	-0.1221	0.02202	3.346e-08	intergenic	DPP10(dist=1547563),DDX18(dist=421364)	chr2:117393315	G	C	0.01171	1265	-0.01899	0.028	0.4979
k__Bacteria|p__Actinobacteriota|c__Actinobacteria|o__Actinomycetales|f__Actinomycetaceae|g__Pauljensenia|s__Pauljensenia_odontolyticus_A_SGB_70	chr15:100419109	chr15:100419109	G	A	0.01179	1929	0.1237	0.02231	3.352e-08	ncRNA_intronic	CERS3-AS1	chr15:100419109	G	A	0.0164	1268	-0.03323	0.028	0.2355
k__Bacteria|p__Spirochaetota|c__Spirochaetia|o__Treponematales|f__Treponemataceae|g__Treponema_A|s__unclassified_SGB_1652	chr3:193695160	rs7643844	T	C	0.03199	1988	-0.1224	0.02207	3.36e-08	UTR3	OPA1(NM_130834:c.*560A>T,NM_001354664:c.*560A>T,NM_130836:c.*560A>T,NM_130835:c.*560A>T,NM_015560:c.*560A>T,NM_130837:c.*560A>T,NM_130831:c.*560A>T,NM_130833:c.*560A>T,NM_130832:c.*560A>T,NM_001354663:c.*560A>T)	chr3:193695160	T	C	0.03782	1270	0.02988	0.02807	0.2873
k__Bacteria|p__Actinobacteriota|c__Actinobacteria|o__Actinomycetales|f__Micrococcaceae|g__Rothia|s__unclassified_SGB_1651	chr15:88553876	chr15:88553876	T	C	0.006116	1941	0.1243	0.02243	3.365e-08	intergenic	DET1(dist=7173),LINC01586(dist=31695)	chr15:88553876	T	C	0.002144	787	0.05493	0.03234	0.08977
k__Bacteria|p__Fusobacteriota|c__Fusobacteriia|o__Fusobacteriales|f__Fusobacteriaceae|g__Fusobacterium|s__Fusobacterium_periodonticum_C_SGB_3464	chr7:85419274	rs75323514	G	A	0.006696	1981	-0.1218	0.02198	3.367e-08	intergenic	SEMA3D(dist=297343),LINC00972(dist=1848)	chr7:85419274	G	A	0.004714	1258	0.03285	0.02806	0.242
k__Bacteria|p__Actinobacteriota|c__Actinobacteria|o__Actinomycetales|f__Actinomycetaceae|g__Actinomyces|s__unclassified_SGB_972	chr14:49526644	rs72678022	A	G	0.02877	1992	0.1221	0.02203	3.372e-08	intergenic	LINC00648(dist=1731630),RPS29(dist=44340)	chr14:49526644	A	G	0.02945	1270	0.008372	0.0276	0.7617
k__Bacteria|p__Firmicutes|c__Clostridia|o__Lachnospirales|f__Lachnospiraceae|g__Catonella|s__unclassified_SGB_3061	chr12:123700840	rs117416067	G	T	0.06647	1995	-0.1188	0.02143	3.387e-08	intronic	TCTN2	chr12:123700840	G	T	0.05756	1271	0.01409	0.02768	0.6109
k__Bacteria|p__Fusobacteriota|c__Fusobacteriia|o__Fusobacteriales|f__Leptotrichiaceae|g__Leptotrichia_A|s__unclassified_SGB_2065	chrX:118432004	chrX:118432004	T	C	0.3496	1996	-0.12	0.02165	3.388e-08	intronic	WDR44	chrX:118432004
k__Bacteria|p__Proteobacteria|c__Gammaproteobacteria|o__Enterobacterales|f__Pasteurellaceae|g__Haemophilus_A|s__Haemophilus_A_sputorum_SGB_3223	chr10:3411752	rs143565737	C	CAT	0.3906	1984	0.1236	0.02231	3.391e-08	ncRNA_intronic	LOC105376360	chr10:3411752	C	CAT	0.3725	1264	-0.006535	0.02811	0.8162
k__Bacteria|p__Actinobacteriota|c__Coriobacteriia|o__Coriobacteriales|f__Atopobiaceae|g__Lancefieldella|s__unclassified_SGB_2666	chr12:7701578	rs7971025	C	A	0.3539	1974	-0.1236	0.02231	3.404e-08	intergenic	GDF3(dist=5785),DPPA3(dist=9876)	chr12:7701578	C	A	0.3728	1255	0.02183	0.02827	0.4402
k__Bacteria|p__Fusobacteriota|c__Fusobacteriia|o__Fusobacteriales|f__Leptotrichiaceae|g__Leptotrichia_A	chrX:118457867	chrX:118457867	TTCTCTCTCTC	TTCTC	0.3392	1980	-0.1204	0.02173	3.417e-08	intergenic	WDR44(dist=7907),DOCK11(dist=38042)	chrX:118457867
k__Bacteria|p__Firmicutes|c__Clostridia|o__Lachnospirales|f__Lachnospiraceae|g__Lachnoanaerobaculum|s__Lachnoanaerobaculum_umeaense_SGB_772	chr4:10034516	rs10006397	C	A	0.4886	1987	-0.1195	0.02157	3.418e-08	intronic	SLC2A9	chr4:10034516	C	A	0.4977	1266	-0.05902	0.02748	0.03194
k__Bacteria|p__Firmicutes|c__Clostridia|o__Lachnospirales|f__Lachnospiraceae|g__Oribacterium|s__unclassified_SGB_489	chr4:9934813	rs6449140	G	C	0.432	1991	0.1188	0.02144	3.418e-08	intronic	SLC2A9	chr4:9934813	G	C	0.4541	1267	0.06656	0.02725	0.01472
k__Bacteria|p__Firmicutes|c__Clostridia|o__Tissierellales|f__Helcococcaceae|g__Parvimonas|s__Parvimonas_micra_SGB_2987	chr22:41198300	chr22:41198300	G	A	0.0186	1992	-0.1218	0.02198	3.421e-08	upstream	EP300-AS1(dist=799)	chr22:41198300	G	A	0.01132	1201	-0.06657	0.02857	0.01995
k__Bacteria|p__Firmicutes|c__Clostridia|o__Lachnospirales|f__Lachnospiraceae|g__Oribacterium|s__Oribacterium_sp000160135_SGB_411	chr17:74968997	rs146416329	A	G	0.0124	1989	-0.1226	0.02214	3.425e-08	intronic	HID1	chr17:74968997	A	G	0.007697	1270	0.03014	0.02796	0.2813
k__Bacteria|p__Patescibacteria|c__Saccharimonadia|o__Saccharimonadales|f__Saccharimonadaceae|g__TM7x|s__unclassified_SGB_3200	chr2:35748897	rs3914801	C	T	0.2468	1990	-0.1233	0.02225	3.425e-08	intergenic	MIR548AD(dist=277411),LOC100288911(dist=605852)	chr2:35748897	C	T	0.2088	1267	-0.003386	0.02832	0.9049
k__Bacteria|p__Campylobacterota|c__Campylobacteria|o__Campylobacterales|f__Campylobacteraceae|g__Campylobacter_A|s__unclassified_SGB_1072	chr9:112877351	rs10739378	C	T	0.01017	1982	0.1218	0.02198	3.427e-08	intergenic	SNX30(dist=2364),SLC46A2(dist=1569)	chr9:112877351	C	T	0.01841	1251	0.001653	0.02834	0.9535
k__Bacteria|p__Campylobacterota|c__Campylobacteria|o__Campylobacterales|f__Campylobacteraceae|g__Campylobacter_A|s__unclassified_SGB_1072	chr9:112878696	rs10739379	C	G	0.01017	1982	0.1218	0.02198	3.427e-08	downstream	SLC46A2(dist=224)	chr9:112878696	C	G	0.01774	1251	-0.0006931	0.02831	0.9805
k__Bacteria|p__Campylobacterota|c__Campylobacteria|o__Campylobacterales|f__Campylobacteraceae|g__Campylobacter_A|s__unclassified_SGB_1072	chr9:112878901	rs4979176	G	A	0.01017	1982	0.1218	0.02198	3.427e-08	downstream	SLC46A2(dist=19)	chr9:112878901	G	A	0.01807	1251	0.00246	0.02831	0.9308
k__Bacteria|p__Firmicutes|c__Clostridia|o__Lachnospirales|f__Lachnospiraceae|g__Lachnoanaerobaculum|s__Lachnoanaerobaculum_umeaense_SGB_772	chr4:10003173	rs10018663	C	T	0.4162	1987	-0.1192	0.02152	3.439e-08	intronic	SLC2A9	chr4:10003173	C	T	0.4331	1266	-0.08445	0.02739	0.002096
k__Bacteria|p__Firmicutes|c__Clostridia|o__Lachnospirales|f__Lachnospiraceae|g__Oribacterium|s__unclassified_SGB_388	chr3:171854405	rs146787180	G	A	0.01389	1999	0.1218	0.02199	3.439e-08	intronic	TMEM212	chr3:171854405	G	A	0.01071	1273	-0.02407	0.02788	0.3881
k__Bacteria|p__Actinobacteriota|c__Actinobacteria|o__Actinomycetales|f__Actinomycetaceae|g__Pauljensenia|s__unclassified_SGB_1042	chr4:61012823	rs200386447	T	C	0.03621	1989	0.1222	0.02206	3.443e-08	intergenic	MIR548AG1(dist=90139),LINC02271(dist=130833)	chr4:61012823	T	C	0.03782	1266	-0.02481	0.02755	0.3681
k__Bacteria|p__Firmicutes|c__Bacilli|o__Erysipelotrichales|f__Erysipelotrichaceae|g__Solobacterium|s__unclassified_SGB_3390	chr20:56933485	rs62208758	C	T	0.4722	1992	0.1227	0.02215	3.448e-08	intergenic	TFAP2C(dist=294203),BMP7(dist=235268)	chr20:56933485	C	T	0.4404	1261	0.01646	0.02808	0.5579
k__Bacteria|p__Proteobacteria|c__Gammaproteobacteria|o__Enterobacterales|f__Pasteurellaceae|g__Haemophilus|s__Haemophilus_haemolyticus_SGB_3201	chr10:3406856	rs141713109	T	TGGACAGAAATAATAAATGTTCATTCTGCGAGGTGCTGAC	0.3901	1982	0.1232	0.02225	3.457e-08	ncRNA_intronic	LOC105376360	chr10:3406856	T	TGGACAGAAATAATAAATGTTCATTCTGCGAGGTGCTGAC	0.3608	1261	0.004246	0.02829	0.8807
k__Bacteria|p__Firmicutes|c__Clostridia|o__Lachnospirales|f__Lachnospiraceae|g__Oribacterium|s__unclassified_SGB_489	chr4:9914556	rs7674711	T	C	0.318	1991	0.1183	0.02136	3.459e-08	intronic	SLC2A9	chr4:9914556	T	C	0.334	1267	0.07715	0.02704	0.004405
k__Bacteria|p__Firmicutes|c__Bacilli|o__Lactobacillales|f__Streptococcaceae|g__Streptococcus|s__Streptococcus_sp001553685_SGB_223	chr4:175259116	chr4:175259116	AGTGTGTATGTGTGTGTGTGTGTGTGT	AGTGTATGTGTGTGTGTGTGTGTGT	0.04563	1996	0.1209	0.02183	3.479e-08	intergenic	ADAM29(dist=280936),GPM6A(dist=373821)	chr4:175259116	AGT	A	0.02027	1137	0.03162	0.02928	0.2804
k__Bacteria|p__Fusobacteriota|c__Fusobacteriia|o__Fusobacteriales|f__Leptotrichiaceae|g__Leptotrichia_A|s__unclassified_SGB_2065	chrX:118374355	chrX:118374355	G	A	0.3487	1997	-0.1199	0.02165	3.479e-08	intronic	WDR44	chrX:118374355
k__Bacteria|p__Proteobacteria|c__Gammaproteobacteria|o__Burkholderiales|f__Neisseriaceae|g__Neisseria|s__unclassified_SGB_2855	chr12:63005503	rs10506456	G	T	0.07961	1970	-0.1228	0.02217	3.481e-08	intergenic	PPM1H(dist=70618),AVPR1A(dist=137256)	chr12:63005503	G	T	0.0666	1252	0.0236	0.02812	0.4015
k__Bacteria|p__Proteobacteria|c__Gammaproteobacteria|o__Enterobacterales|f__Pasteurellaceae|g__Haemophilus|s__Haemophilus_sp002998595_SGB_2965	chr6:167961965	rs143277468	G	C	0.008433	1981	-0.1229	0.0222	3.495e-08	intronic	AFDN	chr6:167961965	G	C	0.006359	1264	0.01507	0.02792	0.5894
k__Bacteria|p__Patescibacteria|c__Saccharimonadia|o__Saccharimonadales|f__Saccharimonadaceae|g__TM7x|s__unclassified_SGB_572	chr2:35782468	rs397815183	AT	A	0.2423	1975	-0.1234	0.02229	3.5e-08	intergenic	MIR548AD(dist=310982),LOC100288911(dist=572281)	chr2:35782468	AT	A	0.2182	1256	0.02692	0.02829	0.3415
k__Bacteria|p__Firmicutes|c__Bacilli|o__Lactobacillales|f__Streptococcaceae|g__Streptococcus|s__unclassified_SGB_2628	chr14:49539608	rs12436454	C	T	0.03323	1983	0.1228	0.02219	3.501e-08	intergenic	LINC00648(dist=1744594),RPS29(dist=31376)	chr14:49539608	C	T	0.03347	1266	-0.02905	0.02802	0.3
k__Bacteria|p__Firmicutes|c__Bacilli|o__Lactobacillales|f__Streptococcaceae|g__Streptococcus|s__unclassified_SGB_2015	chr1:227372609	rs35470631	G	GTTC	0.3152	2002	0.1199	0.02166	3.506e-08	intergenic	CDC42BPA(dist=54484),ZNF678(dist=190910)	chr1:227372609	G	GTTC	0.3136	1274	0.04549	0.02805	0.1051
k__Bacteria|p__Actinobacteriota|c__Coriobacteriia|o__Coriobacteriales|f__Atopobiaceae|g__Lancefieldella|s__unclassified_SGB_2940	chr8:82742499	rs76911265	A	G	0.1344	1992	-0.1216	0.02197	3.506e-08	intergenic	SNX16(dist=900213),LOC101927141(dist=169605)	chr8:82742499	A	G	0.1165	1265	-0.0008534	0.02793	0.9756
k__Bacteria|p__Campylobacterota|c__Campylobacteria|o__Campylobacterales|f__Campylobacteraceae|g__Campylobacter_A|s__unclassified_SGB_1597	chr11:121782405	rs6589896	G	C	0.1548	1985	-0.1237	0.02234	3.511e-08	intergenic	SORL1(dist=148643),MIR100HG(dist=245924)	chr11:121782405	G	C	0.1583	1231	-0.03795	0.02857	0.1844
k__Bacteria|p__Firmicutes|c__Clostridia|o__Lachnospirales|f__Lachnospiraceae|g__Oribacterium|s__unclassified_SGB_489	chr7:111629243	chr7:111629243	TTTCCTTCCTTCC	TTTCCTTCCTTCCTTCC	0.03213	1922	-0.121	0.02185	3.517e-08	intergenic	IMMP2L(dist=66726),DOCK4(dist=96865)	chr7:111629243	TTTCCTTCC	TTTCCTTCCTTCC	0.0152	1187	0.009771	0.02803	0.7275
k__Bacteria|p__Bacteroidota|c__Bacteroidia|o__Bacteroidales|f__Bacteroidaceae|g__Prevotella|s__Prevotella_sp000467895_SGB_1817	chr1:230869835	rs3811501	C	T	0.3971	1984	0.1228	0.02219	3.518e-08	upstream	C1orf198(dist=246)	chr1:230869835	C	T	0.3799	1262	-0.06094	0.02821	0.03094
k__Bacteria|p__Bacteroidota|c__Bacteroidia|o__Bacteroidales|f__Bacteroidaceae|g__Prevotella|s__Prevotella_sp000467895_SGB_1817	chr1:230865266	rs16852927	T	C	0.3978	1984	0.1228	0.02219	3.519e-08	intronic	C1orf198	chr1:230865266	T	C	0.3842	1262	-0.03865	0.02821	0.1708
k__Bacteria|p__Actinobacteriota|c__Coriobacteriia|o__Coriobacteriales|f__Atopobiaceae|g__Lancefieldella|s__unclassified_SGB_2940	chr8:82768940	rs76313117	C	T	0.1364	1992	-0.1217	0.02198	3.519e-08	intergenic	SNX16(dist=926654),LOC101927141(dist=143164)	chr8:82768940	C	T	0.1258	1265	-0.0003186	0.02788	0.9909
k__Bacteria|p__Actinobacteriota|c__Coriobacteriia|o__Coriobacteriales|f__Atopobiaceae|g__Lancefieldella|s__unclassified_SGB_2940	chr8:82776917	rs58643309	A	C	0.1364	1992	-0.1217	0.02198	3.519e-08	intergenic	SNX16(dist=934631),LOC101927141(dist=135187)	chr8:82776917	A	C	0.1238	1265	0.005261	0.02788	0.8504
k__Bacteria|p__Actinobacteriota|c__Coriobacteriia|o__Coriobacteriales|f__Atopobiaceae|g__Lancefieldella|s__unclassified_SGB_2940	chr8:82778482	rs78702308	G	A	0.1364	1992	-0.1217	0.02198	3.519e-08	intergenic	SNX16(dist=936196),LOC101927141(dist=133622)	chr8:82778482	G	A	0.1238	1265	0.008352	0.02789	0.7646
k__Bacteria|p__Actinobacteriota|c__Coriobacteriia|o__Coriobacteriales|f__Atopobiaceae|g__Lancefieldella|s__unclassified_SGB_2940	chr8:82779023	rs78791895	T	C	0.1364	1992	-0.1217	0.02198	3.519e-08	intergenic	SNX16(dist=936737),LOC101927141(dist=133081)	chr8:82779023	T	C	0.1238	1265	0.006845	0.0279	0.8062
k__Bacteria|p__Actinobacteriota|c__Coriobacteriia|o__Coriobacteriales|f__Atopobiaceae|g__Lancefieldella|s__unclassified_SGB_2940	chr8:82786379	rs75490672	C	G	0.1364	1992	-0.1217	0.02198	3.519e-08	intergenic	SNX16(dist=944093),LOC101927141(dist=125725)	chr8:82786379	C	G	0.1275	1265	0.0001178	0.02786	0.9966
k__Bacteria|p__Actinobacteriota|c__Coriobacteriia|o__Coriobacteriales|f__Atopobiaceae|g__Lancefieldella|s__unclassified_SGB_2940	chr8:82786555	rs78597835	C	T	0.1364	1992	-0.1217	0.02198	3.519e-08	intergenic	SNX16(dist=944269),LOC101927141(dist=125549)	chr8:82786555	C	T	0.1285	1265	-0.006446	0.02785	0.817
k__Bacteria|p__Firmicutes|c__Clostridia|o__Lachnospirales|f__Lachnospiraceae|g__unclassified_SGB_1093	chr8:81718990	rs7816946	C	A	0.131	1982	0.1224	0.02211	3.543e-08	intronic	ZFAND1	chr8:81718990	C	A	0.1178	1264	0.01386	0.02826	0.6238
k__Bacteria|p__Proteobacteria|c__Gammaproteobacteria|o__Enterobacterales|f__Pasteurellaceae|g__Haemophilus_A|s__Haemophilus_A_sputorum_SGB_3223	chr10:3410985	rs7917213	C	T	0.4062	1984	0.1234	0.0223	3.547e-08	ncRNA_intronic	LOC105376360	chr10:3410985	C	T	0.3876	1264	-0.005037	0.02812	0.8579
k__Bacteria|p__Proteobacteria|c__Gammaproteobacteria|o__Enterobacterales|f__Pasteurellaceae|g__Haemophilus_A|s__Haemophilus_A_sputorum_SGB_3223	chr10:3411011	rs7913248	G	A	0.4062	1984	0.1234	0.0223	3.547e-08	ncRNA_intronic	LOC105376360	chr10:3411011	G	A	0.3882	1264	-0.01024	0.02811	0.7157
k__Bacteria|p__Spirochaetota|c__Spirochaetia|o__Treponematales|f__Treponemataceae|g__Treponema_A|s__unclassified_SGB_3206	chr9:122365952	rs10985620	C	G	0.04936	1987	0.1231	0.02224	3.553e-08	intergenic	MRRF(dist=40637),PTGS1(dist=4578)	chr9:122365952	C	G	0.04886	1266	0.01568	0.02797	0.5751
k__Bacteria|p__Spirochaetota|c__Spirochaetia|o__Treponematales|f__Treponemataceae|g__Treponema_A|s__unclassified_SGB_3206	chr9:122366720	rs75207958	T	C	0.04936	1987	0.1231	0.02224	3.553e-08	intergenic	MRRF(dist=41405),PTGS1(dist=3810)	chr9:122366720	T	C	0.04886	1266	0.01568	0.02797	0.5751
k__Bacteria|p__Spirochaetota|c__Spirochaetia|o__Treponematales|f__Treponemataceae|g__Treponema_A|s__unclassified_SGB_3206	chr9:122367279	rs75890930	A	G	0.04936	1987	0.1231	0.02224	3.553e-08	intergenic	MRRF(dist=41964),PTGS1(dist=3251)	chr9:122367279	A	G	0.04819	1266	0.01567	0.02799	0.5757
k__Bacteria|p__Spirochaetota|c__Spirochaetia|o__Treponematales|f__Treponemataceae|g__Treponema_A|s__unclassified_SGB_3206	chr9:122367292	rs114126089	A	G	0.04936	1987	0.1231	0.02224	3.553e-08	intergenic	MRRF(dist=41977),PTGS1(dist=3238)	chr9:122367292	A	G	0.04786	1266	0.01603	0.02799	0.567
k__Bacteria|p__Spirochaetota|c__Spirochaetia|o__Treponematales|f__Treponemataceae|g__Treponema_A|s__unclassified_SGB_3206	chr9:122367475	rs115773101	A	G	0.04936	1987	0.1231	0.02224	3.553e-08	intergenic	MRRF(dist=42160),PTGS1(dist=3055)	chr9:122367475	A	G	0.04853	1266	0.02147	0.02797	0.4428
k__Bacteria|p__Spirochaetota|c__Spirochaetia|o__Treponematales|f__Treponemataceae|g__Treponema_A|s__unclassified_SGB_3206	chr9:122367488	rs116191554	A	T	0.04936	1987	0.1231	0.02224	3.553e-08	intergenic	MRRF(dist=42173),PTGS1(dist=3042)	chr9:122367488	A	T	0.04853	1266	0.02147	0.02797	0.4428
k__Bacteria|p__Proteobacteria|c__Gammaproteobacteria|o__Enterobacterales|f__Pasteurellaceae|g__Haemophilus_A|s__Haemophilus_A_sputorum_SGB_3223	chr10:3411955	rs1538098	A	G	0.4058	1984	0.1234	0.0223	3.564e-08	ncRNA_intronic	LOC105376360	chr10:3411955	A	G	0.3942	1264	-0.01004	0.0281	0.7209
k__Bacteria|p__Patescibacteria|c__Saccharimonadia|o__Saccharimonadales|f__Saccharimonadaceae|g__unclassified_SGB_2734|s__unclassified_SGB_2734	chr10:83637271	rs147864672	A	G	0.03497	1984	-0.1229	0.02221	3.578e-08	intergenic	NRG3(dist=650092),LOC105378397(dist=35135)	chr10:83637271	A	G	0.0338	1271	-0.00494	0.02802	0.8601
k__Bacteria|p__Firmicutes|c__Bacilli|o__Lactobacillales|f__Streptococcaceae|g__Streptococcus|s__unclassified_SGB_2743	chr2:181475987	rs139050637	ACT	A	0.128	2000	0.1221	0.02208	3.592e-08	UTR3	ITGA4(NM_001316312:c.*136A>T)	chr2:181475987	ACT	A	0.1168	1270	-0.01027	0.02794	0.7133
k__Bacteria|p__Firmicutes|c__Clostridia|o__Lachnospirales|f__Lachnospiraceae|g__unclassified_SGB_1093	chr8:81693019	rs2991005	C	T	0.1312	1982	0.1223	0.0221	3.593e-08	downstream	SLC10A5(dist=637)	chr8:81693019	C	T	0.1329	1264	0.02503	0.02829	0.3765
k__Bacteria|p__Firmicutes|c__Clostridia|o__Lachnospirales|f__Lachnospiraceae|g__unclassified_SGB_1093	chr8:81695517	rs2955004	C	G	0.1312	1982	0.1223	0.0221	3.593e-08	upstream	SLC10A5(dist=545)	chr8:81695517	C	G	0.1222	1264	0.02147	0.02823	0.447
k__Bacteria|p__Firmicutes|c__Clostridia|o__Lachnospirales|f__Lachnospiraceae|g__unclassified_SGB_1093	chr8:81699952	rs2991002	G	A	0.1312	1982	0.1223	0.0221	3.593e-08	intergenic	SLC10A5(dist=4980),ZFAND1(dist=1379)	chr8:81699952	G	A	0.1225	1264	0.01639	0.02826	0.5621
k__Bacteria|p__Firmicutes|c__Clostridia|o__Lachnospirales|f__Lachnospiraceae|g__unclassified_SGB_1093	chr8:81704114	rs199836050	C	A	0.1312	1982	0.1223	0.0221	3.593e-08	intronic	ZFAND1	chr8:81704114	C	A	0.1084	1264	0.01398	0.02831	0.6215
k__Bacteria|p__Actinobacteriota|c__Actinobacteria|o__Mycobacteriales|f__Mycobacteriaceae|g__Corynebacterium|s__unclassified_SGB_228	chr18:33641136	rs141188447	A	G	0.02331	1985	0.1218	0.02202	3.595e-08	intronic	ASXL3	chr18:33641136	A	G	0.02142	1267	-0.02387	0.02802	0.3944
k__Bacteria|p__Spirochaetota|c__Spirochaetia|o__Treponematales|f__Treponemataceae|g__Treponema_A|s__unclassified_SGB_3206	chr9:122352089	rs10985610	T	G	0.04985	1987	0.1229	0.02223	3.611e-08	intergenic	MRRF(dist=26774),PTGS1(dist=18441)	chr9:122352089	T	G	0.04886	1266	0.01404	0.02796	0.6157
k__Bacteria|p__Spirochaetota|c__Spirochaetia|o__Treponematales|f__Treponemataceae|g__Treponema_A|s__unclassified_SGB_3206	chr9:122352655	rs11998745	G	A	0.04985	1987	0.1229	0.02223	3.611e-08	intergenic	MRRF(dist=27340),PTGS1(dist=17875)	chr9:122352655	G	A	0.0502	1266	0.01135	0.02794	0.6848
k__Bacteria|p__Spirochaetota|c__Spirochaetia|o__Treponematales|f__Treponemataceae|g__Treponema_A|s__unclassified_SGB_3206	chr9:122352882	rs7035536	G	A	0.04985	1987	0.1229	0.02223	3.611e-08	intergenic	MRRF(dist=27567),PTGS1(dist=17648)	chr9:122352882	G	A	0.05054	1266	0.005867	0.02796	0.8338
k__Bacteria|p__Spirochaetota|c__Spirochaetia|o__Treponematales|f__Treponemataceae|g__Treponema_A|s__unclassified_SGB_3206	chr9:122353611	rs10985614	C	T	0.04985	1987	0.1229	0.02223	3.611e-08	intergenic	MRRF(dist=28296),PTGS1(dist=16919)	chr9:122353611	C	T	0.05087	1266	0.006887	0.02797	0.8055
k__Bacteria|p__Spirochaetota|c__Spirochaetia|o__Treponematales|f__Treponemataceae|g__Treponema_A|s__unclassified_SGB_3206	chr9:122354715	rs7044248	A	G	0.04985	1987	0.1229	0.02223	3.611e-08	intergenic	MRRF(dist=29400),PTGS1(dist=15815)	chr9:122354715	A	G	0.0512	1266	0.01029	0.02798	0.713
k__Bacteria|p__Firmicutes|c__Clostridia|o__Lachnospirales|f__Lachnospiraceae|g__Oribacterium|s__unclassified_SGB_489	chr4:9980001	rs882223	C	A	0.434	1991	0.1186	0.02144	3.624e-08	intronic	SLC2A9	chr4:9980001	C	A	0.408	1244	0.05499	0.02731	0.04427
k__Bacteria|p__Firmicutes|c__Clostridia|o__Lachnospirales|f__Lachnospiraceae|g__Lachnoanaerobaculum|s__Lachnoanaerobaculum_umeaense_SGB_772	chr4:10055959	rs7678211	T	G	0.4812	1987	-0.1193	0.02157	3.633e-08	intergenic	SLC2A9(dist=15711),WDR1(dist=18380)	chr4:10055959	T	G	0.4803	1266	-0.07286	0.02744	0.008013
k__Bacteria|p__Firmicutes|c__Clostridia|o__Lachnospirales|f__Lachnospiraceae|g__Oribacterium|s__unclassified_SGB_489	chr4:9972036	rs6449196	C	T	0.4306	1991	0.1185	0.02143	3.649e-08	intronic	SLC2A9	chr4:9972036	C	T	0.4518	1267	0.07042	0.02724	0.009847
k__Bacteria|p__Patescibacteria|c__Saccharimonadia|o__Saccharimonadales|f__Saccharimonadaceae|g__TM7x|s__unclassified_SGB_689	chr2:35773018	rs34910063	T	A	0.2148	1980	-0.1234	0.02231	3.653e-08	intergenic	MIR548AD(dist=301532),LOC100288911(dist=581731)	chr2:35773018	T	A	0.1951	1258	0.003118	0.02832	0.9123
k__Bacteria|p__Patescibacteria|c__Saccharimonadia|o__Saccharimonadales|f__Saccharimonadaceae|g__unclassified_SGB_1309|s__unclassified_SGB_1309	chr6:68150417	rs10455651	A	C	0.1153	1993	0.1231	0.02227	3.657e-08	intergenic	LOC102723883(dist=89915),LINC02549(dist=76553)	chr6:68150417	A	C	0.1248	1269	0.02726	0.02808	0.3317
k__Bacteria|p__Firmicutes|c__Clostridia|o__Lachnospirales|f__Lachnospiraceae|g__Oribacterium|s__unclassified_SGB_489	chr4:10011754	rs3756237	A	G	0.4263	1991	0.1184	0.02141	3.657e-08	intronic	SLC2A9	chr4:10011754	A	G	0.4197	1267	0.08502	0.027	0.00168
k__Bacteria|p__Proteobacteria|c__Gammaproteobacteria|o__Enterobacterales|f__Pasteurellaceae|g__Haemophilus_A|s__Haemophilus_A_sputorum_SGB_3223	chr10:3402862	rs10508256	G	C	0.3906	1984	0.1234	0.02232	3.659e-08	ncRNA_intronic	LOC105376360	chr10:3402862	G	C	0.3758	1264	-0.006801	0.02811	0.8089
k__Bacteria|p__Actinobacteriota|c__Actinobacteria|o__Propionibacteriales|f__Propionibacteriaceae|g__Pseudopropionibacterium|s__unclassified_SGB_239	chr3:24459730	rs184289143	A	T	0.007192	1978	-0.1233	0.02231	3.663e-08	intronic	THRB	chr3:24459730	A	T	0.006739	1244	0.03529	0.02816	0.2103
k__Bacteria|p__Actinobacteriota|c__Actinobacteria|o__Propionibacteriales|f__Propionibacteriaceae|g__Pseudopropionibacterium|s__unclassified_SGB_239	chr3:24459738	rs190162478	A	T	0.007192	1978	-0.1233	0.02231	3.663e-08	intronic	THRB	chr3:24459738	A	T	0.006693	1252	0.03524	0.02805	0.2093
k__Bacteria|p__Fusobacteriota|c__Fusobacteriia|o__Fusobacteriales|f__Leptotrichiaceae|g__Leptotrichia_A|s__unclassified_SGB_2065	chrX:118404763	chrX:118404763	T	C	0.3481	1996	-0.1197	0.02166	3.666e-08	intronic	WDR44	chrX:118404763
k__Bacteria|p__Bacteroidota|c__Bacteroidia|o__Bacteroidales|f__Bacteroidaceae|g__Prevotella|s__Prevotella_melaninogenica_SGB_1984	chr11:63849212	rs139652519	A	G	0.00744	1980	-0.1227	0.02221	3.682e-08	intronic	MARK2	chr11:63849212	A	G	0.008701	1259	-0.0338	0.02798	0.2273
k__Bacteria|p__Bacteroidota|c__Bacteroidia|o__Bacteroidales|f__Bacteroidaceae|g__Prevotella|s__Prevotella_melaninogenica_SGB_1984	chr11:63912193	rs547905375	G	A	0.00744	1980	-0.1227	0.02221	3.682e-08	intronic	RCOR2	chr11:63912193	G	A	0.008367	1259	-0.02256	0.02798	0.4203
k__Bacteria|p__Patescibacteria|c__Saccharimonadia|o__Saccharimonadales|f__Saccharimonadaceae|g__TM7x|s__unclassified_SGB_572	chr2:35777899	rs6711520	T	G	0.2398	1975	-0.1234	0.02232	3.685e-08	intergenic	MIR548AD(dist=306413),LOC100288911(dist=576850)	chr2:35777899	T	G	0.2088	1256	0.03224	0.02833	0.2553
k__Bacteria|p__Firmicutes|c__Clostridia|o__Lachnospirales|f__Lachnospiraceae|g__Lachnoanaerobaculum|s__Lachnoanaerobaculum_umeaense_SGB_772	chr4:10018360	rs3775943	C	T	0.4673	1987	-0.1193	0.02158	3.694e-08	intronic	SLC2A9	chr4:10018360	C	T	0.447	1251	-0.05692	0.02766	0.03979
k__Bacteria|p__Firmicutes|c__Bacilli|o__Lactobacillales|f__Streptococcaceae|g__Streptococcus|s__unclassified_SGB_1631	chr12:16352304	rs1913262	T	A	0.4926	1996	-0.1217	0.02202	3.699e-08	intronic	MGST1	chr12:16352304	T	A	0.4672	1272	-0.0231	0.02811	0.4113
k__Bacteria|p__Actinobacteriota|c__Actinobacteria|o__Mycobacteriales|f__Mycobacteriaceae|g__Corynebacterium	chr6:64911631	rs10806494	T	A	0.4638	1981	0.1227	0.0222	3.706e-08	intronic	EYS	chr6:64911631	T	A	0.4742	1261	0.03519	0.02774	0.2048
k__Bacteria|p__Proteobacteria|c__Gammaproteobacteria|o__Enterobacterales|f__Pasteurellaceae|g__Haemophilus_A|s__Haemophilus_A_sputorum_SGB_3223	chr10:3412871	rs116715899	G	C	0.406	1984	0.1232	0.0223	3.709e-08	ncRNA_intronic	LOC105376360	chr10:3412871	G	C	0.3748	1264	0.001246	0.02814	0.9647
k__Bacteria|p__Proteobacteria|c__Gammaproteobacteria|o__Enterobacterales|f__Pasteurellaceae|g__Haemophilus_D	chr10:3420514	rs11251880	T	C	0.3886	1983	0.1228	0.02223	3.719e-08	ncRNA_intronic	LOC105376360	chr10:3420514	T	C	0.3558	1256	0.02156	0.02827	0.4457
k__Bacteria|p__Patescibacteria|c__Saccharimonadia|o__Saccharimonadales|f__Saccharimonadaceae|g__TM7x|s__unclassified_SGB_2908	chr2:35777899	rs6711520	T	G	0.2398	1975	-0.124	0.02244	3.731e-08	intergenic	MIR548AD(dist=306413),LOC100288911(dist=576850)	chr2:35777899	T	G	0.2088	1258	0.02313	0.02838	0.4153
k__Bacteria|p__Firmicutes|c__Bacilli|o__Lactobacillales|f__Streptococcaceae|g__Streptococcus|s__unclassified_SGB_1416	chr9:24860643	rs138654988	A	C	0.004216	1987	0.1222	0.02211	3.739e-08	intergenic	IZUMO3(dist=314967),TUSC1(dist=815746)	chr9:24860643	A	C	0.004359	1264	-0.03118	0.02792	0.2643
k__Bacteria|p__Actinobacteriota|c__Actinobacteria|o__Mycobacteriales|f__Mycobacteriaceae|g__Corynebacterium	chr6:64902059	rs59518422	T	TATTA	0.4655	1981	0.1227	0.0222	3.743e-08	intronic	EYS	chr6:64902059	T	TATTA	0.4796	1261	0.03089	0.02771	0.2652
k__Bacteria|p__Firmicutes|c__Negativicutes|o__Veillonellales|f__Veillonellaceae|g__Veillonella|s__unclassified_SGB_1075	chr12:105214538	rs1196764	A	G	0.06272	2000	0.1211	0.02192	3.747e-08	intronic	APPL2	chr12:105214538	A	G	0.09416	1244	0.2978	0.02689	2.97e-27
k__Bacteria|p__Firmicutes|c__Clostridia|o__Lachnospirales|f__Lachnospiraceae|g__Oribacterium|s__unclassified_SGB_489	chr4:9978838	rs11723970	C	T	0.4338	1991	0.1184	0.02144	3.747e-08	intronic	SLC2A9	chr4:9978838	C	T	0.4321	1267	0.06459	0.02708	0.01721
k__Bacteria|p__Patescibacteria|c__Saccharimonadia|o__Saccharimonadales|f__Saccharimonadaceae|g__TM7x|s__unclassified_SGB_421	chr11:100073761	rs189738736	T	C	0.01141	1976	-0.1227	0.02221	3.763e-08	intronic	CNTN5	chr11:100073761	T	C	0.005689	1256	-0.0192	0.02827	0.4972
k__Bacteria|p__Spirochaetota|c__Spirochaetia|o__Treponematales|f__Treponemataceae|g__Treponema_B|s__Treponema_B_denticola_A_SGB_3175	chr6:64053863	rs3003679	C	T	0.062	1982	-0.1226	0.02219	3.764e-08	intronic	EYS	chr6:64053863	C	T	0.0579	1262	0.00707	0.02794	0.8003
k__Bacteria|p__Spirochaetota|c__Spirochaetia|o__Treponematales|f__Treponemataceae|g__Treponema_B|s__Treponema_B_denticola_A_SGB_3175	chr6:64055259	rs141933673	AT	A	0.062	1982	-0.1226	0.02219	3.764e-08	intronic	EYS	chr6:64055259	AT	A	0.05991	1262	0.007163	0.02794	0.7977
k__Bacteria|p__Spirochaetota|c__Spirochaetia|o__Treponematales|f__Treponemataceae|g__Treponema_B|s__Treponema_B_denticola_A_SGB_3175	chr6:64057917	rs3003681	G	A	0.062	1982	-0.1226	0.02219	3.764e-08	intronic	EYS	chr6:64057917	G	A	0.0589	1262	-0.0053	0.02795	0.8496
k__Bacteria|p__Spirochaetota|c__Spirochaetia|o__Treponematales|f__Treponemataceae|g__Treponema_B|s__Treponema_B_denticola_A_SGB_3175	chr6:64059923	rs3013156	A	G	0.062	1982	-0.1226	0.02219	3.764e-08	intronic	EYS	chr6:64059923	A	G	0.06024	1262	-0.002879	0.02795	0.918
k__Bacteria|p__Spirochaetota|c__Spirochaetia|o__Treponematales|f__Treponemataceae|g__Treponema_B|s__Treponema_B_denticola_A_SGB_3175	chr6:64060251	rs3013155	G	A	0.062	1982	-0.1226	0.02219	3.764e-08	intronic	EYS	chr6:64060251	G	A	0.06058	1262	-0.001849	0.02795	0.9473
k__Bacteria|p__Spirochaetota|c__Spirochaetia|o__Treponematales|f__Treponemataceae|g__Treponema_B|s__Treponema_B_denticola_A_SGB_3175	chr6:64062648	rs3003685	G	A	0.062	1982	-0.1226	0.02219	3.764e-08	intronic	EYS	chr6:64062648	G	A	0.05957	1262	0.007101	0.02794	0.7994
k__Bacteria|p__Spirochaetota|c__Spirochaetia|o__Treponematales|f__Treponemataceae|g__Treponema_B|s__Treponema_B_denticola_A_SGB_3175	chr6:64062816	rs3003686	C	G	0.062	1982	-0.1226	0.02219	3.764e-08	intronic	EYS	chr6:64062816	C	G	0.0579	1262	0.01329	0.02795	0.6345
k__Bacteria|p__Spirochaetota|c__Spirochaetia|o__Treponematales|f__Treponemataceae|g__Treponema_B|s__Treponema_B_denticola_A_SGB_3175	chr6:64067648	rs3003691	G	T	0.062	1982	-0.1226	0.02219	3.764e-08	intronic	EYS	chr6:64067648	G	T	0.05656	1262	0.01545	0.02794	0.5803
k__Bacteria|p__Spirochaetota|c__Spirochaetia|o__Treponematales|f__Treponemataceae|g__Treponema_B|s__Treponema_B_denticola_A_SGB_3175	chr6:64068251	rs3013154	A	G	0.062	1982	-0.1226	0.02219	3.764e-08	intronic	EYS	chr6:64068251	A	G	0.05723	1262	0.007208	0.02793	0.7964
k__Bacteria|p__Spirochaetota|c__Spirochaetia|o__Treponematales|f__Treponemataceae|g__Treponema_B|s__Treponema_B_denticola_A_SGB_3175	chr6:64069911	rs3013152	C	T	0.062	1982	-0.1226	0.02219	3.764e-08	intronic	EYS	chr6:64069911	C	T	0.04759	1210	-0.002716	0.02855	0.9242
k__Bacteria|p__Spirochaetota|c__Spirochaetia|o__Treponematales|f__Treponemataceae|g__Treponema_B|s__Treponema_B_denticola_A_SGB_3175	chr6:64070140	rs3013151	A	G	0.062	1982	-0.1226	0.02219	3.764e-08	intronic	EYS	chr6:64070140	A	G	0.05656	1262	0.00479	0.02796	0.864
k__Bacteria|p__Bacteroidota|c__Bacteroidia|o__Flavobacteriales|f__Weeksellaceae|g__unclassified_SGB_1950|s__unclassified_SGB_1950	chr22:48276328	rs9615850	A	G	0.2594	1987	0.1233	0.02232	3.772e-08	intergenic	MIR3201(dist=1913),FAM19A5(dist=213132)	chr22:48276328	A	G	0.2446	1265	0.01295	0.0281	0.6449
k__Bacteria|p__Firmicutes|c__Bacilli|o__Erysipelotrichales|f__Erysipelotrichaceae|g__Solobacterium|s__unclassified_SGB_2560	chr7:56654347	rs184078624	G	C	0.01042	1993	-0.1221	0.02211	3.778e-08	intergenic	LOC101928401(dist=116217),LOC401357(dist=154777)	chr7:56654347	G	C	0.01339	1269	0.01409	0.02817	0.617
k__Bacteria|p__Firmicutes|c__Clostridia|o__Lachnospirales|f__Lachnospiraceae|g__unclassified_SGB_38	chrX:903215	chrX:903215	T	C	0.007688	1993	-0.1189	0.02152	3.792e-08	intergenic	SHOX(dist=243804),CRLF2(dist=287281)	chrX:903215	T	C	0.006693	1267	-0.0158	0.02764	0.5678
k__Bacteria|p__Fusobacteriota|c__Fusobacteriia|o__Fusobacteriales|f__Fusobacteriaceae|g__Fusobacterium|s__unclassified_SGB_997	chr9:36663080	chr9:36663080	CTT	CT	0.05168	1909	0.1256	0.02274	3.792e-08	intronic	MELK	chr9:36663080	CTT	CT	0.02532	1210	0.05021	0.02866	0.08003
k__Bacteria|p__Firmicutes|c__Clostridia|o__Lachnospirales|f__Lachnospiraceae|g__Oribacterium|s__unclassified_SGB_489	chr4:10018108	rs13133766	T	C	0.4271	1991	0.1183	0.02142	3.794e-08	intronic	SLC2A9	chr4:10018108	T	C	0.4173	1267	0.08984	0.02697	0.0008924
k__Bacteria|p__Firmicutes|c__Clostridia|o__Lachnospirales|f__Lachnospiraceae|g__Oribacterium|s__unclassified_SGB_489	chr4:10019133	rs2240722	G	A	0.4266	1991	0.1182	0.02141	3.796e-08	intronic	SLC2A9	chr4:10019133	G	A	0.4237	1267	0.08759	0.02702	0.00122
k__Bacteria|p__Actinobacteriota|c__Coriobacteriia|o__Coriobacteriales|f__Atopobiaceae|g__Lancefieldella|s__unclassified_SGB_2940	chr8:82778077	rs74380896	C	T	0.1367	1992	-0.1214	0.02198	3.797e-08	intergenic	SNX16(dist=935791),LOC101927141(dist=134027)	chr8:82778077	C	T	0.1215	1265	0.006568	0.02788	0.8138
k__Bacteria|p__Firmicutes|c__Bacilli|o__Erysipelotrichales|f__Erysipelotrichaceae|g__Solobacterium|s__unclassified_SGB_2949	chr4:170506069	rs56756946	C	A	0.007192	1994	-0.1216	0.02203	3.798e-08	intergenic	LINC01612(dist=222347),LINC02382(dist=236400)	chr4:170506069	C	A	0.007363	1268	-0.01898	0.02792	0.4969
k__Bacteria|p__Campylobacterota|c__Campylobacteria|o__Campylobacterales|f__Campylobacteraceae|g__Campylobacter_A|s__unclassified_SGB_2221	chrX:2558488	chrX:2558488	AA	GA	0.01668	1838	-0.1251	0.02264	3.803e-08	intergenic	DHRSX(dist=57514),MIR6089(dist=50703)	chrX:2558488
k__Bacteria|p__Firmicutes|c__Clostridia|o__Lachnospirales|f__Lachnospiraceae|g__Lachnoanaerobaculum|s__Lachnoanaerobaculum_umeaense_SGB_772	chr4:9944471	rs4697701	A	G	0.4794	1987	-0.1192	0.02159	3.806e-08	intronic	SLC2A9	chr4:9944471	A	G	0.4642	1266	-0.0687	0.0276	0.01295
k__Bacteria|p__Firmicutes|c__Bacilli|o__Lactobacillales|f__Streptococcaceae|g__Streptococcus|s__unclassified_SGB_3493	chr18:75644776	rs2584295	T	C	0.4655	1996	-0.1223	0.02215	3.809e-08	intergenic	SMIM21(dist=217073),LINC01898(dist=51307)	chr18:75644776	T	C	0.4434	1265	-0.06687	0.02799	0.01703
k__Bacteria|p__Actinobacteriota|c__Coriobacteriia|o__Coriobacteriales|f__Atopobiaceae|g__Lancefieldella|s__unclassified_SGB_2940	chr8:82788895	rs9643765	A	G	0.1364	1992	-0.1213	0.02198	3.809e-08	intergenic	SNX16(dist=946609),LOC101927141(dist=123209)	chr8:82788895	A	G	0.1275	1265	-0.005996	0.02787	0.8297
k__Bacteria|p__Patescibacteria|c__Saccharimonadia|o__Saccharimonadales|f__Saccharimonadaceae|g__TM7x|s__unclassified_SGB_1060	chr1:45211977	chr1:45211977	CTT	CT	0.01166	1977	-0.1225	0.02219	3.809e-08	intergenic	ZSWIM5(dist=5399),LINC01144(dist=91933)	chr1:45211977	C	CT	0.0113	1230	-0.006663	0.02866	0.8162
k__Bacteria|p__Patescibacteria|c__Saccharimonadia|o__Saccharimonadales|f__Saccharimonadaceae|g__TM7x|s__unclassified_SGB_1234	chr2:35782468	rs397815183	AT	A	0.2423	1978	-0.1232	0.02232	3.809e-08	intergenic	MIR548AD(dist=310982),LOC100288911(dist=572281)	chr2:35782468	AT	A	0.2182	1256	0.02305	0.02827	0.415
k__Bacteria|p__Bacteroidota|c__Bacteroidia|o__Bacteroidales|f__Porphyromonadaceae|g__Porphyromonas|s__Porphyromonas_endodontalis_SGB_3255	chr12:90827068	rs76683929	A	G	0.008433	1978	-0.1217	0.02203	3.811e-08	intergenic	LINC02392(dist=526370),LINC00615(dist=90955)	chr12:90827068	A	G	0.007028	1258	0.009683	0.02784	0.7281
k__Bacteria|p__Actinobacteriota|c__Actinobacteria|o__Mycobacteriales|f__Mycobacteriaceae|g__Corynebacterium	chr6:64943551	rs4585536	C	A	0.4355	1981	0.1226	0.02221	3.815e-08	intronic	EYS	chr6:64943551	C	A	0.4645	1261	0.03616	0.02774	0.1926
k__Bacteria|p__Actinobacteriota|c__Coriobacteriia|o__Coriobacteriales|f__Atopobiaceae|g__Lancefieldella|s__unclassified_SGB_1777	chr8:82742499	rs76911265	A	G	0.1344	1991	-0.1212	0.02195	3.816e-08	intergenic	SNX16(dist=900213),LOC101927141(dist=169605)	chr8:82742499	A	G	0.1165	1268	-0.005197	0.02784	0.852
k__Bacteria|p__Firmicutes|c__Negativicutes|o__Veillonellales|f__Veillonellaceae|g__Veillonella|s__Veillonella_rogosae_SGB_2008	chr2:58544730	rs56188815	A	T	0.2083	2000	-0.1204	0.0218	3.819e-08	ncRNA_intronic	LINC01122	chr2:58544730	A	T	0.1971	1275	0.003405	0.02767	0.9021
k__Bacteria|p__Firmicutes|c__Bacilli|o__Lactobacillales|f__Aerococcaceae|g__Granulicatella|s__unclassified_SGB_867	chr7:156507600	rs77935899	A	G	0.04241	1988	0.1228	0.02225	3.822e-08	ncRNA_intronic	LINC01006	chr7:156507600	A	G	0.04016	1261	-0.02378	0.02789	0.3941
k__Bacteria|p__Patescibacteria|c__Saccharimonadia|o__Saccharimonadales|f__Saccharimonadaceae|g__TM7x|s__unclassified_SGB_689	chr2:35779552	rs7603026	A	G	0.2083	1980	-0.1233	0.02234	3.826e-08	intergenic	MIR548AD(dist=308066),LOC100288911(dist=575197)	chr2:35779552	A	G	0.1881	1258	0.0003798	0.02835	0.9893
k__Bacteria|p__Actinobacteriota|c__Coriobacteriia|o__Coriobacteriales|f__Atopobiaceae|g__Lancefieldella|s__unclassified_SGB_2940	chr8:82740649	rs74977565	T	G	0.1349	1992	-0.1212	0.02196	3.829e-08	intergenic	SNX16(dist=898363),LOC101927141(dist=171455)	chr8:82740649	T	G	0.1208	1265	-0.01629	0.02787	0.5591
k__Bacteria|p__Actinobacteriota|c__Coriobacteriia|o__Coriobacteriales|f__Atopobiaceae|g__Lancefieldella|s__unclassified_SGB_2940	chr8:82740668	rs75054184	G	A	0.1349	1992	-0.1212	0.02196	3.829e-08	intergenic	SNX16(dist=898382),LOC101927141(dist=171436)	chr8:82740668	G	A	0.1201	1265	-0.01481	0.02788	0.5954
k__Bacteria|p__Patescibacteria|c__Saccharimonadia|o__Saccharimonadales|f__Saccharimonadaceae|g__unclassified_SGB_2734|s__unclassified_SGB_2734	chr10:83603115	rs75255566	T	C	0.03621	1984	-0.1226	0.02221	3.832e-08	intergenic	NRG3(dist=615936),LOC105378397(dist=69291)	chr10:83603115	T	C	0.03414	1271	0.009918	0.02802	0.7234
k__Bacteria|p__Firmicutes|c__Bacilli|o__Lactobacillales|f__Streptococcaceae|g__Streptococcus|s__unclassified_SGB_2224	chr16:69876637	rs548550692	G	T	0.01091	1991	0.1206	0.02184	3.832e-08	intronic	WWP2	chr16:69876637	G	T	0.01004	1273	0.003694	0.02744	0.8929
k__Bacteria|p__Proteobacteria|c__Gammaproteobacteria|o__Enterobacterales|f__Pasteurellaceae|g__Haemophilus_D|s__Haemophilus_D_parainfluenzae_M_SGB_3030	chrX:149265981	chrX:149265981	G	C	0.01416	1974	-0.1232	0.02232	3.837e-08	intergenic	AFF2(dist=265318),IDS(dist=211009)	chrX:149265981
k__Bacteria|p__Firmicutes|c__Clostridia|o__TANB77|f__unclassified_SGB_2463|g__unclassified_SGB_2463|s__unclassified_SGB_2463	chr20:15587598	rs6074923	G	A	0.1912	2000	0.121	0.02192	3.845e-08	intronic	MACROD2	chr20:15587598	G	A	0.1965	1274	0.06516	0.02758	0.01832
k__Bacteria|p__Firmicutes|c__Clostridia|o__Lachnospirales|f__Lachnospiraceae|g__Lachnoanaerobaculum|s__Lachnoanaerobaculum_umeaense_SGB_772	chr4:10059436	rs6813650	T	G	0.4799	1987	-0.1191	0.02157	3.856e-08	intergenic	SLC2A9(dist=19188),WDR1(dist=14903)	chr4:10059436	T	G	0.4766	1266	-0.08091	0.02743	0.003237
k__Bacteria|p__Firmicutes|c__Clostridia|o__TANB77|f__unclassified_SGB_2463|g__unclassified_SGB_2463|s__unclassified_SGB_2463	chr20:15588474	chr20:15588474	AA	CA	0.1778	2000	0.1209	0.02191	3.861e-08	intronic	MACROD2	chr20:15588474	A	C	0.1699	1270	0.06903	0.0276	0.01249
k__Bacteria|p__Bacteroidota|c__Bacteroidia|o__Bacteroidales|f__Bacteroidaceae|g__unclassified_SGB_137|s__unclassified_SGB_137	chr13:72531134	rs61971514	A	G	0.0563	2004	0.1221	0.02212	3.863e-08	intergenic	DACH1(dist=663942),MZT1(dist=177223)	chr13:72531134	A	G	0.04752	1276	-0.04595	0.02755	0.09561
k__Bacteria|p__Patescibacteria|c__Saccharimonadia|o__Saccharimonadales|f__Saccharimonadaceae|g__unclassified_SGB_2734|s__unclassified_SGB_2734	chr10:83580082	rs78232428	C	G	0.03547	1984	-0.1226	0.02221	3.867e-08	intergenic	NRG3(dist=592903),LOC105378397(dist=92324)	chr10:83580082	C	G	0.03447	1271	0.009006	0.02802	0.7479
k__Bacteria|p__Spirochaetota|c__Spirochaetia|o__Treponematales|f__Treponemataceae|g__Treponema_B|s__Treponema_B_denticola_A_SGB_3175	chr6:64094291	rs200036166	CT	C	0.06101	1982	-0.1224	0.02218	3.869e-08	intronic	EYS	chr6:64094291	CT	C	0.05823	1262	-0.001108	0.02793	0.9684
k__Bacteria|p__Actinobacteriota|c__Coriobacteriia|o__Coriobacteriales|f__Atopobiaceae|g__Lancefieldella|s__unclassified_SGB_3453	chr8:82788895	rs9643765	A	G	0.1364	1992	-0.1207	0.02187	3.871e-08	intergenic	SNX16(dist=946609),LOC101927141(dist=123209)	chr8:82788895	A	G	0.1275	1272	-0.01507	0.02763	0.5855
k__Bacteria|p__Actinobacteriota|c__Coriobacteriia|o__Coriobacteriales|f__Atopobiaceae|g__Lancefieldella|s__unclassified_SGB_3453	chr8:82768940	rs76313117	C	T	0.1364	1992	-0.1207	0.02187	3.874e-08	intergenic	SNX16(dist=926654),LOC101927141(dist=143164)	chr8:82768940	C	T	0.1258	1272	-0.006288	0.02763	0.82
k__Bacteria|p__Actinobacteriota|c__Coriobacteriia|o__Coriobacteriales|f__Atopobiaceae|g__Lancefieldella|s__unclassified_SGB_3453	chr8:82776917	rs58643309	A	C	0.1364	1992	-0.1207	0.02187	3.874e-08	intergenic	SNX16(dist=934631),LOC101927141(dist=135187)	chr8:82776917	A	C	0.1238	1272	0.001736	0.02764	0.9499
k__Bacteria|p__Actinobacteriota|c__Coriobacteriia|o__Coriobacteriales|f__Atopobiaceae|g__Lancefieldella|s__unclassified_SGB_3453	chr8:82778482	rs78702308	G	A	0.1364	1992	-0.1207	0.02187	3.874e-08	intergenic	SNX16(dist=936196),LOC101927141(dist=133622)	chr8:82778482	G	A	0.1238	1272	0.003984	0.02765	0.8855
k__Bacteria|p__Actinobacteriota|c__Coriobacteriia|o__Coriobacteriales|f__Atopobiaceae|g__Lancefieldella|s__unclassified_SGB_3453	chr8:82779023	rs78791895	T	C	0.1364	1992	-0.1207	0.02187	3.874e-08	intergenic	SNX16(dist=936737),LOC101927141(dist=133081)	chr8:82779023	T	C	0.1238	1272	-0.002179	0.02765	0.9372
k__Bacteria|p__Actinobacteriota|c__Coriobacteriia|o__Coriobacteriales|f__Atopobiaceae|g__Lancefieldella|s__unclassified_SGB_3453	chr8:82786379	rs75490672	C	G	0.1364	1992	-0.1207	0.02187	3.874e-08	intergenic	SNX16(dist=944093),LOC101927141(dist=125725)	chr8:82786379	C	G	0.1275	1272	-0.005683	0.02762	0.837
k__Bacteria|p__Actinobacteriota|c__Coriobacteriia|o__Coriobacteriales|f__Atopobiaceae|g__Lancefieldella|s__unclassified_SGB_3453	chr8:82786555	rs78597835	C	T	0.1364	1992	-0.1207	0.02187	3.874e-08	intergenic	SNX16(dist=944269),LOC101927141(dist=125549)	chr8:82786555	C	T	0.1285	1272	-0.01074	0.02761	0.6974
k__Bacteria|p__Firmicutes|c__Bacilli|o__Lactobacillales|f__Streptococcaceae|g__Streptococcus|s__unclassified_SGB_1210	chr12:16350812	rs2975143	G	T	0.4958	1995	-0.122	0.02211	3.875e-08	intronic	MGST1	chr12:16350812	G	T	0.491	1272	-0.0368	0.02802	0.1893
k__Bacteria|p__Firmicutes|c__Bacilli|o__Lactobacillales|f__Streptococcaceae|g__Streptococcus|s__unclassified_SGB_1210	chr12:16351329	rs3028593	CAA	C	0.4958	1995	-0.122	0.02211	3.875e-08	intronic	MGST1	chr12:16351329	CAA	C	0.4853	1272	-0.03634	0.02803	0.195
k__Bacteria|p__Fusobacteriota|c__Fusobacteriia|o__Fusobacteriales|f__Leptotrichiaceae|g__Leptotrichia_A|s__unclassified_SGB_2065	chrX:118349809	chrX:118349809	T	C	0.3492	1997	-0.1195	0.02165	3.885e-08	intronic	WDR44	chrX:118349809
k__Bacteria|p__Proteobacteria|c__Gammaproteobacteria|o__Enterobacterales|f__Pasteurellaceae|g__Haemophilus_A|s__Haemophilus_A_sputorum_SGB_3223	chr10:3420514	rs11251880	T	C	0.3886	1984	0.1231	0.0223	3.886e-08	ncRNA_intronic	LOC105376360	chr10:3420514	T	C	0.3558	1264	0.02288	0.02813	0.4163
k__Bacteria|p__Patescibacteria|c__Saccharimonadia|o__Saccharimonadales|f__Saccharimonadaceae|g__unclassified_SGB_2734|s__unclassified_SGB_2734	chr10:83618065	rs78624785	A	C	0.03571	1984	-0.1226	0.02221	3.891e-08	intergenic	NRG3(dist=630886),LOC105378397(dist=54341)	chr10:83618065	A	C	0.02885	1258	0.02348	0.02815	0.4044
k__Bacteria|p__Spirochaetota|c__Spirochaetia|o__Treponematales|f__Treponemataceae|g__Treponema_B|s__Treponema_B_denticola_A_SGB_3175	chr6:64127393	rs59485215	C	T	0.06052	1982	-0.1224	0.02218	3.892e-08	intronic	EYS	chr6:64127393	C	T	0.05756	1262	0.01706	0.02792	0.5414
k__Bacteria|p__Spirochaetota|c__Spirochaetia|o__Treponematales|f__Treponemataceae|g__Treponema_B|s__Treponema_B_denticola_A_SGB_3175	chr6:64127863	rs6924484	A	G	0.06052	1982	-0.1224	0.02218	3.892e-08	intronic	EYS	chr6:64127863	A	G	0.0579	1262	0.008393	0.02794	0.764
k__Bacteria|p__Fusobacteriota|c__Fusobacteriia|o__Fusobacteriales|f__Leptotrichiaceae	chr9:16390976	rs4961487	A	T	0.3557	2002	0.1209	0.02191	3.9e-08	intergenic	C9orf92(dist=137869),BNC2(dist=18527)	chr9:16390976	A	T	0.3611	1274	0.007145	0.02803	0.7988
k__Bacteria|p__Patescibacteria|c__Saccharimonadia|o__Saccharimonadales|f__Saccharimonadaceae|g__TM7x|s__unclassified_SGB_1234	chr1:56727545	rs112765717	G	A	0.03596	1978	-0.1229	0.02227	3.911e-08	intronic	FYB2	chr1:56727545	G	A	0.0338	1256	0.02991	0.02825	0.2901
k__Bacteria|p__Bacteroidota|c__Bacteroidia|o__Bacteroidales|f__Bacteroidaceae|g__Prevotella|s__Prevotella_enoeca_SGB_792	chr12:103382711	rs12369026	A	G	0.1334	1995	-0.1209	0.02191	3.917e-08	intronic	C12orf42	chr12:103382711	A	G	0.1138	1268	0.02406	0.02794	0.3893
k__Bacteria|p__Fusobacteriota|c__Fusobacteriia|o__Fusobacteriales|f__Leptotrichiaceae|g__Leptotrichia_A|s__unclassified_SGB_2065	chrX:118384005	chrX:118384005	G	A	0.3492	1997	-0.1194	0.02165	3.924e-08	intronic	WDR44	chrX:118384005
k__Bacteria|p__Proteobacteria|c__Gammaproteobacteria|o__Enterobacterales|f__Pasteurellaceae|g__Haemophilus_D|s__unclassified_SGB_3002	chr8:19944019	rs112127208	G	T	0.1468	1994	0.1219	0.02209	3.926e-08	intronic	LPL	chr8:19944019	G	T	0.1312	1270	0.03637	0.02808	0.1954
k__Bacteria|p__Bacteroidota|c__Bacteroidia|o__Bacteroidales|f__Bacteroidaceae|g__Prevotella|s__Prevotella_shahii_SGB_27	chr10:87675978	chr10:87675978	C	T	0.01389	1985	-0.1227	0.02224	3.933e-08	intronic	PAPSS2	chr10:87675978	C	T	0.0145	1205	-0.01387	0.02884	0.6307
k__Bacteria|p__Patescibacteria|c__Saccharimonadia|o__Saccharimonadales|f__Saccharimonadaceae|g__TM7x|s__unclassified_SGB_572	chr2:35783862	rs7579383	C	T	0.2413	1975	-0.1231	0.02231	3.933e-08	intergenic	MIR548AD(dist=312376),LOC100288911(dist=570887)	chr2:35783862	C	T	0.2165	1256	0.01412	0.02828	0.6176
k__Bacteria|p__Firmicutes|c__Bacilli|o__Lactobacillales|f__Streptococcaceae|g__Streptococcus|s__unclassified_SGB_2494	chr7:62999642	rs191753802	G	C	0.01091	1996	0.1224	0.02218	3.934e-08	intergenic	ZNF733P(dist=291650)	chr7:62999642	G	C	0.00944	1265	0.03412	0.02816	0.226
k__Bacteria|p__Firmicutes|c__Bacilli|o__Lactobacillales|f__Streptococcaceae|g__Streptococcus|s__unclassified_SGB_2743	chr2:181486445	rs79965377	G	T	0.1265	2000	0.1218	0.02208	3.941e-08	intronic	ITGA4	chr2:181486445	G	T	0.1155	1270	-0.009237	0.02794	0.741
k__Bacteria|p__Firmicutes|c__Clostridia|o__Peptostreptococcales|f__Anaerovoracaceae|g__Mogibacterium|s__unclassified_SGB_1009	chr1:100685170	rs138535140	T	C	0.01959	1991	-0.1209	0.02192	3.943e-08	intergenic	LINC01349(dist=38166),VCAM1(dist=34470)	chr1:100685170	T	C	0.01272	1270	-0.01703	0.02774	0.5394
k__Bacteria|p__Firmicutes|c__Bacilli|o__Lactobacillales|f__Streptococcaceae|g__Streptococcus|s__unclassified_SGB_988	chr2:233123583	chr2:233123583	A	G	0.00744	1995	0.1213	0.022	3.943e-08	intronic	INPP5D	chr2:233123583	A	G	0.006397	1261	-0.005056	0.02788	0.8561
k__Bacteria|p__Patescibacteria|c__Saccharimonadia|o__Saccharimonadales|f__Saccharimonadaceae|g__unclassified_SGB_1065	chr2:5003474	rs190039014	T	C	0.287	1976	0.1231	0.02231	3.943e-08	intergenic	LINC01249(dist=347252),LINC01248(dist=630667)	chr2:5003474	T	C	0.262	1262	-0.02978	0.02808	0.2891
k__Bacteria|p__Actinobacteriota|c__Coriobacteriia|o__Coriobacteriales|f__Atopobiaceae|g__Lancefieldella|s__unclassified_SGB_3453	chr8:82778077	rs74380896	C	T	0.1367	1992	-0.1206	0.02187	3.944e-08	intergenic	SNX16(dist=935791),LOC101927141(dist=134027)	chr8:82778077	C	T	0.1215	1272	0.001376	0.02764	0.9603
k__Bacteria|p__Firmicutes|c__Clostridia|o__Lachnospirales|f__Lachnospiraceae|g__Lachnoanaerobaculum|s__Lachnoanaerobaculum_umeaense_SGB_772	chr4:10013887	rs3756235	G	T	0.469	1987	-0.119	0.02158	3.948e-08	intronic	SLC2A9	chr4:10013887	G	T	0.4528	1266	-0.06516	0.02757	0.01824
k__Bacteria|p__Firmicutes|c__Clostridia|o__Lachnospirales|f__Lachnospiraceae|g__Oribacterium|s__unclassified_SGB_489	chr4:10017215	rs35099040	C	T	0.4271	1991	0.1181	0.02142	3.949e-08	intronic	SLC2A9	chr4:10017215	C	T	0.4224	1267	0.08934	0.027	0.0009648
k__Bacteria|p__Firmicutes|c__Bacilli|o__Lactobacillales|f__Streptococcaceae|g__Streptococcus|s__Streptococcus_sanguinis_C_SGB_515	chr8:9630140	rs76390705	C	T	0.1508	1992	0.1223	0.02218	3.95e-08	intronic	TNKS	chr8:9630140	C	T	0.1215	1271	-0.03107	0.02804	0.2679
k__Bacteria|p__Firmicutes|c__Bacilli|o__Lactobacillales|f__Streptococcaceae|g__Streptococcus|s__Streptococcus_infantis_H_SGB_68	chr12:16352362	rs1913263	A	G	0.4923	1995	-0.1225	0.02221	3.95e-08	intronic	MGST1	chr12:16352362	A	G	0.4682	1274	-0.02546	0.02816	0.3661
k__Bacteria|p__Firmicutes|c__Bacilli|o__Erysipelotrichales|f__Erysipelotrichaceae|g__Solobacterium|s__unclassified_SGB_3253	chr15:70284104	rs140462967	T	C	0.01711	1993	-0.1219	0.0221	3.951e-08	intergenic	TLE3(dist=186187),LINC02205(dist=219803)	chr15:70284104	T	C	0.01539	1267	0.02756	0.0278	0.3217
k__Bacteria|p__Spirochaetota|c__Spirochaetia|o__Treponematales|f__Treponemataceae|g__Treponema_A|s__unclassified_SGB_3206	chr9:122367800	rs10985622	T	C	0.04936	1987	0.1226	0.02224	3.952e-08	intergenic	MRRF(dist=42485),PTGS1(dist=2730)	chr9:122367800	T	C	0.04853	1266	0.01572	0.02796	0.5739
k__Bacteria|p__Patescibacteria|c__Saccharimonadia|o__Saccharimonadales|f__Saccharimonadaceae|g__TM7x|s__unclassified_SGB_2648	chr2:35782468	rs397815183	AT	A	0.2423	1981	-0.123	0.0223	3.957e-08	intergenic	MIR548AD(dist=310982),LOC100288911(dist=572281)	chr2:35782468	AT	A	0.2182	1259	0.03001	0.02833	0.2896
k__Bacteria|p__Firmicutes|c__Clostridia|o__Lachnospirales|f__Lachnospiraceae|g__unclassified_SGB_1093	chr8:81731563	rs12544149	T	A	0.1314	1982	0.1219	0.02211	3.96e-08	upstream	CHMP4C(dist=890)	chr8:81731563	T	A	0.1205	1264	0.01699	0.02829	0.5483
k__Bacteria|p__Bacteroidota|c__Bacteroidia|o__Bacteroidales|f__Porphyromonadaceae|g__Porphyromonas|s__unclassified_SGB_2117	chr13:106817338	rs551325857	AT	A	0.01389	1976	-0.1237	0.02243	3.963e-08	intergenic	LINC00443(dist=145158),FAM155A(dist=351193)	chr13:106817338	AT	A	0.01004	1264	0.0236	0.02827	0.404
k__Bacteria|p__Patescibacteria|c__Saccharimonadia|o__Saccharimonadales|f__Saccharimonadaceae|g__TM7x|s__unclassified_SGB_572	chr2:35784305	rs7568625	C	G	0.2418	1975	-0.1231	0.02231	3.964e-08	intergenic	MIR548AD(dist=312819),LOC100288911(dist=570444)	chr2:35784305	C	G	0.2102	1256	0.03953	0.02826	0.1622
k__Bacteria|p__Proteobacteria|c__Gammaproteobacteria|o__Enterobacterales|f__Pasteurellaceae|g__Aggregatibacter|s__Aggregatibacter_segnis_SGB_2462	chr12:20000977	rs74969864	A	C	0.00744	1985	-0.1228	0.02226	3.969e-08	intergenic	AEBP2(dist=478738),LINC02398(dist=13708)	chr12:20000977	A	C	0.01406	1265	-0.004297	0.02804	0.8782
k__Bacteria|p__Proteobacteria|c__Gammaproteobacteria|o__Burkholderiales|f__Neisseriaceae|g__Simonsiella|s__Simonsiella_muelleri_SGB_3058	chr3:64516022	rs6766801	C	T	0.07614	1978	-0.1237	0.02244	3.97e-08	UTR3	ADAMTS9(NM_001318781:c.*1105T>A,NM_182920:c.*1105T>A)	chr3:64516022	C	T	0.07296	1260	-0.05449	0.02835	0.05481
k__Bacteria|p__Campylobacterota|c__Campylobacteria|o__Campylobacterales|f__Campylobacteraceae|g__Campylobacter_A|s__unclassified_SGB_1321	chr9:106598170	rs140142193	A	T	0.008185	1990	0.1228	0.02226	3.977e-08	intergenic	TMEM38B(dist=821559),MIR8081(dist=2758)	chr9:106598170	A	T	0.008367	1268	0.01898	0.02806	0.499
k__Bacteria|p__Proteobacteria|c__Gammaproteobacteria|o__Burkholderiales|f__Neisseriaceae|g__Simonsiella|s__Simonsiella_muelleri_SGB_3058	chr3:64516170	rs78833833	C	T	0.07639	1978	-0.1237	0.02244	3.982e-08	UTR3	ADAMTS9(NM_001318781:c.*957T>A,NM_182920:c.*957T>A)	chr3:64516170	C	T	0.07329	1260	-0.05449	0.02835	0.05481
k__Bacteria|p__Firmicutes|c__Bacilli|o__Lactobacillales|f__Streptococcaceae|g__Streptococcus|s__unclassified_SGB_3493	chr18:75645056	rs2849798	T	C	0.4648	1996	-0.1221	0.02215	3.986e-08	intergenic	SMIM21(dist=217353),LINC01898(dist=51027)	chr18:75645056	T	C	0.4418	1265	-0.06513	0.02798	0.02006
k__Bacteria|p__Patescibacteria|c__Saccharimonadia|o__Saccharimonadales|f__Saccharimonadaceae|g__TM7x|s__unclassified_SGB_1234	chr2:35784305	rs7568625	C	G	0.2418	1978	-0.1231	0.02234	3.987e-08	intergenic	MIR548AD(dist=312819),LOC100288911(dist=570444)	chr2:35784305	C	G	0.2102	1256	0.02481	0.02826	0.3802
k__Bacteria|p__Actinobacteriota|c__Actinobacteria|o__Actinomycetales|f__Actinomycetaceae|g__Pauljensenia|s__Pauljensenia_sp000278725_SGB_3067	chr3:47972885	chr3:47972885	CAA	CA	0.04421	1834	0.1266	0.02295	3.988e-08	intronic	MAP4	chr3:47972885	CAA	CA	0.01529	1164	-0.01978	0.02923	0.4987
k__Bacteria|p__Firmicutes|c__Clostridia|o__Lachnospirales|f__Lachnospiraceae|g__Oribacterium|s__unclassified_SGB_1411	chr4:10000237	rs1014290	G	A	0.4129	1992	-0.1187	0.02153	3.99e-08	intronic	SLC2A9	chr4:10000237	G	A	0.4157	1268	-0.1069	0.02683	7.114e-05
k__Bacteria|p__Firmicutes|c__Clostridia|o__Lachnospirales|f__Lachnospiraceae|g__Oribacterium|s__unclassified_SGB_489	chr4:10011578	rs3756238	T	C	0.4263	1991	0.1181	0.02142	3.995e-08	intronic	SLC2A9	chr4:10011578	T	C	0.423	1267	0.08718	0.02702	0.001283
k__Bacteria|p__Firmicutes|c__Bacilli|o__Staphylococcales|f__Gemellaceae|g__Gemella|s__unclassified_SGB_2318	chr10:122208095	rs76337109	T	C	0.04539	1994	-0.1224	0.0222	3.999e-08	intronic	TACC2	chr10:122208095	T	C	0.03916	1272	-0.01203	0.02813	0.6689
k__Bacteria|p__Firmicutes|c__Clostridia|o__Lachnospirales|f__Lachnospiraceae|g__Oribacterium|s__unclassified_SGB_489	chr4:10009721	rs3796836	G	A	0.4271	1991	0.1181	0.02142	4e-08	intronic	SLC2A9	chr4:10009721	G	A	0.4247	1267	0.08584	0.02702	0.001527
k__Bacteria|p__Firmicutes|c__Clostridia|o__Lachnospirales|f__Lachnospiraceae|g__Oribacterium|s__unclassified_SGB_489	chr4:10016004	rs13113730	T	C	0.4268	1991	0.1181	0.02142	4e-08	intronic	SLC2A9	chr4:10016004	T	C	0.425	1267	0.09102	0.02701	0.0007751
k__Bacteria|p__Firmicutes|c__Clostridia|o__Lachnospirales|f__Lachnospiraceae|g__Oribacterium|s__unclassified_SGB_489	chr4:10017514	rs3796829	G	C	0.4268	1991	0.1181	0.02142	4e-08	intronic	SLC2A9	chr4:10017514	G	C	0.4193	1267	0.08625	0.027	0.001433
k__Bacteria|p__Firmicutes|c__Clostridia|o__Lachnospirales|f__Lachnospiraceae|g__unclassified_SGB_1093	chr8:81717500	rs13275876	A	G	0.1287	1982	0.1218	0.0221	4.01e-08	intronic	ZFAND1	chr8:81717500	A	G	0.1104	1264	0.007499	0.0283	0.791
k__Bacteria|p__Bacteroidota|c__Bacteroidia|o__Bacteroidales|f__Bacteroidaceae|g__Prevotella|s__Prevotella_buccalis_SGB_3005	chr12:105214538	rs1196764	A	G	0.06272	1993	0.122	0.02213	4.011e-08	intronic	APPL2	chr12:105214538	A	G	0.09416	1240	0.2281	0.02736	2.038e-16
k__Bacteria|p__Spirochaetota|c__Spirochaetia|o__Treponematales|f__Treponemataceae|g__Treponema_B|s__Treponema_B_denticola_A_SGB_3175	chr6:64075460	rs77350371	T	C	0.06176	1982	-0.1223	0.02219	4.016e-08	intronic	EYS	chr6:64075460	T	C	0.06091	1262	-0.0009188	0.02795	0.9738
k__Bacteria|p__Spirochaetota|c__Spirochaetia|o__Treponematales|f__Treponemataceae|g__Treponema_B|s__Treponema_B_denticola_A_SGB_3175	chr6:64075779	rs77450386	C	T	0.06176	1982	-0.1223	0.02219	4.016e-08	intronic	EYS	chr6:64075779	C	T	0.06124	1262	0.0009075	0.02794	0.9741
k__Bacteria|p__Firmicutes|c__Clostridia|o__Lachnospirales|f__Lachnospiraceae|g__Oribacterium|s__unclassified_SGB_489	chr4:10015617	rs11736410	A	G	0.4266	1991	0.118	0.02142	4.017e-08	intronic	SLC2A9	chr4:10015617	A	G	0.4244	1267	0.08839	0.02701	0.001093
k__Bacteria|p__Proteobacteria|c__Gammaproteobacteria|o__Enterobacterales|f__Pasteurellaceae|g__Haemophilus_D|s__unclassified_SGB_3140	chr10:3400341	rs17135209	T	C	0.3832	1984	0.1225	0.02222	4.023e-08	ncRNA_intronic	LOC105376360	chr10:3400341	T	C	0.3491	1258	0.01932	0.02825	0.4941
k__Bacteria|p__Bacteroidota|c__Bacteroidia|o__Bacteroidales|f__Porphyromonadaceae|g__Porphyromonas|s__Porphyromonas_asaccharolytica_SGB_293	chr3:5948201	rs9822530	C	T	0.1352	1974	-0.1236	0.02242	4.027e-08	intergenic	MIR4790(dist=697946),GRM7-AS3(dist=684157)	chr3:5948201	C	T	0.1265	1259	-0.008981	0.02813	0.7495
k__Bacteria|p__Firmicutes|c__Bacilli|o__Erysipelotrichales|f__Erysipelotrichaceae|g__Solobacterium|s__unclassified_SGB_2613	chr3:45272013	rs11923281	T	C	0.4623	1988	0.1232	0.02235	4.029e-08	intergenic	TMEM158(dist=45691),LARS2(dist=116570)	chr3:45272013	T	C	0.4806	1269	-0.005669	0.02808	0.84
[truncated: 207 more rows]
