# Supplementary material for: Metagenome-genome-wide association studies reveal human genetic impact on the oral microbiome
Source: Cell Discov. 2021 Dec 7;7:117. doi: 10.1038/s41421-021-00356-0 (PMC8648780; doi:10.1038/s41421-021-00356-0)
Supplement: Supplementary file 3 — Supplementary Table S3 [file 41421_2021_356_MOESM3_ESM.xlsx]

## Sheet: Sheet1
Table S3. Genetic associations with bacterial taxa for salivary samples at P <5e-8 in discovery cohort and their validations in replication cohort, as estimated by mgGWAS analysis.
discovery cohort (N=1,915)												replication cohort (N=1,299)
saliva taxa	SNP	rs	EA	NEA	MAF	N	beta	se	p	anno	gene	SNP	EA	NEA	MAF	N	beta	se	p
k__Bacteria|p__Firmicutes|c__Negativicutes|o__Veillonellales|f__Veillonellaceae|g__F0422|s__unclassified_SGB_392	chr22:15406720	rs4911713	C	A	0.4077	1891	0.1591	0.02249	2.105e-12	intergenic	OR11H1(dist=121439)	chr22:15406720	C	A	0.4023	1236	0.08826	0.0283	0.00186
k__Bacteria|p__Firmicutes|c__Negativicutes|o__Veillonellales|f__Veillonellaceae|g__F0422|s__unclassified_SGB_392	chr22:15389868	rs2309199	C	T	0.394	1905	0.1542	0.02243	8.255e-12	intergenic	OR11H1(dist=138291)	chr22:15389868	C	T	0.3839	1236	0.1082	0.02818	0.0001301
k__Bacteria|p__Firmicutes|c__Bacilli|o__Erysipelotrichales|f__Erysipelatoclostridiaceae|g__Eggerthia	chr17:26695559	rs36186689	G	C	0.482	1912	-0.1551	0.02259	8.848e-12	intergenic	LOC105371703(dist=376830)	chr17:26695559	G	C	0.4508	1239	-0.1073	0.02819	0.0001477
k__Bacteria|p__Firmicutes|c__Bacilli|o__Erysipelotrichales|f__Erysipelatoclostridiaceae|g__Eggerthia	chr17:26631683	rs36166668	T	G	0.4747	1912	-0.1553	0.02262	9.095e-12	intergenic	LOC105371703(dist=440706)	chr17:26631683	T	G	0.4679	1239	-0.1191	0.02819	2.587e-05
k__Bacteria|p__Firmicutes|c__Bacilli|o__Erysipelotrichales|f__Erysipelatoclostridiaceae|g__Eggerthia	chr17:27157967	rs35425176	G	GA	0.4919	1912	-0.1549	0.0226	9.896e-12	intergenic	LOC105371703(dist=68726),MIR4522(dist=135943)	chr17:27157967	GA	G	0.4278	1201	0.07292	0.02887	0.01168
k__Bacteria|p__Firmicutes|c__Bacilli|o__Erysipelotrichales|f__Erysipelatoclostridiaceae|g__Eggerthia	chr17:26726153	chr17:26726153	A	T	0.4736	1912	-0.1549	0.02263	1.04e-11	intergenic	LOC105371703(dist=346236)	chr17:26726153	A	T	0.278	737	-0.06583	0.0333	0.04843
k__Bacteria|p__Firmicutes|c__Bacilli|o__Erysipelotrichales|f__Erysipelatoclostridiaceae|g__Eggerthia	chr17:22533151	rs1850921	C	T	0.4799	1912	-0.1542	0.02263	1.281e-11	intergenic	MTRNR2L1(dist=8486)	chr17:22533151	C	T	0.4859	1239	-0.1141	0.02826	5.737e-05
k__Bacteria|p__Firmicutes|c__Bacilli|o__Erysipelotrichales|f__Erysipelatoclostridiaceae|g__Eggerthia	chr17:26854472	rs879194551	A	G	0.4739	1912	-0.1541	0.02262	1.292e-11	intergenic	LOC105371703(dist=217917)	chr17:26854472	A	G	0.3746	1181	-0.09577	0.02896	0.0009729
k__Bacteria|p__Firmicutes|c__Bacilli|o__Erysipelotrichales|f__Erysipelatoclostridiaceae|g__Eggerthia	chr17:26869499	chr17:26869499	A	G	0.4715	1912	-0.1533	0.02262	1.631e-11	intergenic	LOC105371703(dist=202890)	chr17:26869499	A	G	0.3797	1112	-0.09259	0.02974	0.001895
k__Bacteria|p__Firmicutes|c__Bacilli|o__Erysipelotrichales|f__Erysipelatoclostridiaceae|g__Eggerthia	chr17:26859517	chr17:26859517	G	A	0.4676	1912	-0.1531	0.02262	1.729e-11	intergenic	LOC105371703(dist=212872)	chr17:26859517	G	A	0.3399	992	-0.0952	0.03077	0.002028
k__Bacteria|p__Firmicutes|c__Bacilli|o__Erysipelotrichales|f__Erysipelatoclostridiaceae|g__Eggerthia	chr17:22613796	rs1850920	A	G	0.4789	1912	-0.1531	0.02264	1.79e-11	intergenic	MTRNR2L1(dist=89131)	chr17:22613796	G	A	0.4844	1167	0.08431	0.02926	0.004028
k__Bacteria|p__Firmicutes|c__Bacilli|o__Erysipelotrichales|f__Erysipelatoclostridiaceae|g__Eggerthia	chr17:22537170	rs8081632	T	A	0.4781	1912	-0.1531	0.02264	1.797e-11	intergenic	MTRNR2L1(dist=12505)	chr17:22537170	A	T	0.4789	1167	0.1158	0.02924	8e-05
k__Bacteria|p__Firmicutes|c__Bacilli|o__Erysipelotrichales|f__Erysipelatoclostridiaceae|g__Eggerthia	chr17:26823751	chr17:26823751	AAATGGAATGGAATGG	AAATGGAATGG	0.4681	1912	-0.153	0.02263	1.824e-11	intergenic	LOC105371703(dist=248638)	chr17:26823751	AAATGG	A	0.3667	1099	-0.1284	0.02978	1.759e-05
k__Bacteria|p__Firmicutes|c__Bacilli|o__Erysipelotrichales|f__Erysipelatoclostridiaceae|g__Eggerthia	chr17:26627479	chr17:26627479	A	C	0.4687	1897	-0.1538	0.02275	1.84e-11	intergenic	LOC105371703(dist=444910)	chr17:26627479	A	C	0.3011	1036	-0.095	0.03077	0.002075
k__Bacteria|p__Firmicutes|c__Bacilli|o__Erysipelotrichales|f__Erysipelatoclostridiaceae|g__Eggerthia	chr17:26869993	chr17:26869993	G	GGAATGGAATGGACCC	0.4575	1902	-0.1534	0.02269	1.85e-11	intergenic	LOC105371703(dist=202396)	chr17:26869993	G	GGAATGGAATGGACCC	0.3043	1135	-0.06787	0.02958	0.02194
k__Bacteria|p__Firmicutes|c__Bacilli|o__Erysipelotrichales|f__Erysipelatoclostridiaceae|g__Eggerthia	chr17:22523746	rs17052204	C	A	0.4778	1912	-0.1529	0.02265	1.918e-11	UTR5	MTRNR2L1(NM_001190452:c.-316A>T)	chr17:22523746	C	A	0.4796	1239	-0.1191	0.02822	2.595e-05
k__Bacteria|p__Firmicutes|c__Bacilli|o__Erysipelotrichales|f__Erysipelatoclostridiaceae|g__Eggerthia	chr17:26711257	rs36157207	A	C	0.4783	1912	-0.1527	0.02262	1.942e-11	intergenic	LOC105371703(dist=361132)	chr17:26711257	A	C	0.4572	1239	-0.1212	0.02815	1.791e-05
k__Bacteria|p__Firmicutes|c__Bacilli|o__Erysipelotrichales|f__Erysipelatoclostridiaceae|g__Eggerthia	chr17:26742709	rs35383286	A	G	0.4773	1912	-0.1527	0.02263	1.975e-11	intergenic	LOC105371703(dist=329680)	chr17:26742709	A	G	0.3862	1159	-0.136	0.02906	3.192e-06
k__Bacteria|p__Firmicutes|c__Bacilli|o__Erysipelotrichales|f__Erysipelatoclostridiaceae|g__Eggerthia	chr17:26703399	rs36181690	T	A	0.4601	1912	-0.1527	0.02265	2.081e-11	intergenic	LOC105371703(dist=368990)	chr17:26703399	T	A	0.4689	1239	-0.1188	0.02818	2.678e-05
k__Bacteria|p__Firmicutes|c__Bacilli|o__Erysipelotrichales|f__Erysipelatoclostridiaceae|g__Eggerthia	chr17:26689441	rs34955269	A	C	0.489	1912	0.1525	0.02263	2.121e-11	intergenic	LOC105371703(dist=382948)	chr17:26689441	A	C	0.4756	1239	0.1196	0.02824	2.435e-05
k__Bacteria|p__Firmicutes|c__Bacilli|o__Erysipelotrichales|f__Erysipelatoclostridiaceae|g__Eggerthia	chr17:22572654	rs12453667	A	G	0.4781	1912	-0.1526	0.02265	2.133e-11	intergenic	MTRNR2L1(dist=47989)	chr17:22572654	A	G	0.4809	1239	-0.1317	0.02823	3.396e-06
k__Bacteria|p__Firmicutes|c__Bacilli|o__Erysipelotrichales|f__Erysipelatoclostridiaceae|g__Eggerthia	chr17:22583614	rs11150727	C	G	0.4786	1912	-0.1525	0.02264	2.147e-11	intergenic	MTRNR2L1(dist=58949)	chr17:22583614	C	G	0.4823	1239	-0.1098	0.02826	0.0001079
k__Bacteria|p__Firmicutes|c__Bacilli|o__Erysipelotrichales|f__Erysipelatoclostridiaceae|g__Eggerthia	chr17:22565661	rs1969345	G	A	0.4781	1912	-0.1525	0.02265	2.169e-11	intergenic	MTRNR2L1(dist=40996)	chr17:22565661	G	A	0.4829	1239	-0.1323	0.02825	3.108e-06
k__Bacteria|p__Firmicutes|c__Negativicutes|o__Veillonellales|f__Veillonellaceae|g__F0422|s__unclassified_SGB_392	chr22:12507606	rs71269633	A	G	0.154	1905	0.151	0.02243	2.198e-11	intergenic	LOC102723769(dist=551072)	chr22:12507606	A	G	0.1113	1209	0.08617	0.02873	0.002763
k__Bacteria|p__Firmicutes|c__Bacilli|o__Erysipelotrichales|f__Erysipelatoclostridiaceae|g__Eggerthia	chr17:22546616	rs11656887	A	G	0.4768	1912	-0.1524	0.02264	2.208e-11	intergenic	MTRNR2L1(dist=21951)	chr17:22546616	A	G	0.4923	1239	-0.1173	0.02829	3.648e-05
k__Bacteria|p__Firmicutes|c__Bacilli|o__Erysipelotrichales|f__Erysipelatoclostridiaceae|g__Eggerthia	chr17:26692958	chr17:26692958	C	T	0.4796	1912	-0.1523	0.02263	2.258e-11	intergenic	LOC105371703(dist=379431)	chr17:26692958	C	T	0.4541	1239	-0.1123	0.02817	7.051e-05
k__Bacteria|p__Firmicutes|c__Bacilli|o__Erysipelotrichales|f__Erysipelatoclostridiaceae|g__Eggerthia	chr17:26628938	rs879070572	G	A	0.4794	1912	-0.1523	0.02263	2.265e-11	intergenic	LOC105371703(dist=443451)	chr17:26628938	G	A	0.4602	1239	-0.1272	0.02813	6.669e-06
k__Bacteria|p__Firmicutes|c__Bacilli|o__Erysipelotrichales|f__Erysipelatoclostridiaceae|g__Eggerthia	chr17:22617011	rs28531087	A	G	0.4768	1912	-0.1523	0.02265	2.305e-11	intergenic	MTRNR2L1(dist=92346)	chr17:22617011	A	G	0.4849	1239	-0.1121	0.02825	7.709e-05
k__Bacteria|p__Firmicutes|c__Bacilli|o__Erysipelotrichales|f__Erysipelatoclostridiaceae|g__Eggerthia	chr17:22606409	rs11653962	G	A	0.4783	1912	-0.1522	0.02264	2.315e-11	intergenic	MTRNR2L1(dist=81744)	chr17:22606409	G	A	0.4806	1239	-0.1286	0.02819	5.57e-06
k__Bacteria|p__Firmicutes|c__Negativicutes|o__Veillonellales|f__Veillonellaceae|g__F0422|s__unclassified_SGB_392	chr22:15407229	rs1075251	C	T	0.3752	1905	0.1508	0.02242	2.339e-11	intergenic	OR11H1(dist=120930)	chr22:15407229	C	T	0.3865	1236	0.08658	0.0283	0.002266
k__Bacteria|p__Firmicutes|c__Bacilli|o__Erysipelotrichales|f__Erysipelatoclostridiaceae|g__Eggerthia	chr17:22590529	rs8079482	A	G	0.4765	1912	-0.1522	0.02264	2.346e-11	intergenic	MTRNR2L1(dist=65864)	chr17:22590529	A	G	0.4896	1239	-0.1225	0.02828	1.594e-05
k__Bacteria|p__Firmicutes|c__Bacilli|o__Erysipelotrichales|f__Erysipelatoclostridiaceae|g__Eggerthia	chr17:22525264	rs58966318	A	C	0.4752	1912	-0.1522	0.02265	2.382e-11	downstream	MTRNR2L1(dist=599)	chr17:22525264	A	C	0.4799	1239	-0.1168	0.02821	3.706e-05
k__Bacteria|p__Firmicutes|c__Bacilli|o__Erysipelotrichales|f__Erysipelatoclostridiaceae|g__Eggerthia	chr17:26740868	rs879004682	T	C	0.4708	1912	-0.152	0.02262	2.39e-11	intergenic	LOC105371703(dist=331521)	chr17:26740868	T	C	0.3814	1158	-0.1065	0.02924	0.000281
k__Bacteria|p__Firmicutes|c__Bacilli|o__Erysipelotrichales|f__Erysipelatoclostridiaceae|g__Eggerthia	chr17:22589809	rs8067444	C	T	0.4791	1912	-0.1522	0.02264	2.395e-11	intergenic	MTRNR2L1(dist=65144)	chr17:22589809	T	C	0.4574	1121	0.08792	0.02996	0.00341
k__Bacteria|p__Firmicutes|c__Negativicutes|o__Veillonellales|f__Veillonellaceae|g__F0422|s__unclassified_SGB_392	chr22:15618540	rs4434095	T	G	0.1676	1890	0.1516	0.02256	2.436e-11	intergenic	OR11H1(dist=89401),POTEH(dist=71486)	chr22:15618540	T	G	0.1104	1236	0.1084	0.02841	0.0001432
k__Bacteria|p__Firmicutes|c__Bacilli|o__Erysipelotrichales|f__Erysipelatoclostridiaceae|g__Eggerthia	chr17:26785664	chr17:26785664	A	C	0.4982	1912	0.152	0.02264	2.489e-11	intergenic	LOC105371703(dist=286725)	chr17:26785664	A	C	0.4878	1128	0.1179	0.02954	7.008e-05
k__Bacteria|p__Firmicutes|c__Bacilli|o__Erysipelotrichales|f__Erysipelatoclostridiaceae|g__Eggerthia	chr17:26699247	rs878881611	T	C	0.4778	1912	-0.1519	0.02263	2.535e-11	intergenic	LOC105371703(dist=373142)	chr17:26699247	T	C	0.4598	1239	-0.1196	0.02816	2.33e-05
k__Bacteria|p__Firmicutes|c__Bacilli|o__Erysipelotrichales|f__Erysipelatoclostridiaceae|g__Eggerthia	chr17:27065272	rs16972670	G	A	0.4775	1912	-0.1518	0.02263	2.577e-11	intergenic	LOC105371703(dist=7117)	chr17:27065272	G	A	0.4742	1239	-0.1203	0.02821	2.166e-05
k__Bacteria|p__Firmicutes|c__Bacilli|o__Erysipelotrichales|f__Erysipelatoclostridiaceae|g__Eggerthia	chr17:26859485	chr17:26859485	T	A	0.4681	1912	-0.1517	0.02262	2.616e-11	intergenic	LOC105371703(dist=212904)	chr17:26859485	T	A	0.3537	1021	-0.1294	0.03043	2.313e-05
k__Bacteria|p__Firmicutes|c__Bacilli|o__Erysipelotrichales|f__Erysipelatoclostridiaceae|g__Eggerthia	chr17:22605386	rs1980233	T	C	0.4765	1912	-0.1518	0.02264	2.699e-11	intergenic	MTRNR2L1(dist=80721)	chr17:22605386	T	C	0.4823	1239	-0.1307	0.0282	3.973e-06
k__Bacteria|p__Firmicutes|c__Bacilli|o__Erysipelotrichales|f__Erysipelatoclostridiaceae|g__Eggerthia	chr17:22551912	rs1850924	T	A	0.4791	1912	-0.1517	0.02264	2.712e-11	intergenic	MTRNR2L1(dist=27247)	chr17:22551912	T	A	0.4796	1239	-0.1043	0.02825	0.0002321
k__Bacteria|p__Firmicutes|c__Bacilli|o__Erysipelotrichales|f__Erysipelatoclostridiaceae|g__Eggerthia	chr17:26948737	rs12948419	G	A	0.4809	1912	-0.1515	0.02262	2.757e-11	intergenic	LOC105371703(dist=123652)	chr17:26948737	A	G	0.4933	1239	0.08999	0.02827	0.001489
k__Bacteria|p__Firmicutes|c__Bacilli|o__Erysipelotrichales|f__Erysipelatoclostridiaceae|g__Eggerthia	chr17:26726054	rs36162388	G	A	0.4781	1912	-0.1515	0.02263	2.809e-11	intergenic	LOC105371703(dist=346335)	chr17:26726054	G	A	0.2947	556	-0.1771	0.03346	1.743e-07
k__Bacteria|p__Firmicutes|c__Bacilli|o__Erysipelotrichales|f__Erysipelatoclostridiaceae|g__Eggerthia	chr17:22536672	rs11658166	C	A	0.4783	1912	-0.1516	0.02264	2.845e-11	intergenic	MTRNR2L1(dist=12007)	chr17:22536672	A	C	0.4908	1169	0.1121	0.02912	0.0001241
k__Bacteria|p__Firmicutes|c__Bacilli|o__Erysipelotrichales|f__Erysipelatoclostridiaceae|g__Eggerthia	chr17:26877759	chr17:26877759	G	A	0.4864	1912	-0.1516	0.02264	2.85e-11	intergenic	LOC105371703(dist=194630)	chr17:26877759	A	G	0.4252	1005	0.1178	0.03111	0.0001609
k__Bacteria|p__Firmicutes|c__Bacilli|o__Erysipelotrichales|f__Erysipelatoclostridiaceae|g__Eggerthia	chr17:26697043	chr17:26697043	A	G	0.4789	1912	-0.1515	0.02263	2.855e-11	intergenic	LOC105371703(dist=375346)	chr17:26697043	A	G	0.4692	1239	-0.122	0.02816	1.589e-05
k__Bacteria|p__Firmicutes|c__Negativicutes|o__Veillonellales|f__Veillonellaceae|g__F0422|s__unclassified_SGB_392	chr22:15513247	rs2078653	C	T	0.3742	1898	0.1503	0.02246	2.855e-11	intergenic	OR11H1(dist=14912)	chr22:15513247	C	T	0.3892	1236	0.1127	0.02824	6.986e-05
k__Bacteria|p__Firmicutes|c__Bacilli|o__Erysipelotrichales|f__Erysipelatoclostridiaceae|g__Eggerthia	chr17:26677099	chr17:26677099	A	C	0.4789	1912	-0.1515	0.02263	2.863e-11	intergenic	LOC105371703(dist=395290)	chr17:26677099	A	C	0.4973	1221	-0.09896	0.02853	0.0005428
k__Bacteria|p__Firmicutes|c__Bacilli|o__Erysipelotrichales|f__Erysipelatoclostridiaceae|g__Eggerthia	chr17:26858826	chr17:26858826	AGAATGGAATGGAATGGAATGGAATGGAATGGAATGGACTCGAATGGAATGGACACGAATGGAATAGAATC	AGAATGGAATGGAATGGAATGGAATGGAATGGACTCGAATGGAATGGACACGAATGGAATAGAATC	0.4956	1830	-0.1544	0.02307	2.866e-11	intergenic	LOC105371703(dist=213563)	chr17:26858826	AGAATGGAATG	AGAATGGAATGGAATG	0.371	1096	0.09263	0.03028	0.002271
k__Bacteria|p__Firmicutes|c__Bacilli|o__Erysipelotrichales|f__Erysipelatoclostridiaceae|g__Eggerthia	chr17:22563859	rs1850917	T	C	0.4778	1912	-0.1517	0.02266	2.871e-11	intergenic	MTRNR2L1(dist=39194)	chr17:22563859	T	C	0.488	1239	-0.1267	0.02827	8.093e-06
k__Bacteria|p__Firmicutes|c__Bacilli|o__Erysipelotrichales|f__Erysipelatoclostridiaceae|g__Eggerthia	chr17:22585262	rs11655051	A	T	0.4762	1912	-0.1516	0.02265	2.882e-11	intergenic	MTRNR2L1(dist=60597)	chr17:22585262	A	T	0.4766	1239	-0.1121	0.02824	7.55e-05
k__Bacteria|p__Firmicutes|c__Bacilli|o__Erysipelotrichales|f__Erysipelatoclostridiaceae|g__Eggerthia	chr17:22523251	rs62051410	G	A	0.477	1912	-0.1516	0.02266	2.896e-11	UTR5	MTRNR2L1(NM_001190452:c.-811A>T)	chr17:22523251	G	A	0.4752	1239	-0.1238	0.02819	1.215e-05
k__Bacteria|p__Firmicutes|c__Bacilli|o__Erysipelotrichales|f__Erysipelatoclostridiaceae|g__Eggerthia	chr17:26676053	chr17:26676053	C	G	0.4778	1912	-0.1513	0.02263	2.959e-11	intergenic	LOC105371703(dist=396336)	chr17:26676053	C	G	0.4649	1239	-0.1189	0.02817	2.589e-05
k__Bacteria|p__Firmicutes|c__Bacilli|o__Erysipelotrichales|f__Erysipelatoclostridiaceae|g__Eggerthia	chr17:26697892	chr17:26697892	G	A	0.4807	1912	-0.1514	0.02264	2.959e-11	intergenic	LOC105371703(dist=374497)	chr17:26697892	G	A	0.4759	1239	-0.1188	0.0282	2.689e-05
k__Bacteria|p__Firmicutes|c__Bacilli|o__Erysipelotrichales|f__Erysipelatoclostridiaceae|g__Eggerthia	chr17:22610361	rs1850919	A	T	0.4778	1912	-0.1514	0.02264	3.014e-11	intergenic	MTRNR2L1(dist=85696)	chr17:22610361	A	T	0.4946	1239	-0.1118	0.02831	8.279e-05
k__Bacteria|p__Firmicutes|c__Bacilli|o__Erysipelotrichales|f__Erysipelatoclostridiaceae|g__Eggerthia	chr17:26826691	chr17:26826691	G	A	0.4755	1912	-0.1513	0.02263	3.073e-11	intergenic	LOC105371703(dist=245698)	chr17:26826691	G	A	0.3724	1107	-0.08931	0.02974	0.002733
k__Bacteria|p__Firmicutes|c__Negativicutes|o__Veillonellales|f__Veillonellaceae|g__F0422|s__unclassified_SGB_392	chr22:15272037	chr22:15272037	T	C	0.3997	1890	0.1504	0.02251	3.094e-11	intergenic	OR11H1(dist=256122)	chr22:15272037	C	T	0.4885	908	-0.0736	0.03222	0.02256
k__Bacteria|p__Firmicutes|c__Bacilli|o__Erysipelotrichales|f__Erysipelatoclostridiaceae|g__Eggerthia	chr17:26707784	chr17:26707784	G	A	0.4791	1912	-0.1512	0.02263	3.122e-11	intergenic	LOC105371703(dist=364605)	chr17:26707784	G	A	0.4769	1239	-0.1231	0.02821	1.383e-05
k__Bacteria|p__Firmicutes|c__Bacilli|o__Erysipelotrichales|f__Erysipelatoclostridiaceae|g__Eggerthia	chr17:26685610	chr17:26685610	C	A	0.4799	1912	-0.1512	0.02263	3.133e-11	intergenic	LOC105371703(dist=386779)	chr17:26685610	C	A	0.4689	1239	-0.1188	0.02818	2.662e-05
k__Bacteria|p__Firmicutes|c__Bacilli|o__Erysipelotrichales|f__Erysipelatoclostridiaceae|g__Eggerthia	chr17:26686444	chr17:26686444	A	G	0.4799	1912	-0.1512	0.02263	3.133e-11	intergenic	LOC105371703(dist=385945)	chr17:26686444	A	G	0.4695	1239	-0.1196	0.02819	2.358e-05
k__Bacteria|p__Firmicutes|c__Bacilli|o__Erysipelotrichales|f__Erysipelatoclostridiaceae|g__Eggerthia	chr17:22526754	rs4889705	T	C	0.4757	1912	-0.1512	0.02266	3.265e-11	intergenic	MTRNR2L1(dist=2089)	chr17:22526754	T	C	0.4766	1239	-0.1193	0.02819	2.504e-05
k__Bacteria|p__Firmicutes|c__Bacilli|o__Erysipelotrichales|f__Erysipelatoclostridiaceae|g__Eggerthia	chr17:26708946	chr17:26708946	A	T	0.4791	1912	-0.151	0.02263	3.279e-11	intergenic	LOC105371703(dist=363443)	chr17:26708946	A	T	0.4796	1239	-0.1138	0.02826	6.01e-05
k__Bacteria|p__Firmicutes|c__Bacilli|o__Erysipelotrichales|f__Erysipelatoclostridiaceae|g__Eggerthia	chr17:26679313	chr17:26679313	C	T	0.4956	1912	-0.151	0.02263	3.296e-11	intergenic	LOC105371703(dist=393076)	chr17:26679313	C	T	0.4188	1182	-0.09076	0.02886	0.001701
k__Bacteria|p__Firmicutes|c__Bacilli|o__Erysipelotrichales|f__Erysipelatoclostridiaceae|g__Eggerthia	chr17:26836873	chr17:26836873	T	A	0.4781	1912	-0.1509	0.02262	3.385e-11	intergenic	LOC105371703(dist=235516)	chr17:26836873	T	A	0.3748	1095	-0.08056	0.02973	0.006846
k__Bacteria|p__Firmicutes|c__Bacilli|o__Erysipelotrichales|f__Erysipelatoclostridiaceae|g__Eggerthia	chr17:26827505	chr17:26827505	TGG	T	0.4786	1912	-0.1509	0.02264	3.482e-11	intergenic	LOC105371703(dist=244884)	chr17:26827505	TGG	T	0.4955	1108	-0.09452	0.02992	0.001624
k__Bacteria|p__Firmicutes|c__Bacilli|o__Erysipelotrichales|f__Erysipelatoclostridiaceae|g__Eggerthia	chr17:27083613	rs11652017	T	C	0.4778	1912	-0.1508	0.02263	3.493e-11	ncRNA_intronic	LOC105371703	chr17:27083613	T	C	0.4766	1239	-0.1168	0.02825	3.808e-05
k__Bacteria|p__Firmicutes|c__Bacilli|o__Erysipelotrichales|f__Erysipelatoclostridiaceae|g__Eggerthia	chr17:26701096	rs878951512	T	A	0.4786	1912	-0.1508	0.02263	3.509e-11	intergenic	LOC105371703(dist=371293)	chr17:26701096	T	A	0.4582	1239	-0.1233	0.02815	1.278e-05
k__Bacteria|p__Firmicutes|c__Bacilli|o__Erysipelotrichales|f__Erysipelatoclostridiaceae|g__Eggerthia	chr17:27059310	rs11080051	T	G	0.4822	1912	-0.1508	0.02264	3.535e-11	intergenic	LOC105371703(dist=13079)	chr17:27059310	T	G	0.4967	1239	-0.1172	0.02825	3.589e-05
k__Bacteria|p__Firmicutes|c__Bacilli|o__Erysipelotrichales|f__Erysipelatoclostridiaceae|g__Eggerthia	chr17:26823801	rs118195241	T	C	0.4762	1912	-0.1507	0.02263	3.551e-11	intergenic	LOC105371703(dist=248588)	chr17:26823801	T	C	0.4128	1150	-0.12	0.02919	4.212e-05
k__Bacteria|p__Firmicutes|c__Bacilli|o__Erysipelotrichales|f__Erysipelatoclostridiaceae|g__Eggerthia	chr17:22664335	rs35108210	A	AAG	0.477	1912	-0.1507	0.02263	3.591e-11	intergenic	MTRNR2L1(dist=139670)	chr17:22664335	A	AAG	0.4876	1239	-0.1264	0.02823	8.244e-06
k__Bacteria|p__Firmicutes|c__Bacilli|o__Erysipelotrichales|f__Erysipelatoclostridiaceae|g__Eggerthia	chr17:22549496	rs11150725	A	C	0.477	1912	-0.1509	0.02266	3.599e-11	intergenic	MTRNR2L1(dist=24831)	chr17:22549496	A	C	0.4906	1239	-0.1096	0.02833	0.0001157
k__Bacteria|p__Firmicutes|c__Negativicutes|o__Veillonellales|f__Veillonellaceae|g__F0422|s__unclassified_SGB_392	chr22:15353261	rs4530463	C	T	0.3911	1905	0.1494	0.02244	3.624e-11	intergenic	OR11H1(dist=174898)	chr22:15353261	C	T	0.4503	1149	0.1156	0.02933	8.627e-05
k__Bacteria|p__Firmicutes|c__Bacilli|o__Erysipelotrichales|f__Erysipelatoclostridiaceae|g__Eggerthia	chr17:22742088	rs6650599	G	A	0.4859	1912	-0.1507	0.02265	3.664e-11	intergenic	MTRNR2L1(dist=217423)	chr17:22742088	G	A	0.4786	1239	-0.1225	0.02822	1.544e-05
k__Bacteria|p__Firmicutes|c__Bacilli|o__Erysipelotrichales|f__Erysipelatoclostridiaceae|g__Eggerthia	chr17:27072118	rs35743485	TA	T	0.4783	1912	-0.1506	0.02263	3.666e-11	downstream	LOC105371703(dist=271)	chr17:27072118	TA	T	0.4829	1239	-0.1272	0.02821	7.2e-06
k__Bacteria|p__Firmicutes|c__Bacilli|o__Erysipelotrichales|f__Erysipelatoclostridiaceae|g__Eggerthia	chr17:26699176	rs879198220	T	C	0.4789	1912	-0.1506	0.02263	3.693e-11	intergenic	LOC105371703(dist=373213)	chr17:26699176	T	C	0.4595	1239	-0.1155	0.02818	4.397e-05
k__Bacteria|p__Firmicutes|c__Bacilli|o__Erysipelotrichales|f__Erysipelatoclostridiaceae|g__Eggerthia	chr17:26701425	chr17:26701425	T	C	0.4789	1912	-0.1506	0.02263	3.693e-11	intergenic	LOC105371703(dist=370964)	chr17:26701425	T	C	0.4598	1239	-0.1194	0.02816	2.419e-05
k__Bacteria|p__Firmicutes|c__Bacilli|o__Erysipelotrichales|f__Erysipelatoclostridiaceae|g__Eggerthia	chr17:26671433	rs36182229	A	G	0.4786	1912	-0.1506	0.02263	3.726e-11	intergenic	LOC105371703(dist=400956)	chr17:26671433	A	G	0.4461	1239	-0.1076	0.0282	0.0001424
k__Bacteria|p__Firmicutes|c__Bacilli|o__Erysipelotrichales|f__Erysipelatoclostridiaceae|g__Eggerthia	chr17:26673021	rs36128010	T	C	0.4786	1912	-0.1506	0.02263	3.726e-11	intergenic	LOC105371703(dist=399368)	chr17:26673021	T	C	0.4685	1239	-0.1256	0.02815	8.808e-06
k__Bacteria|p__Firmicutes|c__Bacilli|o__Erysipelotrichales|f__Erysipelatoclostridiaceae|g__Eggerthia	chr17:26705134	rs36173976	G	A	0.4786	1912	-0.1506	0.02263	3.726e-11	intergenic	LOC105371703(dist=367255)	chr17:26705134	G	A	0.4625	1239	-0.1194	0.02816	2.407e-05
k__Bacteria|p__Firmicutes|c__Bacilli|o__Erysipelotrichales|f__Erysipelatoclostridiaceae|g__Eggerthia	chr17:26705569	rs36179415	A	C	0.4786	1912	-0.1506	0.02263	3.726e-11	intergenic	LOC105371703(dist=366820)	chr17:26705569	A	C	0.4642	1239	-0.1097	0.02819	0.000104
k__Bacteria|p__Firmicutes|c__Bacilli|o__Erysipelotrichales|f__Erysipelatoclostridiaceae|g__Eggerthia	chr17:27077023	rs11080056	C	T	0.4781	1912	-0.1506	0.02263	3.746e-11	ncRNA_intronic	LOC105371703	chr17:27077023	C	T	0.4786	1239	-0.1264	0.02822	8.215e-06
k__Bacteria|p__Firmicutes|c__Bacilli|o__Erysipelotrichales|f__Erysipelatoclostridiaceae|g__Eggerthia	chr17:26850612	chr17:26850612	TGAATG	CGAATG	0.482	1912	0.1506	0.02265	3.823e-11	intergenic	LOC105371703(dist=221777)	chr17:26850612	TGAATG	CGAATG	0.4328	1052	0.1238	0.03021	4.488e-05
k__Bacteria|p__Firmicutes|c__Bacilli|o__Erysipelotrichales|f__Erysipelatoclostridiaceae|g__Eggerthia	chr17:26631181	rs879227482	G	A	0.4802	1912	-0.1506	0.02265	3.853e-11	intergenic	LOC105371703(dist=441208)	chr17:26631181	G	A	0.4378	1239	-0.1251	0.02813	9.434e-06
k__Bacteria|p__Firmicutes|c__Bacilli|o__Erysipelotrichales|f__Erysipelatoclostridiaceae|g__Eggerthia	chr17:27081913	rs2061897	T	A	0.4781	1912	-0.1504	0.02263	3.906e-11	ncRNA_intronic	LOC105371703	chr17:27081913	T	A	0.4893	1239	-0.1127	0.0283	7.187e-05
k__Bacteria|p__Firmicutes|c__Bacilli|o__Erysipelotrichales|f__Erysipelatoclostridiaceae|g__Eggerthia	chr17:26869802	chr17:26869802	C	T	0.4731	1912	-0.1504	0.02263	3.907e-11	intergenic	LOC105371703(dist=202587)	chr17:26869802	C	T	0.3458	1157	-0.08455	0.02933	0.004012
k__Bacteria|p__Firmicutes|c__Bacilli|o__Erysipelotrichales|f__Erysipelatoclostridiaceae|g__Eggerthia	chr17:26631246	chr17:26631246	C	G	0.4791	1912	-0.1505	0.02264	3.911e-11	intergenic	LOC105371703(dist=441143)	chr17:26631246	C	G	0.4391	1239	-0.1193	0.02815	2.417e-05
k__Bacteria|p__Firmicutes|c__Bacilli|o__Erysipelotrichales|f__Erysipelatoclostridiaceae|g__Eggerthia	chr17:26958643	rs8064338	A	G	0.4765	1912	-0.1503	0.02262	3.963e-11	intergenic	LOC105371703(dist=113746)	chr17:26958643	G	A	0.495	1177	0.1377	0.02891	2.13e-06
k__Bacteria|p__Firmicutes|c__Bacilli|o__Erysipelotrichales|f__Erysipelatoclostridiaceae|g__Eggerthia	chr17:27084303	rs7216530	A	G	0.4781	1912	-0.1504	0.02263	3.978e-11	ncRNA_intronic	LOC105371703	chr17:27084303	A	G	0.4819	1239	-0.111	0.02828	9.148e-05
k__Bacteria|p__Firmicutes|c__Bacilli|o__Erysipelotrichales|f__Erysipelatoclostridiaceae|g__Eggerthia	chr17:26702996	rs36163624	T	C	0.4789	1912	-0.1504	0.02263	3.988e-11	intergenic	LOC105371703(dist=369393)	chr17:26702996	T	C	0.4746	1239	-0.1172	0.02822	3.499e-05
k__Bacteria|p__Firmicutes|c__Bacilli|o__Erysipelotrichales|f__Erysipelatoclostridiaceae|g__Eggerthia	chr17:26856413	chr17:26856413	T	A	0.4744	1912	-0.1504	0.02263	4.004e-11	intergenic	LOC105371703(dist=215976)	chr17:26856413	T	A	0.3682	1118	-0.09316	0.0296	0.001692
k__Bacteria|p__Firmicutes|c__Bacilli|o__Erysipelotrichales|f__Erysipelatoclostridiaceae|g__Eggerthia	chr17:22624698	rs4889745	C	T	0.4786	1912	-0.1505	0.02265	4.006e-11	intergenic	MTRNR2L1(dist=100033)	chr17:22624698	C	T	0.491	1239	-0.09746	0.02832	0.0005984
k__Bacteria|p__Firmicutes|c__Bacilli|o__Erysipelotrichales|f__Erysipelatoclostridiaceae|g__Eggerthia	chr17:27046022	rs11658274	C	G	0.4775	1912	-0.1504	0.02263	4.016e-11	intergenic	LOC105371703(dist=26367)	chr17:27046022	C	G	0.4769	1239	-0.1196	0.02822	2.433e-05
k__Bacteria|p__Firmicutes|c__Bacilli|o__Erysipelotrichales|f__Erysipelatoclostridiaceae|g__Eggerthia	chr17:27083289	rs12449779	A	G	0.4781	1912	-0.1503	0.02263	4.017e-11	ncRNA_intronic	LOC105371703	chr17:27083289	A	G	0.4766	1239	-0.1251	0.0282	9.948e-06
k__Bacteria|p__Firmicutes|c__Bacilli|o__Erysipelotrichales|f__Erysipelatoclostridiaceae|g__Eggerthia	chr17:26852787	chr17:26852787	A	G	0.4778	1912	-0.1503	0.02263	4.024e-11	intergenic	LOC105371703(dist=219602)	chr17:26852787	A	G	0.3967	1109	-0.09498	0.02977	0.001463
k__Bacteria|p__Firmicutes|c__Bacilli|o__Erysipelotrichales|f__Erysipelatoclostridiaceae|g__Eggerthia	chr17:27065159	rs35633882	C	T	0.4778	1912	-0.1503	0.02263	4.042e-11	intergenic	LOC105371703(dist=7230)	chr17:27065159	C	T	0.4732	1239	-0.1254	0.02818	9.412e-06
k__Bacteria|p__Firmicutes|c__Bacilli|o__Erysipelotrichales|f__Erysipelatoclostridiaceae|g__Eggerthia	chr17:27070282	rs1851267	C	T	0.4778	1912	-0.1503	0.02263	4.042e-11	intergenic	LOC105371703(dist=2107)	chr17:27070282	C	T	0.4823	1239	-0.1085	0.02829	0.0001319
k__Bacteria|p__Firmicutes|c__Bacilli|o__Erysipelotrichales|f__Erysipelatoclostridiaceae|g__Eggerthia	chr17:27070943	rs6505073	T	C	0.4778	1912	-0.1503	0.02263	4.042e-11	intergenic	LOC105371703(dist=1446)	chr17:27070943	T	C	0.4779	1239	-0.1244	0.0282	1.117e-05
k__Bacteria|p__Firmicutes|c__Bacilli|o__Erysipelotrichales|f__Erysipelatoclostridiaceae|g__Eggerthia	chr17:27071145	rs34564798	G	GT	0.4778	1912	-0.1503	0.02263	4.042e-11	intergenic	LOC105371703(dist=1244)	chr17:27071145	G	GT	0.4806	1239	-0.1288	0.0282	5.439e-06
k__Bacteria|p__Firmicutes|c__Bacilli|o__Erysipelotrichales|f__Erysipelatoclostridiaceae|g__Eggerthia	chr17:27073708	rs1521561	T	C	0.4778	1912	-0.1503	0.02263	4.042e-11	ncRNA_intronic	LOC105371703	chr17:27073708	T	C	0.4782	1239	-0.1293	0.02821	4.998e-06
k__Bacteria|p__Firmicutes|c__Bacilli|o__Erysipelotrichales|f__Erysipelatoclostridiaceae|g__Eggerthia	chr17:27082786	rs2061899	G	A	0.4778	1912	-0.1503	0.02263	4.042e-11	ncRNA_intronic	LOC105371703	chr17:27082786	G	A	0.4799	1239	-0.1209	0.02823	1.996e-05
k__Bacteria|p__Firmicutes|c__Bacilli|o__Erysipelotrichales|f__Erysipelatoclostridiaceae|g__Eggerthia	chr17:27083708	rs11650889	A	G	0.4778	1912	-0.1503	0.02263	4.042e-11	ncRNA_intronic	LOC105371703	chr17:27083708	A	G	0.4789	1239	-0.1128	0.02829	7.091e-05
k__Bacteria|p__Firmicutes|c__Bacilli|o__Erysipelotrichales|f__Erysipelatoclostridiaceae|g__Eggerthia	chr17:27174918	rs4794851	G	A	0.4768	1912	-0.1503	0.02263	4.053e-11	intergenic	LOC105371703(dist=85677),MIR4522(dist=118992)	chr17:27174918	G	A	0.4739	1239	-0.1285	0.02819	5.671e-06
k__Bacteria|p__Firmicutes|c__Negativicutes|o__Veillonellales|f__Veillonellaceae|g__F0422|s__unclassified_SGB_392	chr22:15161534	chr22:15161534	G	A	0.389	1905	0.1491	0.02244	4.054e-11	intergenic	OR11H1(dist=366625)	chr22:15161534	G	A	0.413	1236	0.1084	0.02827	0.0001328
k__Bacteria|p__Firmicutes|c__Bacilli|o__Erysipelotrichales|f__Erysipelatoclostridiaceae|g__Eggerthia	chr17:27004932	rs11080240	C	T	0.4794	1912	-0.1503	0.02263	4.055e-11	intergenic	LOC105371703(dist=67457)	chr17:27004932	C	T	0.4849	1239	-0.115	0.02827	5.042e-05
k__Bacteria|p__Firmicutes|c__Bacilli|o__Erysipelotrichales|f__Erysipelatoclostridiaceae|g__Eggerthia	chr17:26857049	chr17:26857049	C	A	0.4749	1912	-0.1502	0.02262	4.087e-11	intergenic	LOC105371703(dist=215340)	chr17:26857049	C	A	0.3926	1162	-0.1266	0.02902	1.402e-05
k__Bacteria|p__Firmicutes|c__Bacilli|o__Erysipelotrichales|f__Erysipelatoclostridiaceae|g__Eggerthia	chr17:26659116	chr17:26659116	C	T	0.4791	1912	-0.1503	0.02264	4.142e-11	intergenic	LOC105371703(dist=413273)	chr17:26659116	C	T	0.4598	1239	-0.114	0.02818	5.511e-05
k__Bacteria|p__Firmicutes|c__Bacilli|o__Erysipelotrichales|f__Erysipelatoclostridiaceae|g__Eggerthia	chr17:26977462	rs4795572	G	A	0.4783	1912	-0.1502	0.02263	4.15e-11	intergenic	LOC105371703(dist=94927)	chr17:26977462	A	G	0.4831	1150	0.1125	0.02929	0.0001293
k__Bacteria|p__Firmicutes|c__Bacilli|o__Erysipelotrichales|f__Erysipelatoclostridiaceae|g__Eggerthia	chr17:22676028	rs11870550	A	G	0.4786	1912	-0.1503	0.02264	4.166e-11	intergenic	MTRNR2L1(dist=151363)	chr17:22676028	A	G	0.4752	1239	-0.1148	0.02824	5.062e-05
k__Bacteria|p__Firmicutes|c__Bacilli|o__Erysipelotrichales|f__Erysipelatoclostridiaceae|g__Eggerthia	chr17:26709318	chr17:26709318	C	G	0.4794	1912	-0.1502	0.02263	4.187e-11	intergenic	LOC105371703(dist=363071)	chr17:26709318	C	G	0.4779	1239	-0.1002	0.02829	0.0004135
k__Bacteria|p__Firmicutes|c__Bacilli|o__Erysipelotrichales|f__Erysipelatoclostridiaceae|g__Eggerthia	chr17:22522704	rs61187387	T	C	0.4749	1912	-0.1503	0.02266	4.273e-11	upstream	MTRNR2L1(dist=407)	chr17:22522704	T	C	0.4762	1239	-0.1171	0.0282	3.516e-05
k__Bacteria|p__Firmicutes|c__Bacilli|o__Erysipelotrichales|f__Erysipelatoclostridiaceae|g__Eggerthia	chr17:22568603	rs4889741	A	G	0.4762	1912	-0.1503	0.02266	4.293e-11	intergenic	MTRNR2L1(dist=43938)	chr17:22568603	A	G	0.4779	1239	-0.1238	0.0282	1.223e-05
k__Bacteria|p__Firmicutes|c__Bacilli|o__Erysipelotrichales|f__Erysipelatoclostridiaceae|g__Eggerthia	chr17:27169538	rs11658775	T	G	0.477	1912	-0.1501	0.02263	4.318e-11	intergenic	LOC105371703(dist=80297),MIR4522(dist=124372)	chr17:27169538	T	G	0.4736	1239	-0.1245	0.02822	1.115e-05
k__Bacteria|p__Firmicutes|c__Bacilli|o__Erysipelotrichales|f__Erysipelatoclostridiaceae|g__Eggerthia	chr17:27134549	chr17:27134549	GAAA	GAA	0.4791	1912	-0.1501	0.02263	4.356e-11	intergenic	LOC105371703(dist=45308),MIR4522(dist=159361)	chr17:27134549	GAA	GA	0.4939	1222	-0.1261	0.02841	9.892e-06
k__Bacteria|p__Firmicutes|c__Bacilli|o__Erysipelotrichales|f__Erysipelatoclostridiaceae|g__Eggerthia	chr17:22562724	rs56806093	C	CT	0.4773	1912	-0.1502	0.02266	4.366e-11	intergenic	MTRNR2L1(dist=38059)	chr17:22562724	C	CT	0.4946	1239	-0.1259	0.02832	9.585e-06
k__Bacteria|p__Firmicutes|c__Bacilli|o__Erysipelotrichales|f__Erysipelatoclostridiaceae|g__Eggerthia	chr17:26691414	chr17:26691414	T	C	0.4796	1912	-0.1501	0.02263	4.371e-11	intergenic	LOC105371703(dist=380975)	chr17:26691414	T	C	0.4695	1239	-0.117	0.02819	3.538e-05
k__Bacteria|p__Firmicutes|c__Bacilli|o__Erysipelotrichales|f__Erysipelatoclostridiaceae|g__Eggerthia	chr17:26691911	chr17:26691911	T	TG	0.4796	1912	-0.1501	0.02263	4.371e-11	intergenic	LOC105371703(dist=380478)	chr17:26691911	T	TG	0.4562	1239	-0.1147	0.02817	4.998e-05
k__Bacteria|p__Firmicutes|c__Bacilli|o__Erysipelotrichales|f__Erysipelatoclostridiaceae|g__Eggerthia	chr17:22669537	rs7210704	A	C	0.4775	1912	-0.1502	0.02265	4.372e-11	intergenic	MTRNR2L1(dist=144872)	chr17:22669537	A	C	0.4866	1239	-0.1248	0.02824	1.076e-05
k__Bacteria|p__Firmicutes|c__Bacilli|o__Erysipelotrichales|f__Erysipelatoclostridiaceae|g__Eggerthia	chr17:22534379	rs1829492	T	C	0.4888	1912	-0.15	0.02263	4.375e-11	intergenic	MTRNR2L1(dist=9714)	chr17:22534379	C	T	0.4901	1209	0.08658	0.02871	0.002616
k__Bacteria|p__Firmicutes|c__Bacilli|o__Erysipelotrichales|f__Erysipelatoclostridiaceae|g__Eggerthia	chr17:22693405	rs8080725	G	T	0.4799	1912	-0.1501	0.02264	4.378e-11	intergenic	MTRNR2L1(dist=168740)	chr17:22693405	G	T	0.4826	1239	-0.123	0.02823	1.422e-05
k__Bacteria|p__Firmicutes|c__Negativicutes|o__Veillonellales|f__Veillonellaceae|g__F0422|s__unclassified_SGB_392	chr22:15345070	rs4426619	A	G	0.3755	1905	0.1488	0.02245	4.426e-11	intergenic	OR11H1(dist=183089)	chr22:15345070	A	G	0.4221	1193	0.1057	0.02882	0.0002554
k__Bacteria|p__Firmicutes|c__Bacilli|o__Erysipelotrichales|f__Erysipelatoclostridiaceae|g__Eggerthia	chr17:26832121	rs879132511	A	G	0.4812	1912	-0.15	0.02263	4.428e-11	intergenic	LOC105371703(dist=240268)	chr17:26832121	A	G	0.4634	1092	-0.08554	0.02999	0.004423
k__Bacteria|p__Firmicutes|c__Bacilli|o__Erysipelotrichales|f__Erysipelatoclostridiaceae|g__Eggerthia	chr17:26657088	chr17:26657088	G	A	0.4786	1912	-0.15	0.02263	4.431e-11	intergenic	LOC105371703(dist=415301)	chr17:26657088	G	A	0.4779	1239	-0.1251	0.02818	9.834e-06
k__Bacteria|p__Firmicutes|c__Negativicutes|o__Veillonellales|f__Veillonellaceae|g__F0422|s__unclassified_SGB_392	chr22:15413927	rs188111670	T	C	0.4142	1885	0.1497	0.02258	4.45e-11	intergenic	OR11H1(dist=114232)	chr22:15413927	T	C	0.4183	1236	0.1107	0.02825	9.327e-05
k__Bacteria|p__Firmicutes|c__Bacilli|o__Erysipelotrichales|f__Erysipelatoclostridiaceae|g__Eggerthia	chr17:22669468	rs7210668	A	G	0.4786	1912	-0.15	0.02264	4.458e-11	intergenic	MTRNR2L1(dist=144803)	chr17:22669468	A	G	0.4829	1239	-0.1264	0.02822	8.215e-06
k__Bacteria|p__Firmicutes|c__Bacilli|o__Erysipelotrichales|f__Erysipelatoclostridiaceae|g__Eggerthia	chr17:27084115	rs11653183	T	C	0.4775	1912	-0.15	0.02263	4.461e-11	ncRNA_intronic	LOC105371703	chr17:27084115	T	C	0.4813	1239	-0.1068	0.02831	0.000169
k__Bacteria|p__Firmicutes|c__Bacilli|o__Erysipelotrichales|f__Erysipelatoclostridiaceae|g__Eggerthia	chr17:26851497	chr17:26851497	C	G	0.482	1912	-0.15	0.02263	4.466e-11	intergenic	LOC105371703(dist=220892)	chr17:26851497	G	C	0.4605	1100	0.09714	0.02992	0.001202
k__Bacteria|p__Firmicutes|c__Bacilli|o__Erysipelotrichales|f__Erysipelatoclostridiaceae|g__Eggerthia	chr17:26739070	chr17:26739070	A	G	0.4775	1912	-0.15	0.02263	4.482e-11	intergenic	LOC105371703(dist=333319)	chr17:26739070	A	G	0.3895	1173	-0.07607	0.02902	0.008872
k__Bacteria|p__Firmicutes|c__Negativicutes|o__Veillonellales|f__Veillonellaceae|g__F0422|s__unclassified_SGB_392	chr22:15455577	rs2309232	G	A	0.3781	1897	0.149	0.02249	4.539e-11	intergenic	OR11H1(dist=72582)	chr22:15455577	G	A	0.4177	1236	0.07608	0.02839	0.007468
k__Bacteria|p__Firmicutes|c__Bacilli|o__Erysipelotrichales|f__Erysipelatoclostridiaceae|g__Eggerthia	chr17:26830659	chr17:26830659	T	C	0.482	1912	-0.1498	0.02263	4.567e-11	intergenic	LOC105371703(dist=241730)	chr17:26830659	C	T	0.4844	1147	0.0894	0.02947	0.00247
k__Bacteria|p__Firmicutes|c__Bacilli|o__Erysipelotrichales|f__Erysipelatoclostridiaceae|g__Eggerthia	chr17:26720211	rs71208295	A	C	0.4794	1912	-0.1499	0.02264	4.579e-11	intergenic	LOC105371703(dist=352178)	chr17:26720211	A	C	0.4923	1239	-0.1123	0.02827	7.58e-05
k__Bacteria|p__Firmicutes|c__Bacilli|o__Erysipelotrichales|f__Erysipelatoclostridiaceae|g__Eggerthia	chr17:26704475	chr17:26704475	A	T	0.4794	1912	-0.1499	0.02264	4.595e-11	intergenic	LOC105371703(dist=367914)	chr17:26704475	A	T	0.443	1231	-0.1065	0.02828	0.0001736
k__Bacteria|p__Firmicutes|c__Negativicutes|o__Veillonellales|f__Veillonellaceae|g__F0422|s__unclassified_SGB_392	chr22:15342394	rs4437075	G	T	0.3897	1889	0.1494	0.02256	4.618e-11	intergenic	OR11H1(dist=185765)	chr22:15342394	G	T	0.4833	822	0.09523	0.03239	0.003374
k__Bacteria|p__Firmicutes|c__Negativicutes|o__Veillonellales|f__Veillonellaceae|g__F0422|s__unclassified_SGB_392	chr22:15487345	rs11167326	A	G	0.3655	1905	0.1485	0.02242	4.626e-11	intergenic	OR11H1(dist=40814)	chr22:15487345	A	G	0.3949	1236	0.09852	0.02823	0.0005016
k__Bacteria|p__Firmicutes|c__Bacilli|o__Erysipelotrichales|f__Erysipelatoclostridiaceae|g__Eggerthia	chr17:26803606	chr17:26803606	A	T	0.4802	1912	-0.1498	0.02263	4.647e-11	intergenic	LOC105371703(dist=268783)	chr17:26803606	T	A	0.4653	1133	0.1089	0.02959	0.0002442
k__Bacteria|p__Firmicutes|c__Bacilli|o__Erysipelotrichales|f__Erysipelatoclostridiaceae|g__Eggerthia	chr17:26803607	chr17:26803607	A	T	0.4802	1912	-0.1498	0.02263	4.647e-11	intergenic	LOC105371703(dist=268782)	chr17:26803607	T	A	0.4649	1133	0.1093	0.02959	0.0002329
k__Bacteria|p__Firmicutes|c__Bacilli|o__Erysipelotrichales|f__Erysipelatoclostridiaceae|g__Eggerthia	chr17:26707366	rs36168829	T	G	0.4791	1912	-0.1498	0.02263	4.741e-11	intergenic	LOC105371703(dist=365023)	chr17:26707366	T	G	0.4699	1239	-0.1224	0.02819	1.522e-05
k__Bacteria|p__Firmicutes|c__Bacilli|o__Erysipelotrichales|f__Erysipelatoclostridiaceae|g__Eggerthia	chr17:26873866	chr17:26873866	C	A	0.4812	1912	-0.1498	0.02263	4.742e-11	intergenic	LOC105371703(dist=198523)	chr17:26873866	A	C	0.4783	1159	0.1029	0.02918	0.0004369
k__Bacteria|p__Firmicutes|c__Bacilli|o__Erysipelotrichales|f__Erysipelatoclostridiaceae|g__Eggerthia	chr17:22622402	rs1818692	G	T	0.4791	1912	-0.1499	0.02265	4.748e-11	intergenic	MTRNR2L1(dist=97737)	chr17:22622402	G	T	0.4819	1239	-0.1129	0.02827	6.892e-05
k__Bacteria|p__Firmicutes|c__Bacilli|o__Erysipelotrichales|f__Erysipelatoclostridiaceae|g__Eggerthia	chr17:26865856	rs878882474	T	C	0.477	1912	-0.1498	0.02264	4.784e-11	intergenic	LOC105371703(dist=206533)	chr17:26865856	T	C	0.4137	1199	-0.1041	0.02869	0.0002986
k__Bacteria|p__Firmicutes|c__Bacilli|o__Erysipelotrichales|f__Erysipelatoclostridiaceae|g__Eggerthia	chr17:22554451	rs11652135	T	C	0.482	1912	-0.15	0.02267	4.789e-11	intergenic	MTRNR2L1(dist=29786)	chr17:22554451	T	C	0.49	1239	-0.1057	0.02829	0.0001951
k__Bacteria|p__Firmicutes|c__Negativicutes|o__Veillonellales|f__Veillonellaceae|g__F0422|s__unclassified_SGB_392	chr22:15614229	rs9617373	A	G	0.1661	1886	0.1495	0.02261	4.891e-11	intergenic	OR11H1(dist=85090),POTEH(dist=75797)	chr22:15614229	A	G	0.1098	1236	0.11	0.02838	0.0001112
k__Bacteria|p__Firmicutes|c__Bacilli|o__Erysipelotrichales|f__Erysipelatoclostridiaceae|g__Eggerthia	chr17:26860351	chr17:26860351	A	C	0.4768	1912	-0.1497	0.02264	4.921e-11	intergenic	LOC105371703(dist=212038)	chr17:26860351	A	C	0.4147	1161	-0.1186	0.0291	4.901e-05
k__Bacteria|p__Firmicutes|c__Bacilli|o__Erysipelotrichales|f__Erysipelatoclostridiaceae|g__Eggerthia	chr17:27128159	rs9972902	G	A	0.4783	1912	-0.1497	0.02264	4.925e-11	intergenic	LOC105371703(dist=38918),MIR4522(dist=165751)	chr17:27128159	G	A	0.4793	1239	-0.1164	0.02822	3.952e-05
k__Bacteria|p__Firmicutes|c__Bacilli|o__Erysipelotrichales|f__Erysipelatoclostridiaceae|g__Eggerthia	chr17:27187813	rs145982192	C	G	0.4781	1912	-0.1497	0.02264	4.942e-11	intergenic	LOC105371703(dist=98572),MIR4522(dist=106097)	chr17:27187813	G	C	0.4723	1154	0.1121	0.02931	0.0001387
k__Bacteria|p__Firmicutes|c__Bacilli|o__Erysipelotrichales|f__Erysipelatoclostridiaceae|g__Eggerthia	chr17:26984301	rs2139943	C	G	0.4773	1912	-0.1496	0.02264	4.956e-11	intergenic	LOC105371703(dist=88088)	chr17:26984301	C	G	0.4779	1239	-0.103	0.02826	0.0002772
k__Bacteria|p__Firmicutes|c__Bacilli|o__Erysipelotrichales|f__Erysipelatoclostridiaceae|g__Eggerthia	chr17:26724317	rs35382137	T	C	0.4757	1912	-0.1495	0.02262	4.97e-11	intergenic	LOC105371703(dist=348072)	chr17:26724317	T	C	0.4264	1239	-0.09832	0.02823	0.0005127
k__Bacteria|p__Firmicutes|c__Bacilli|o__Erysipelotrichales|f__Erysipelatoclostridiaceae|g__Eggerthia	chr17:26837760	rs36163684	A	G	0.4794	1912	-0.1496	0.02264	5.042e-11	intergenic	LOC105371703(dist=234629)	chr17:26837760	G	A	0.4764	1162	0.09084	0.02921	0.00192
k__Bacteria|p__Firmicutes|c__Bacilli|o__Erysipelotrichales|f__Erysipelatoclostridiaceae|g__Eggerthia	chr17:26747579	rs35414765	C	A	0.4791	1912	-0.1496	0.02263	5.053e-11	intergenic	LOC105371703(dist=324810)	chr17:26747579	A	C	0.4764	1195	0.1067	0.02887	0.0002286
k__Bacteria|p__Firmicutes|c__Bacilli|o__Erysipelotrichales|f__Erysipelatoclostridiaceae|g__Eggerthia	chr17:26838028	rs36175541	C	A	0.4781	1912	-0.1495	0.02263	5.054e-11	intergenic	LOC105371703(dist=234361)	chr17:26838028	C	A	0.3746	1112	-0.1244	0.02945	2.587e-05
k__Bacteria|p__Firmicutes|c__Bacilli|o__Erysipelotrichales|f__Erysipelatoclostridiaceae|g__Eggerthia	chr17:27089710	rs12942522	T	C	0.4786	1912	-0.1496	0.02264	5.067e-11	upstream	LOC105371703(dist=469)	chr17:27089710	C	T	0.4983	1199	0.1177	0.02875	4.562e-05
k__Bacteria|p__Firmicutes|c__Bacilli|o__Erysipelotrichales|f__Erysipelatoclostridiaceae|g__Eggerthia	chr17:26667952	chr17:26667952	G	A	0.4786	1912	-0.1495	0.02263	5.125e-11	intergenic	LOC105371703(dist=404437)	chr17:26667952	G	A	0.4622	1239	-0.1174	0.02816	3.276e-05
k__Bacteria|p__Firmicutes|c__Bacilli|o__Erysipelotrichales|f__Erysipelatoclostridiaceae|g__Eggerthia	chr17:27031002	rs4520869	C	T	0.4783	1912	-0.1495	0.02264	5.139e-11	intergenic	LOC105371703(dist=41387)	chr17:27031002	C	T	0.4752	1239	-0.1151	0.02823	4.833e-05
k__Bacteria|p__Firmicutes|c__Bacilli|o__Erysipelotrichales|f__Erysipelatoclostridiaceae|g__Eggerthia	chr17:22672901	rs8080557	G	A	0.4807	1912	-0.1495	0.02264	5.145e-11	intergenic	MTRNR2L1(dist=148236)	chr17:22672901	G	A	0.4906	1239	-0.1181	0.02827	3.167e-05
k__Bacteria|p__Firmicutes|c__Bacilli|o__Erysipelotrichales|f__Erysipelatoclostridiaceae|g__Eggerthia	chr17:26833803	rs879045915	A	G	0.4768	1912	-0.1495	0.02263	5.16e-11	intergenic	LOC105371703(dist=238586)	chr17:26833803	A	G	0.3967	1137	-0.09537	0.02941	0.001221
k__Bacteria|p__Firmicutes|c__Bacilli|o__Erysipelotrichales|f__Erysipelatoclostridiaceae|g__Eggerthia	chr17:26785716	chr17:26785716	T	G	0.4794	1912	-0.1494	0.02263	5.256e-11	intergenic	LOC105371703(dist=286673)	chr17:26785716	G	T	0.4526	1208	0.1169	0.02866	4.811e-05
k__Bacteria|p__Firmicutes|c__Bacilli|o__Erysipelotrichales|f__Erysipelatoclostridiaceae|g__Eggerthia	chr17:27069208	rs2061894	A	T	0.4781	1912	-0.1494	0.02264	5.268e-11	intergenic	LOC105371703(dist=3181)	chr17:27069208	A	T	0.4803	1239	-0.1239	0.02822	1.225e-05
k__Bacteria|p__Firmicutes|c__Bacilli|o__Erysipelotrichales|f__Erysipelatoclostridiaceae|g__Eggerthia	chr17:27140612	rs1824899	A	G	0.4791	1912	-0.1494	0.02263	5.283e-11	intergenic	LOC105371703(dist=51371),MIR4522(dist=153298)	chr17:27140612	A	G	0.4813	1239	-0.1151	0.02829	5.048e-05
k__Bacteria|p__Firmicutes|c__Bacilli|o__Erysipelotrichales|f__Erysipelatoclostridiaceae|g__Eggerthia	chr17:26742445	rs71204470	A	T	0.4634	1912	-0.1494	0.02264	5.317e-11	intergenic	LOC105371703(dist=329944)	chr17:26742445	A	T	0.3902	1239	-0.1074	0.02823	0.000149
k__Bacteria|p__Firmicutes|c__Bacilli|o__Erysipelotrichales|f__Erysipelatoclostridiaceae|g__Eggerthia	chr17:26687780	chr17:26687780	C	A	0.4815	1912	-0.1494	0.02264	5.324e-11	intergenic	LOC105371703(dist=384609)	chr17:26687780	C	A	0.4739	1239	-0.1143	0.02822	5.403e-05
k__Bacteria|p__Firmicutes|c__Bacilli|o__Erysipelotrichales|f__Erysipelatoclostridiaceae|g__Eggerthia	chr17:26658119	rs71208249	T	C	0.4789	1912	-0.1494	0.02264	5.364e-11	intergenic	LOC105371703(dist=414270)	chr17:26658119	T	C	0.4689	1239	-0.1204	0.02818	2.07e-05
k__Bacteria|p__Firmicutes|c__Bacilli|o__Erysipelotrichales|f__Erysipelatoclostridiaceae|g__Eggerthia	chr17:22669525	rs7210692	A	G	0.4781	1912	-0.1494	0.02265	5.406e-11	intergenic	MTRNR2L1(dist=144860)	chr17:22669525	A	G	0.4856	1239	-0.1278	0.02821	6.486e-06
k__Bacteria|p__Firmicutes|c__Negativicutes|o__Veillonellales|f__Veillonellaceae|g__F0422|s__unclassified_SGB_392	chr22:15396805	rs4911722	C	A	0.395	1905	0.1481	0.02244	5.423e-11	intergenic	OR11H1(dist=131354)	chr22:15396805	C	A	0.4173	1236	0.09941	0.02823	0.0004451
k__Bacteria|p__Firmicutes|c__Bacilli|o__Erysipelotrichales|f__Erysipelatoclostridiaceae|g__Eggerthia	chr17:27159288	rs8070395	A	G	0.477	1912	-0.1493	0.02264	5.425e-11	intergenic	LOC105371703(dist=70047),MIR4522(dist=134622)	chr17:27159288	A	G	0.4692	1239	-0.1203	0.0282	2.147e-05
k__Bacteria|p__Firmicutes|c__Negativicutes|o__Veillonellales|f__Veillonellaceae|g__F0422|s__unclassified_SGB_392	chr22:15437261	rs5771479	G	A	0.3645	1905	0.148	0.02243	5.428e-11	intergenic	OR11H1(dist=90898)	chr22:15437261	G	A	0.3959	1236	0.07523	0.02834	0.008046
k__Bacteria|p__Firmicutes|c__Bacilli|o__Erysipelotrichales|f__Erysipelatoclostridiaceae|g__Eggerthia	chr17:27148718	rs149985739	T	TAAA	0.4804	1912	-0.1493	0.02263	5.429e-11	intergenic	LOC105371703(dist=59477),MIR4522(dist=145192)	chr17:27148718	TAAA	T	0.418	1165	0.1156	0.02932	8.515e-05
k__Bacteria|p__Firmicutes|c__Bacilli|o__Erysipelotrichales|f__Erysipelatoclostridiaceae|g__Eggerthia	chr17:27060337	rs4795366	A	C	0.4775	1912	-0.1493	0.02264	5.443e-11	intergenic	LOC105371703(dist=12052)	chr17:27060337	A	C	0.4746	1239	-0.1155	0.02823	4.58e-05
k__Bacteria|p__Firmicutes|c__Bacilli|o__Erysipelotrichales|f__Erysipelatoclostridiaceae|g__Eggerthia	chr17:27087467	rs11656648	C	T	0.4789	1912	-0.1493	0.02265	5.532e-11	ncRNA_intronic	LOC105371703	chr17:27087467	C	T	0.4846	1239	-0.1157	0.02827	4.515e-05
k__Bacteria|p__Firmicutes|c__Bacilli|o__Erysipelotrichales|f__Erysipelatoclostridiaceae|g__Eggerthia	chr17:27186175	rs12937954	C	T	0.4794	1912	-0.1493	0.02264	5.547e-11	intergenic	LOC105371703(dist=96934),MIR4522(dist=107735)	chr17:27186175	C	T	0.4913	1239	-0.1203	0.02829	2.268e-05
k__Bacteria|p__Firmicutes|c__Bacilli|o__Erysipelotrichales|f__Erysipelatoclostridiaceae|g__Eggerthia	chr17:26984905	rs12453666	A	G	0.477	1912	-0.1492	0.02263	5.583e-11	intergenic	LOC105371703(dist=87484)	chr17:26984905	A	G	0.4796	1239	-0.1051	0.02828	0.0002103
k__Bacteria|p__Firmicutes|c__Bacilli|o__Erysipelotrichales|f__Erysipelatoclostridiaceae|g__Eggerthia	chr17:26739434	chr17:26739434	T	A	0.4786	1912	-0.1492	0.02264	5.59e-11	intergenic	LOC105371703(dist=332955)	chr17:26739434	T	A	0.4525	1239	-0.1037	0.02821	0.0002463
k__Bacteria|p__Firmicutes|c__Bacilli|o__Erysipelotrichales|f__Erysipelatoclostridiaceae|g__Eggerthia	chr17:26864432	chr17:26864432	A	G	0.4778	1912	-0.1492	0.02264	5.668e-11	intergenic	LOC105371703(dist=207957)	chr17:26864432	A	G	0.3998	1147	-0.09516	0.02922	0.001161
k__Bacteria|p__Firmicutes|c__Bacilli|o__Erysipelotrichales|f__Erysipelatoclostridiaceae|g__Eggerthia	chr17:27116350	rs4794835	A	C	0.4778	1912	-0.1492	0.02264	5.712e-11	intergenic	LOC105371703(dist=27109),MIR4522(dist=177560)	chr17:27116350	A	C	0.4752	1239	-0.1164	0.02823	3.995e-05
k__Bacteria|p__Firmicutes|c__Bacilli|o__Erysipelotrichales|f__Erysipelatoclostridiaceae|g__Eggerthia	chr17:26860278	chr17:26860278	A	G	0.4762	1912	-0.1492	0.02264	5.725e-11	intergenic	LOC105371703(dist=212111)	chr17:26860278	A	G	0.4204	1190	-0.1092	0.02878	0.0001557
k__Bacteria|p__Firmicutes|c__Bacilli|o__Erysipelotrichales|f__Erysipelatoclostridiaceae|g__Eggerthia	chr17:26796533	chr17:26796533	GGAATA	TGAATA	0.4679	1912	-0.1492	0.02265	5.74e-11	intergenic	LOC105371703(dist=275856)	chr17:26796533	GGAATA	TGAATA	0.3381	1079	-0.08419	0.03022	0.005432
k__Bacteria|p__Firmicutes|c__Bacilli|o__Erysipelotrichales|f__Erysipelatoclostridiaceae|g__Eggerthia	chr17:26838044	rs36138971	A	G	0.476	1912	-0.1491	0.02263	5.761e-11	intergenic	LOC105371703(dist=234345)	chr17:26838044	A	G	0.4702	1239	-0.1218	0.02819	1.692e-05
k__Bacteria|p__Firmicutes|c__Bacilli|o__Erysipelotrichales|f__Erysipelatoclostridiaceae|g__Eggerthia	chr17:22685539	rs4889749	C	T	0.4794	1912	-0.1492	0.02264	5.775e-11	intergenic	MTRNR2L1(dist=160874)	chr17:22685539	C	T	0.4796	1239	-0.1221	0.02822	1.644e-05
k__Bacteria|p__Firmicutes|c__Bacilli|o__Erysipelotrichales|f__Erysipelatoclostridiaceae|g__Eggerthia	chr17:27029139	rs11868530	T	A	0.4781	1912	-0.1491	0.02264	5.788e-11	intergenic	LOC105371703(dist=43250)	chr17:27029139	T	A	0.4762	1239	-0.1249	0.02818	1.014e-05
k__Bacteria|p__Firmicutes|c__Bacilli|o__Erysipelotrichales|f__Erysipelatoclostridiaceae|g__Eggerthia	chr17:26662176	chr17:26662176	A	G	0.4791	1912	-0.1491	0.02264	5.795e-11	intergenic	LOC105371703(dist=410213)	chr17:26662176	A	G	0.4615	1239	-0.1136	0.02819	5.92e-05
k__Bacteria|p__Firmicutes|c__Bacilli|o__Erysipelotrichales|f__Erysipelatoclostridiaceae|g__Eggerthia	chr17:22672791	rs8076631	C	T	0.4812	1912	-0.1491	0.02264	5.873e-11	intergenic	MTRNR2L1(dist=148126)	chr17:22672791	C	T	0.4843	1239	-0.126	0.02822	8.7e-06
k__Bacteria|p__Firmicutes|c__Bacilli|o__Erysipelotrichales|f__Erysipelatoclostridiaceae|g__Eggerthia	chr17:22660572	rs1606914	C	T	0.4809	1912	-0.1492	0.02265	5.876e-11	intergenic	MTRNR2L1(dist=135907)	chr17:22660572	C	T	0.4806	1239	-0.1235	0.0282	1.29e-05
k__Bacteria|p__Firmicutes|c__Bacilli|o__Erysipelotrichales|f__Erysipelatoclostridiaceae|g__Eggerthia	chr17:27101882	rs528659425	T	TG	0.4781	1912	-0.1491	0.02264	5.892e-11	intergenic	LOC105371703(dist=12641),MIR4522(dist=192028)	chr17:27101882	TG	T	0.4708	1210	0.1286	0.0287	8.092e-06
k__Bacteria|p__Firmicutes|c__Bacilli|o__Erysipelotrichales|f__Erysipelatoclostridiaceae|g__Eggerthia	chr17:27208195	rs8081516	T	C	0.4752	1912	-0.1491	0.02264	5.918e-11	intergenic	LOC105371703(dist=118954),MIR4522(dist=85715)	chr17:27208195	T	C	0.4943	1239	-0.1209	0.02828	2.072e-05
k__Bacteria|p__Firmicutes|c__Bacilli|o__Erysipelotrichales|f__Erysipelatoclostridiaceae|g__Eggerthia	chr17:27063914	rs4794819	G	A	0.4781	1912	-0.149	0.02264	5.921e-11	intergenic	LOC105371703(dist=8475)	chr17:27063914	G	A	0.4716	1239	-0.1183	0.02822	2.957e-05
k__Bacteria|p__Firmicutes|c__Bacilli|o__Erysipelotrichales|f__Erysipelatoclostridiaceae|g__Eggerthia	chr17:26749809	rs35830901	T	C	0.4893	1912	-0.1491	0.02266	5.979e-11	intergenic	LOC105371703(dist=322580)	chr17:26749809	C	T	0.3211	508	0.05199	0.03615	0.151
k__Bacteria|p__Firmicutes|c__Bacilli|o__Erysipelotrichales|f__Erysipelatoclostridiaceae|g__Eggerthia	chr17:26624574	chr17:26624574	C	T	0.4601	1912	-0.1493	0.02269	6.009e-11	intergenic	LOC105371703(dist=447815)	chr17:26624574	C	T	0.3903	1190	-0.1212	0.02874	2.668e-05
k__Bacteria|p__Firmicutes|c__Bacilli|o__Erysipelotrichales|f__Erysipelatoclostridiaceae|g__Eggerthia	chr17:27148606	rs57273338	C	T	0.4791	1912	-0.149	0.02264	6.071e-11	intergenic	LOC105371703(dist=59365),MIR4522(dist=145304)	chr17:27148606	C	T	0.4856	1239	-0.128	0.02822	6.274e-06
k__Bacteria|p__Firmicutes|c__Bacilli|o__Erysipelotrichales|f__Erysipelatoclostridiaceae|g__Eggerthia	chr17:22714581	rs12325748	C	T	0.4789	1912	-0.149	0.02265	6.091e-11	intergenic	MTRNR2L1(dist=189916)	chr17:22714581	C	T	0.4853	1239	-0.1229	0.0282	1.431e-05
k__Bacteria|p__Firmicutes|c__Bacilli|o__Erysipelotrichales|f__Erysipelatoclostridiaceae|g__Eggerthia	chr17:26838381	rs36164879	G	A	0.4781	1912	-0.1489	0.02263	6.094e-11	intergenic	LOC105371703(dist=234008)	chr17:26838381	G	A	0.4032	1152	-0.1224	0.02912	2.86e-05
k__Bacteria|p__Firmicutes|c__Bacilli|o__Erysipelotrichales|f__Erysipelatoclostridiaceae|g__Eggerthia	chr17:26764148	rs35364387	A	G	0.4791	1912	-0.1489	0.02263	6.1e-11	intergenic	LOC105371703(dist=308241)	chr17:26764148	A	G	0.4448	1239	-0.1127	0.02817	6.739e-05
k__Bacteria|p__Firmicutes|c__Bacilli|o__Erysipelotrichales|f__Erysipelatoclostridiaceae|g__Eggerthia	chr17:26847945	chr17:26847945	TATGGAATGGA	T	0.4728	1912	-0.149	0.02265	6.13e-11	intergenic	LOC105371703(dist=224444)	chr17:26847945	TATGGAATGGA	T	0.3723	1150	-0.08188	0.02939	0.005426
k__Bacteria|p__Firmicutes|c__Negativicutes|o__Veillonellales|f__Veillonellaceae|g__F0422|s__unclassified_SGB_392	chr22:15427714	rs4911575	A	T	0.3988	1897	0.1479	0.02249	6.199e-11	intergenic	OR11H1(dist=100445)	chr22:15427714	A	T	0.4023	1236	0.0933	0.02832	0.001012
k__Bacteria|p__Firmicutes|c__Bacilli|o__Erysipelotrichales|f__Erysipelatoclostridiaceae|g__Eggerthia	chr17:26634752	rs36137053	A	G	0.477	1912	-0.1489	0.02264	6.247e-11	intergenic	LOC105371703(dist=437637)	chr17:26634752	A	G	0.4578	1239	-0.1161	0.02816	4.013e-05
k__Bacteria|p__Firmicutes|c__Bacilli|o__Erysipelotrichales|f__Erysipelatoclostridiaceae|g__Eggerthia	chr17:27175511	rs11657415	T	C	0.4778	1912	-0.1488	0.02264	6.276e-11	intergenic	LOC105371703(dist=86270),MIR4522(dist=118399)	chr17:27175511	T	C	0.4762	1239	-0.1236	0.02823	1.29e-05
k__Bacteria|p__Firmicutes|c__Bacilli|o__Erysipelotrichales|f__Erysipelatoclostridiaceae|g__Eggerthia	chr17:26733484	chr17:26733484	C	G	0.4799	1912	-0.1488	0.02263	6.318e-11	intergenic	LOC105371703(dist=338905)	chr17:26733484	C	G	0.4836	1239	-0.121	0.02821	1.943e-05
k__Bacteria|p__Firmicutes|c__Bacilli|o__Erysipelotrichales|f__Erysipelatoclostridiaceae|g__Eggerthia	chr17:27051101	rs11657456	A	G	0.4783	1912	-0.1488	0.02264	6.325e-11	intergenic	LOC105371703(dist=21288)	chr17:27051101	A	G	0.4776	1239	-0.1222	0.02826	1.663e-05
k__Bacteria|p__Firmicutes|c__Bacilli|o__Erysipelotrichales|f__Erysipelatoclostridiaceae|g__Eggerthia	chr17:27089292	rs11867203	C	T	0.4775	1912	-0.1488	0.02264	6.336e-11	upstream	LOC105371703(dist=51)	chr17:27089292	C	T	0.4863	1239	-0.1158	0.0283	4.554e-05
k__Bacteria|p__Firmicutes|c__Bacilli|o__Erysipelotrichales|f__Erysipelatoclostridiaceae|g__Eggerthia	chr17:27081804	rs2061896	A	G	0.4786	1912	-0.1488	0.02263	6.385e-11	ncRNA_intronic	LOC105371703	chr17:27081804	A	G	0.493	1239	-0.1059	0.02831	0.0001935
k__Bacteria|p__Firmicutes|c__Bacilli|o__Erysipelotrichales|f__Erysipelatoclostridiaceae|g__Eggerthia	chr17:26738119	chr17:26738119	C	T	0.4697	1912	-0.1488	0.02264	6.386e-11	intergenic	LOC105371703(dist=334270)	chr17:26738119	C	T	0.4421	1239	-0.1084	0.02819	0.0001259
k__Bacteria|p__Firmicutes|c__Bacilli|o__Erysipelotrichales|f__Erysipelatoclostridiaceae|g__Eggerthia	chr17:27175295	rs34058557	G	A	0.477	1912	-0.1488	0.02264	6.389e-11	intergenic	LOC105371703(dist=86054),MIR4522(dist=118615)	chr17:27175295	G	A	0.4749	1239	-0.1186	0.02823	2.865e-05
k__Bacteria|p__Firmicutes|c__Bacilli|o__Erysipelotrichales|f__Erysipelatoclostridiaceae|g__Eggerthia	chr17:26797725	chr17:26797725	CGAATGGAATGGAATG	CGAATGGAATG	0.4869	1912	-0.1488	0.02265	6.437e-11	intergenic	LOC105371703(dist=274664)	chr17:26797725	CGAATG	CGAATGGAATG	0.4066	1147	0.09211	0.02959	0.001902
k__Bacteria|p__Firmicutes|c__Bacilli|o__Erysipelotrichales|f__Erysipelatoclostridiaceae|g__Eggerthia	chr17:27189061	rs11514506	A	G	0.4773	1912	-0.1488	0.02264	6.44e-11	intergenic	LOC105371703(dist=99820),MIR4522(dist=104849)	chr17:27189061	A	G	0.4739	1239	-0.116	0.02823	4.234e-05
k__Bacteria|p__Firmicutes|c__Bacilli|o__Erysipelotrichales|f__Erysipelatoclostridiaceae|g__Eggerthia	chr17:26973231	rs9748073	G	A	0.4773	1912	-0.1487	0.02263	6.48e-11	intergenic	LOC105371703(dist=99158)	chr17:26973231	G	A	0.4976	1212	-0.1306	0.02855	5.239e-06
k__Bacteria|p__Firmicutes|c__Negativicutes|o__Veillonellales|f__Veillonellaceae|g__F0422|s__unclassified_SGB_392	chr22:15161548	chr22:15161548	G	A	0.3911	1905	0.1475	0.02244	6.484e-11	intergenic	OR11H1(dist=366611)	chr22:15161548	G	A	0.4148	1178	0.1119	0.02895	0.0001177
k__Bacteria|p__Firmicutes|c__Bacilli|o__Erysipelotrichales|f__Erysipelatoclostridiaceae|g__Eggerthia	chr17:22631852	rs34614434	A	T	0.4789	1912	-0.1489	0.02266	6.5e-11	intergenic	MTRNR2L1(dist=107187)	chr17:22631852	T	A	0.4809	1125	0.08795	0.02975	0.003178
k__Bacteria|p__Firmicutes|c__Bacilli|o__Erysipelotrichales|f__Erysipelatoclostridiaceae|g__Eggerthia	chr17:26745247	chr17:26745247	A	G	0.4995	1912	0.1487	0.02263	6.503e-11	intergenic	LOC105371703(dist=327142)	chr17:26745247	A	G	0.4717	1195	0.08099	0.02891	0.005163
k__Bacteria|p__Firmicutes|c__Negativicutes|o__Veillonellales|f__Veillonellaceae|g__F0422|s__unclassified_SGB_392	chr22:15357296	rs5771402	A	T	0.3705	1905	0.1475	0.02245	6.52e-11	intergenic	OR11H1(dist=170863)	chr22:15357296	T	A	0.4722	986	-0.09533	0.03109	0.002224
k__Bacteria|p__Firmicutes|c__Bacilli|o__Erysipelotrichales|f__Erysipelatoclostridiaceae|g__Eggerthia	chr17:22595800	rs7207298	T	C	0.4773	1912	-0.1489	0.02267	6.541e-11	intergenic	MTRNR2L1(dist=71135)	chr17:22595800	T	C	0.4873	1239	-0.1245	0.02827	1.155e-05
k__Bacteria|p__Firmicutes|c__Bacilli|o__Erysipelotrichales|f__Erysipelatoclostridiaceae|g__Eggerthia	chr17:27092230	rs58100647	C	T	0.4775	1912	-0.1487	0.02264	6.544e-11	intergenic	LOC105371703(dist=2989),MIR4522(dist=201680)	chr17:27092230	C	T	0.4803	1239	-0.1157	0.02826	4.527e-05
k__Bacteria|p__Firmicutes|c__Bacilli|o__Erysipelotrichales|f__Erysipelatoclostridiaceae|g__Eggerthia	chr17:26663028	chr17:26663028	G	T	0.4833	1912	-0.1487	0.02264	6.547e-11	intergenic	LOC105371703(dist=409361)	chr17:26663028	G	T	0.4869	1239	-0.1153	0.02827	4.824e-05
k__Bacteria|p__Firmicutes|c__Bacilli|o__Erysipelotrichales|f__Erysipelatoclostridiaceae|g__Eggerthia	chr17:27073406	rs1521559	G	C	0.4786	1912	-0.1487	0.02264	6.578e-11	ncRNA_intronic	LOC105371703	chr17:27073406	G	C	0.4756	1239	-0.1259	0.02822	8.921e-06
k__Bacteria|p__Firmicutes|c__Bacilli|o__Erysipelotrichales|f__Erysipelatoclostridiaceae|g__Eggerthia	chr17:22642845	rs8070275	T	C	0.4781	1912	-0.1488	0.02265	6.583e-11	intergenic	MTRNR2L1(dist=118180)	chr17:22642845	T	C	0.4863	1239	-0.1186	0.02826	2.912e-05
k__Bacteria|p__Firmicutes|c__Bacilli|o__Erysipelotrichales|f__Erysipelatoclostridiaceae|g__Eggerthia	chr17:27091492	rs7211637	T	C	0.477	1912	-0.1487	0.02264	6.594e-11	intergenic	LOC105371703(dist=2251),MIR4522(dist=202418)	chr17:27091492	T	C	0.4789	1239	-0.1102	0.02827	0.0001024
k__Bacteria|p__Firmicutes|c__Negativicutes|o__Veillonellales|f__Veillonellaceae|g__F0422|s__unclassified_SGB_392	chr22:15459798	rs751405548	GTGTT	G	0.3671	1905	0.1473	0.02243	6.6e-11	intergenic	OR11H1(dist=68361)	chr22:15459798	GTGTT	G	0.428	1236	0.08019	0.02838	0.004789
k__Bacteria|p__Firmicutes|c__Bacilli|o__Erysipelotrichales|f__Erysipelatoclostridiaceae|g__Eggerthia	chr17:27123761	rs10163511	T	C	0.4778	1912	-0.1487	0.02264	6.618e-11	intergenic	LOC105371703(dist=34520),MIR4522(dist=170149)	chr17:27123761	T	C	0.4772	1239	-0.1147	0.02827	5.3e-05
k__Bacteria|p__Firmicutes|c__Bacilli|o__Erysipelotrichales|f__Erysipelatoclostridiaceae|g__Eggerthia	chr17:26642611	chr17:26642611	T	C	0.4773	1912	-0.1486	0.02264	6.726e-11	intergenic	LOC105371703(dist=429778)	chr17:26642611	T	C	0.4762	1239	-0.1137	0.02819	5.813e-05
k__Bacteria|p__Firmicutes|c__Bacilli|o__Erysipelotrichales|f__Erysipelatoclostridiaceae|g__Eggerthia	chr17:26642654	rs36141855	T	G	0.4773	1912	-0.1486	0.02264	6.726e-11	intergenic	LOC105371703(dist=429735)	chr17:26642654	T	G	0.4746	1239	-0.1183	0.02818	2.858e-05
k__Bacteria|p__Firmicutes|c__Bacilli|o__Erysipelotrichales|f__Erysipelatoclostridiaceae|g__Eggerthia	chr17:27078969	rs1993926	A	G	0.4781	1912	-0.1486	0.02264	6.736e-11	ncRNA_intronic	LOC105371703	chr17:27078969	G	A	0.4881	1173	0.0984	0.02907	0.0007356
k__Bacteria|p__Firmicutes|c__Negativicutes|o__Veillonellales|f__Veillonellaceae|g__F0422|s__unclassified_SGB_392	chr22:15513541	rs2236636	G	T	0.3661	1905	0.1472	0.02243	6.739e-11	intergenic	OR11H1(dist=14618)	chr22:15513541	G	T	0.3892	1236	0.1127	0.02824	6.986e-05
k__Bacteria|p__Firmicutes|c__Bacilli|o__Erysipelotrichales|f__Erysipelatoclostridiaceae|g__Eggerthia	chr17:26636453	chr17:26636453	T	C	0.4778	1912	-0.1486	0.02264	6.746e-11	intergenic	LOC105371703(dist=435936)	chr17:26636453	T	C	0.4458	1239	-0.1152	0.02817	4.624e-05
k__Bacteria|p__Firmicutes|c__Bacilli|o__Erysipelotrichales|f__Erysipelatoclostridiaceae|g__Eggerthia	chr17:26636454	chr17:26636454	C	A	0.4778	1912	-0.1486	0.02264	6.746e-11	intergenic	LOC105371703(dist=435935)	chr17:26636454	C	A	0.4458	1239	-0.1152	0.02817	4.624e-05
k__Bacteria|p__Firmicutes|c__Bacilli|o__Erysipelotrichales|f__Erysipelatoclostridiaceae|g__Eggerthia	chr17:22714932	rs1814029	C	T	0.4789	1912	-0.1487	0.02266	6.792e-11	intergenic	MTRNR2L1(dist=190267)	chr17:22714932	C	T	0.4876	1239	-0.1245	0.02821	1.111e-05
k__Bacteria|p__Firmicutes|c__Bacilli|o__Erysipelotrichales|f__Erysipelatoclostridiaceae|g__Eggerthia	chr17:26868059	rs36155712	T	C	0.477	1912	-0.1486	0.02264	6.806e-11	intergenic	LOC105371703(dist=204330)	chr17:26868059	T	C	0.4066	1191	-0.1128	0.02878	9.457e-05
k__Bacteria|p__Firmicutes|c__Bacilli|o__Erysipelotrichales|f__Erysipelatoclostridiaceae|g__Eggerthia	chr17:27112372	rs535778511	ATG	A	0.4872	1912	-0.1486	0.02264	6.833e-11	intergenic	LOC105371703(dist=23131),MIR4522(dist=181538)	chr17:27112372	A	ATG	0.357	1005	0.08259	0.03132	0.008496
k__Bacteria|p__Firmicutes|c__Bacilli|o__Erysipelotrichales|f__Erysipelatoclostridiaceae|g__Eggerthia	chr17:22682683	rs1606915	A	C	0.4791	1912	-0.1485	0.02264	6.915e-11	intergenic	MTRNR2L1(dist=158018)	chr17:22682683	A	C	0.4752	1239	-0.1209	0.02821	1.962e-05
k__Bacteria|p__Firmicutes|c__Bacilli|o__Erysipelotrichales|f__Erysipelatoclostridiaceae|g__Eggerthia	chr17:26636238	chr17:26636238	C	G	0.4783	1912	-0.1486	0.02265	6.946e-11	intergenic	LOC105371703(dist=436151)	chr17:26636238	C	G	0.4572	1239	-0.1209	0.02815	1.884e-05
k__Bacteria|p__Firmicutes|c__Bacilli|o__Erysipelotrichales|f__Erysipelatoclostridiaceae|g__Eggerthia	chr17:26692604	chr17:26692604	T	G	0.4775	1912	-0.1485	0.02264	6.972e-11	intergenic	LOC105371703(dist=379785)	chr17:26692604	T	G	0.4538	1239	-0.1169	0.02816	3.537e-05
k__Bacteria|p__Firmicutes|c__Bacilli|o__Erysipelotrichales|f__Erysipelatoclostridiaceae|g__Eggerthia	chr17:26850239	chr17:26850239	G	A	0.4812	1912	-0.1485	0.02264	6.979e-11	intergenic	LOC105371703(dist=222150)	chr17:26850239	A	G	0.478	1147	0.07923	0.0295	0.007342
k__Bacteria|p__Firmicutes|c__Bacilli|o__Erysipelotrichales|f__Erysipelatoclostridiaceae|g__Eggerthia	chr17:27114444	rs7221420	T	C	0.4778	1912	-0.1485	0.02264	7.004e-11	intergenic	LOC105371703(dist=25203),MIR4522(dist=179466)	chr17:27114444	T	C	0.4726	1239	-0.1261	0.0282	8.443e-06
k__Bacteria|p__Firmicutes|c__Bacilli|o__Erysipelotrichales|f__Erysipelatoclostridiaceae|g__Eggerthia	chr17:27039258	rs2313051	C	A	0.4789	1912	-0.1485	0.02264	7.013e-11	intergenic	LOC105371703(dist=33131)	chr17:27039258	C	A	0.49	1239	-0.1185	0.02828	2.979e-05
k__Bacteria|p__Firmicutes|c__Bacilli|o__Erysipelotrichales|f__Erysipelatoclostridiaceae|g__Eggerthia	chr17:22714933	rs1818578	A	G	0.4786	1912	-0.1486	0.02266	7.073e-11	intergenic	MTRNR2L1(dist=190268)	chr17:22714933	A	G	0.4881	1222	-0.1215	0.02842	2.063e-05
k__Bacteria|p__Firmicutes|c__Bacilli|o__Erysipelotrichales|f__Erysipelatoclostridiaceae|g__Eggerthia	chr17:27120496	rs2313737	T	C	0.4773	1912	-0.1484	0.02264	7.093e-11	intergenic	LOC105371703(dist=31255),MIR4522(dist=173414)	chr17:27120496	T	C	0.4756	1239	-0.1234	0.02821	1.321e-05
k__Bacteria|p__Firmicutes|c__Bacilli|o__Erysipelotrichales|f__Erysipelatoclostridiaceae|g__Eggerthia	chr17:26827096	chr17:26827096	A	G	0.477	1912	-0.1484	0.02263	7.135e-11	intergenic	LOC105371703(dist=245293)	chr17:26827096	A	G	0.3716	1123	-0.09717	0.0295	0.001018
k__Bacteria|p__Firmicutes|c__Bacilli|o__Erysipelotrichales|f__Erysipelatoclostridiaceae|g__Eggerthia	chr17:26864601	chr17:26864601	TGAATG	TGAATGGAATG	0.4845	1898	-0.1492	0.02277	7.174e-11	intergenic	LOC105371703(dist=207788)	chr17:26864601	T	TGAATG	0.3342	1078	-0.09129	0.03007	0.002461
k__Bacteria|p__Firmicutes|c__Bacilli|o__Erysipelotrichales|f__Erysipelatoclostridiaceae|g__Eggerthia	chr17:27143718	rs2169956	T	A	0.4775	1912	-0.1484	0.02264	7.224e-11	intergenic	LOC105371703(dist=54477),MIR4522(dist=150192)	chr17:27143718	T	A	0.4789	1239	-0.1122	0.02824	7.462e-05
k__Bacteria|p__Firmicutes|c__Bacilli|o__Erysipelotrichales|f__Erysipelatoclostridiaceae|g__Eggerthia	chr17:27137231	rs1842166	T	C	0.4775	1912	-0.1484	0.02264	7.255e-11	intergenic	LOC105371703(dist=47990),MIR4522(dist=156679)	chr17:27137231	T	C	0.4782	1239	-0.1158	0.02825	4.427e-05
k__Bacteria|p__Firmicutes|c__Bacilli|o__Erysipelotrichales|f__Erysipelatoclostridiaceae|g__Eggerthia	chr17:27171271	rs1824903	C	G	0.477	1912	-0.1484	0.02264	7.272e-11	intergenic	LOC105371703(dist=82030),MIR4522(dist=122639)	chr17:27171271	C	G	0.4772	1239	-0.1175	0.02826	3.416e-05
k__Bacteria|p__Firmicutes|c__Bacilli|o__Erysipelotrichales|f__Erysipelatoclostridiaceae|g__Eggerthia	chr17:27078995	rs1993927	G	T	0.4783	1912	-0.1483	0.02264	7.273e-11	ncRNA_intronic	LOC105371703	chr17:27078995	T	G	0.4851	1164	0.1125	0.02923	0.0001252
k__Bacteria|p__Firmicutes|c__Bacilli|o__Erysipelotrichales|f__Erysipelatoclostridiaceae|g__Eggerthia	chr17:26738683	chr17:26738683	T	C	0.4778	1912	-0.1483	0.02264	7.279e-11	intergenic	LOC105371703(dist=333706)	chr17:26738683	T	C	0.4528	1239	-0.1077	0.02819	0.0001406
k__Bacteria|p__Firmicutes|c__Bacilli|o__Erysipelotrichales|f__Erysipelatoclostridiaceae|g__Eggerthia	chr17:27036894	rs7217913	C	G	0.4809	1912	-0.1483	0.02264	7.326e-11	intergenic	LOC105371703(dist=35495)	chr17:27036894	C	G	0.4756	1239	-0.1217	0.02821	1.732e-05
k__Bacteria|p__Firmicutes|c__Bacilli|o__Erysipelotrichales|f__Erysipelatoclostridiaceae|g__Eggerthia	chr17:27168856	rs4795499	T	C	0.4543	1912	0.1484	0.02265	7.327e-11	intergenic	LOC105371703(dist=79615),MIR4522(dist=125054)	chr17:27168856	T	C	0.427	1239	0.1363	0.0283	1.648e-06
k__Bacteria|p__Firmicutes|c__Bacilli|o__Erysipelotrichales|f__Erysipelatoclostridiaceae|g__Eggerthia	chr17:26802758	rs36135458	C	T	0.4789	1912	-0.1483	0.02264	7.339e-11	intergenic	LOC105371703(dist=269631)	chr17:26802758	C	T	0.4972	1189	-0.1175	0.02887	4.984e-05
k__Bacteria|p__Firmicutes|c__Bacilli|o__Erysipelotrichales|f__Erysipelatoclostridiaceae|g__Eggerthia	chr17:27117803	rs2199750	G	A	0.4775	1912	-0.1483	0.02264	7.388e-11	intergenic	LOC105371703(dist=28562),MIR4522(dist=176107)	chr17:27117803	G	A	0.4803	1239	-0.1252	0.02822	1.004e-05
k__Bacteria|p__Firmicutes|c__Bacilli|o__Erysipelotrichales|f__Erysipelatoclostridiaceae|g__Eggerthia	chr17:26853729	rs36137868	C	G	0.4794	1912	-0.1483	0.02263	7.394e-11	intergenic	LOC105371703(dist=218660)	chr17:26853729	G	C	0.4947	1182	0.1245	0.02886	1.734e-05
k__Bacteria|p__Firmicutes|c__Bacilli|o__Erysipelotrichales|f__Erysipelatoclostridiaceae|g__Eggerthia	chr17:27130033	rs4795470	C	T	0.4762	1912	-0.1483	0.02264	7.42e-11	intergenic	LOC105371703(dist=40792),MIR4522(dist=163877)	chr17:27130033	C	T	0.4746	1239	-0.115	0.02824	4.927e-05
k__Bacteria|p__Firmicutes|c__Bacilli|o__Erysipelotrichales|f__Erysipelatoclostridiaceae|g__Eggerthia	chr17:27091520	rs7211651	T	C	0.4773	1912	-0.1483	0.02264	7.434e-11	intergenic	LOC105371703(dist=2279),MIR4522(dist=202390)	chr17:27091520	T	C	0.4756	1239	-0.1135	0.02822	6.119e-05
k__Bacteria|p__Firmicutes|c__Bacilli|o__Erysipelotrichales|f__Erysipelatoclostridiaceae|g__Eggerthia	chr17:27115672	rs953768	A	G	0.4773	1912	-0.1483	0.02264	7.434e-11	intergenic	LOC105371703(dist=26431),MIR4522(dist=178238)	chr17:27115672	A	G	0.4732	1239	-0.1241	0.0282	1.172e-05
k__Bacteria|p__Firmicutes|c__Bacilli|o__Erysipelotrichales|f__Erysipelatoclostridiaceae|g__Eggerthia	chr17:27141560	rs4795483	C	T	0.4773	1912	-0.1483	0.02264	7.434e-11	intergenic	LOC105371703(dist=52319),MIR4522(dist=152350)	chr17:27141560	C	T	0.4803	1239	-0.1227	0.02826	1.543e-05
k__Bacteria|p__Firmicutes|c__Bacilli|o__Erysipelotrichales|f__Erysipelatoclostridiaceae|g__Eggerthia	chr17:27141792	rs4795484	C	T	0.4773	1912	-0.1483	0.02264	7.434e-11	intergenic	LOC105371703(dist=52551),MIR4522(dist=152118)	chr17:27141792	C	T	0.4789	1239	-0.1304	0.02823	4.266e-06
k__Bacteria|p__Firmicutes|c__Bacilli|o__Erysipelotrichales|f__Erysipelatoclostridiaceae|g__Eggerthia	chr17:27180737	rs1479362	G	A	0.4773	1912	-0.1483	0.02264	7.434e-11	intergenic	LOC105371703(dist=91496),MIR4522(dist=113173)	chr17:27180737	G	A	0.4776	1239	-0.1175	0.02822	3.356e-05
k__Bacteria|p__Firmicutes|c__Bacilli|o__Erysipelotrichales|f__Erysipelatoclostridiaceae|g__Eggerthia	chr17:27189579	rs8081623	C	A	0.4773	1912	-0.1483	0.02264	7.434e-11	intergenic	LOC105371703(dist=100338),MIR4522(dist=104331)	chr17:27189579	C	A	0.4752	1239	-0.1229	0.02822	1.44e-05
k__Bacteria|p__Firmicutes|c__Bacilli|o__Erysipelotrichales|f__Erysipelatoclostridiaceae|g__Eggerthia	chr17:27196073	rs34289884	G	A	0.4773	1912	-0.1483	0.02264	7.434e-11	intergenic	LOC105371703(dist=106832),MIR4522(dist=97837)	chr17:27196073	G	A	0.4742	1239	-0.1104	0.02827	9.956e-05
k__Bacteria|p__Firmicutes|c__Bacilli|o__Erysipelotrichales|f__Erysipelatoclostridiaceae|g__Eggerthia	chr17:27196884	rs34480832	G	A	0.4773	1912	-0.1483	0.02264	7.434e-11	intergenic	LOC105371703(dist=107643),MIR4522(dist=97026)	chr17:27196884	G	A	0.4776	1239	-0.1211	0.02824	1.932e-05
k__Bacteria|p__Firmicutes|c__Bacilli|o__Erysipelotrichales|f__Erysipelatoclostridiaceae|g__Eggerthia	chr17:27198705	rs8071740	A	G	0.4773	1912	-0.1483	0.02264	7.434e-11	intergenic	LOC105371703(dist=109464),MIR4522(dist=95205)	chr17:27198705	A	G	0.4752	1239	-0.112	0.02828	7.945e-05
k__Bacteria|p__Firmicutes|c__Bacilli|o__Erysipelotrichales|f__Erysipelatoclostridiaceae|g__Eggerthia	chr17:26747011	rs34770052	C	T	0.4736	1912	-0.1482	0.02264	7.443e-11	intergenic	LOC105371703(dist=325378)	chr17:26747011	C	T	0.4485	1239	-0.1417	0.02806	5.153e-07
k__Bacteria|p__Firmicutes|c__Bacilli|o__Erysipelotrichales|f__Erysipelatoclostridiaceae|g__Eggerthia	chr17:27010735	rs8078213	T	C	0.477	1912	-0.1482	0.02264	7.451e-11	intergenic	LOC105371703(dist=61654)	chr17:27010735	T	C	0.4756	1239	-0.1117	0.02825	8.1e-05
k__Bacteria|p__Firmicutes|c__Bacilli|o__Erysipelotrichales|f__Erysipelatoclostridiaceae|g__Eggerthia	chr17:26757533	rs35875627	G	C	0.4786	1912	-0.1482	0.02264	7.512e-11	intergenic	LOC105371703(dist=314856)	chr17:26757533	G	C	0.4453	1227	-0.1057	0.02833	0.0002
k__Bacteria|p__Firmicutes|c__Bacilli|o__Erysipelotrichales|f__Erysipelatoclostridiaceae|g__Eggerthia	chr17:26865740	chr17:26865740	T	TCGAATGGAATGGACA	0.4742	1912	-0.1483	0.02265	7.519e-11	intergenic	LOC105371703(dist=206649)	chr17:26865740	T	TCGAATGGAATGGACA	0.3765	1157	-0.1012	0.02926	0.0005635
k__Bacteria|p__Firmicutes|c__Bacilli|o__Erysipelotrichales|f__Erysipelatoclostridiaceae|g__Eggerthia	chr17:27197885	rs12951711	G	T	0.4979	1906	-0.1486	0.02269	7.56e-11	intergenic	LOC105371703(dist=108644),MIR4522(dist=96025)	chr17:27197885	G	T	0.4967	1239	-0.1141	0.02829	5.867e-05
k__Bacteria|p__Firmicutes|c__Bacilli|o__Erysipelotrichales|f__Erysipelatoclostridiaceae|g__Eggerthia	chr17:26825873	chr17:26825873	T	C	0.4773	1912	-0.1482	0.02263	7.57e-11	intergenic	LOC105371703(dist=246516)	chr17:26825873	T	C	0.4158	1096	-0.1281	0.02982	1.896e-05
k__Bacteria|p__Firmicutes|c__Bacilli|o__Erysipelotrichales|f__Erysipelatoclostridiaceae|g__Eggerthia	chr17:27143764	rs2127282	G	A	0.477	1912	-0.1482	0.02264	7.595e-11	intergenic	LOC105371703(dist=54523),MIR4522(dist=150146)	chr17:27143764	G	A	0.4796	1239	-0.1128	0.02824	6.83e-05
k__Bacteria|p__Firmicutes|c__Bacilli|o__Erysipelotrichales|f__Erysipelatoclostridiaceae|g__Eggerthia	chr17:27149541	rs11652672	C	T	0.477	1912	-0.1482	0.02264	7.595e-11	intergenic	LOC105371703(dist=60300),MIR4522(dist=144369)	chr17:27149541	C	T	0.4716	1239	-0.1189	0.02821	2.671e-05
k__Bacteria|p__Firmicutes|c__Bacilli|o__Erysipelotrichales|f__Erysipelatoclostridiaceae|g__Eggerthia	chr17:27153970	rs11871551	C	A	0.477	1912	-0.1482	0.02264	7.595e-11	intergenic	LOC105371703(dist=64729),MIR4522(dist=139940)	chr17:27153970	C	A	0.4762	1239	-0.1177	0.02827	3.352e-05
k__Bacteria|p__Firmicutes|c__Bacilli|o__Erysipelotrichales|f__Erysipelatoclostridiaceae|g__Eggerthia	chr17:27157815	rs952000	T	C	0.477	1912	-0.1482	0.02264	7.595e-11	intergenic	LOC105371703(dist=68574),MIR4522(dist=136095)	chr17:27157815	T	C	0.4739	1239	-0.1251	0.02821	1.01e-05
k__Bacteria|p__Firmicutes|c__Bacilli|o__Erysipelotrichales|f__Erysipelatoclostridiaceae|g__Eggerthia	chr17:27164515	rs1600326	T	G	0.477	1912	-0.1482	0.02264	7.595e-11	intergenic	LOC105371703(dist=75274),MIR4522(dist=129395)	chr17:27164515	T	G	0.4705	1239	-0.1123	0.02823	7.307e-05
k__Bacteria|p__Firmicutes|c__Bacilli|o__Erysipelotrichales|f__Erysipelatoclostridiaceae|g__Eggerthia	chr17:27167496	rs397700871	C	CT	0.477	1912	-0.1482	0.02264	7.595e-11	intergenic	LOC105371703(dist=78255),MIR4522(dist=126414)	chr17:27167496	C	CT	0.4803	1239	-0.1221	0.02824	1.665e-05
k__Bacteria|p__Firmicutes|c__Bacilli|o__Erysipelotrichales|f__Erysipelatoclostridiaceae|g__Eggerthia	chr17:27171036	rs1824902	C	T	0.477	1912	-0.1482	0.02264	7.595e-11	intergenic	LOC105371703(dist=81795),MIR4522(dist=122874)	chr17:27171036	C	T	0.4836	1239	-0.1155	0.02826	4.631e-05
k__Bacteria|p__Firmicutes|c__Bacilli|o__Erysipelotrichales|f__Erysipelatoclostridiaceae|g__Eggerthia	chr17:27173155	rs12451637	T	G	0.477	1912	-0.1482	0.02264	7.595e-11	intergenic	LOC105371703(dist=83914),MIR4522(dist=120755)	chr17:27173155	T	G	0.4756	1239	-0.1223	0.02825	1.625e-05
k__Bacteria|p__Firmicutes|c__Bacilli|o__Erysipelotrichales|f__Erysipelatoclostridiaceae|g__Eggerthia	chr17:27031618	rs9674946	C	A	0.4807	1912	-0.1482	0.02264	7.61e-11	intergenic	LOC105371703(dist=40771)	chr17:27031618	C	A	0.4993	1239	-0.1087	0.02831	0.0001295
k__Bacteria|p__Firmicutes|c__Bacilli|o__Erysipelotrichales|f__Erysipelatoclostridiaceae|g__Eggerthia	chr17:26838738	rs878966146	T	C	0.4783	1912	-0.1481	0.02263	7.651e-11	intergenic	LOC105371703(dist=233651)	chr17:26838738	C	T	0.4843	1170	0.1214	0.02908	3.178e-05
k__Bacteria|p__Firmicutes|c__Bacilli|o__Erysipelotrichales|f__Erysipelatoclostridiaceae|g__Eggerthia	chr17:27155854	rs2127283	A	G	0.4773	1912	-0.1481	0.02264	7.715e-11	intergenic	LOC105371703(dist=66613),MIR4522(dist=138056)	chr17:27155854	A	G	0.4836	1239	-0.1216	0.02827	1.823e-05
k__Bacteria|p__Firmicutes|c__Bacilli|o__Erysipelotrichales|f__Erysipelatoclostridiaceae|g__Eggerthia	chr17:26664808	chr17:26664808	T	A	0.4796	1912	-0.1481	0.02264	7.734e-11	intergenic	LOC105371703(dist=407581)	chr17:26664808	T	A	0.4856	1239	-0.1111	0.02823	8.696e-05
k__Bacteria|p__Firmicutes|c__Bacilli|o__Erysipelotrichales|f__Erysipelatoclostridiaceae|g__Eggerthia	chr17:27190294	rs12450669	A	G	0.4781	1912	-0.1481	0.02264	7.815e-11	intergenic	LOC105371703(dist=101053),MIR4522(dist=103616)	chr17:27190294	A	G	0.4766	1239	-0.1193	0.02827	2.617e-05
k__Bacteria|p__Firmicutes|c__Bacilli|o__Erysipelotrichales|f__Erysipelatoclostridiaceae|g__Eggerthia	chr17:27141201	rs4795481	A	T	0.4773	1912	-0.1481	0.02264	7.825e-11	intergenic	LOC105371703(dist=51960),MIR4522(dist=152709)	chr17:27141201	A	T	0.4819	1239	-0.1156	0.0283	4.676e-05
k__Bacteria|p__Patescibacteria|c__Gracilibacteria|o__Absconditabacterales|f__X112|g__HOT-345|s__unclassified_SGB_3236	chr3:34865142	rs572907330	A	G	0.005222	1820	-0.1511	0.02309	7.845e-11	intergenic	PDCD6IP(dist=995435),LOC101928135(dist=10654)	chr3:34865142	A	G	0.003014	1184	0.04674	0.02901	0.1074
k__Bacteria|p__Firmicutes|c__Bacilli|o__Erysipelotrichales|f__Erysipelatoclostridiaceae|g__Eggerthia	chr17:26709950	rs36156257	C	A	0.4794	1912	-0.1481	0.02264	7.847e-11	intergenic	LOC105371703(dist=362439)	chr17:26709950	C	A	0.4618	1239	-0.1253	0.02814	9.204e-06
k__Bacteria|p__Firmicutes|c__Bacilli|o__Erysipelotrichales|f__Erysipelatoclostridiaceae|g__Eggerthia	chr17:27175075	rs28836895	A	G	0.4781	1912	-0.148	0.02264	7.871e-11	intergenic	LOC105371703(dist=85834),MIR4522(dist=118835)	chr17:27175075	A	G	0.4896	1239	-0.1296	0.0282	4.756e-06
k__Bacteria|p__Firmicutes|c__Bacilli|o__Erysipelotrichales|f__Erysipelatoclostridiaceae|g__Eggerthia	chr17:26867221	chr17:26867221	GA	G	0.4828	1912	-0.1481	0.02265	7.924e-11	intergenic	LOC105371703(dist=205168)	chr17:26867221	G	GA	0.4468	1136	0.1032	0.02962	0.0005121
k__Bacteria|p__Firmicutes|c__Bacilli|o__Erysipelotrichales|f__Erysipelatoclostridiaceae|g__Eggerthia	chr17:26632850	rs879041572	T	A	0.4783	1912	-0.148	0.02264	7.95e-11	intergenic	LOC105371703(dist=439539)	chr17:26632850	T	A	0.4846	1239	-0.1233	0.02821	1.348e-05
k__Bacteria|p__Firmicutes|c__Bacilli|o__Erysipelotrichales|f__Erysipelatoclostridiaceae|g__Eggerthia	chr17:27129633	rs8071054	C	T	0.4775	1912	-0.148	0.02264	8.039e-11	intergenic	LOC105371703(dist=40392),MIR4522(dist=164277)	chr17:27129633	C	T	0.4769	1239	-0.1104	0.02826	9.79e-05
k__Bacteria|p__Firmicutes|c__Bacilli|o__Erysipelotrichales|f__Erysipelatoclostridiaceae|g__Eggerthia	chr17:22712625	rs67096434	T	G	0.4815	1912	-0.1481	0.02265	8.04e-11	intergenic	MTRNR2L1(dist=187960)	chr17:22712625	G	T	0.4532	1101	0.09494	0.03002	0.001606
k__Bacteria|p__Firmicutes|c__Bacilli|o__Erysipelotrichales|f__Erysipelatoclostridiaceae|g__Eggerthia	chr17:27179832	rs2313740	C	T	0.4773	1912	-0.148	0.02264	8.126e-11	intergenic	LOC105371703(dist=90591),MIR4522(dist=114078)	chr17:27179832	C	T	0.4699	1239	-0.12	0.02822	2.268e-05
k__Bacteria|p__Firmicutes|c__Bacilli|o__Erysipelotrichales|f__Erysipelatoclostridiaceae|g__Eggerthia	chr17:26629652	rs879038671	A	G	0.4775	1912	-0.148	0.02264	8.135e-11	intergenic	LOC105371703(dist=442737)	chr17:26629652	A	G	0.4853	1239	-0.118	0.02826	3.203e-05
k__Bacteria|p__Firmicutes|c__Bacilli|o__Erysipelotrichales|f__Erysipelatoclostridiaceae|g__Eggerthia	chr17:26851536	chr17:26851536	T	A	0.482	1912	-0.148	0.02265	8.136e-11	intergenic	LOC105371703(dist=220853)	chr17:26851536	A	T	0.4531	1100	0.09621	0.03	0.00138
k__Bacteria|p__Firmicutes|c__Bacilli|o__Erysipelotrichales|f__Erysipelatoclostridiaceae|g__Eggerthia	chr17:27044656	rs151123828	A	G	0.4838	1912	-0.148	0.02265	8.147e-11	intergenic	LOC105371703(dist=27733)	chr17:27044656	A	G	0.4846	1239	-0.1178	0.02829	3.361e-05
k__Bacteria|p__Firmicutes|c__Bacilli|o__Erysipelotrichales|f__Erysipelatoclostridiaceae|g__Eggerthia	chr17:22686328	rs4889750	C	T	0.4794	1912	-0.148	0.02265	8.175e-11	intergenic	MTRNR2L1(dist=161663)	chr17:22686328	C	T	0.4796	1239	-0.1176	0.02824	3.338e-05
k__Bacteria|p__Firmicutes|c__Bacilli|o__Erysipelotrichales|f__Erysipelatoclostridiaceae|g__Eggerthia	chr17:27051692	rs7225143	T	A	0.4778	1912	-0.148	0.02264	8.194e-11	intergenic	LOC105371703(dist=20697)	chr17:27051692	T	A	0.4816	1239	-0.1233	0.02824	1.375e-05
k__Bacteria|p__Firmicutes|c__Bacilli|o__Erysipelotrichales|f__Erysipelatoclostridiaceae|g__Eggerthia	chr17:22645999	rs35637236	T	A	0.4783	1912	-0.148	0.02265	8.2e-11	intergenic	MTRNR2L1(dist=121334)	chr17:22645999	T	A	0.4772	1239	-0.1204	0.0282	2.124e-05
k__Bacteria|p__Firmicutes|c__Bacilli|o__Erysipelotrichales|f__Erysipelatoclostridiaceae|g__Eggerthia	chr17:27137274	rs1842167	A	G	0.4778	1912	-0.1479	0.02264	8.279e-11	intergenic	LOC105371703(dist=48033),MIR4522(dist=156636)	chr17:27137274	A	G	0.4782	1239	-0.1136	0.02826	6.207e-05
k__Bacteria|p__Firmicutes|c__Bacilli|o__Erysipelotrichales|f__Erysipelatoclostridiaceae|g__Eggerthia	chr17:27005613	rs4420564	T	C	0.4794	1912	-0.148	0.02265	8.302e-11	intergenic	LOC105371703(dist=66776)	chr17:27005613	T	C	0.4853	1239	-0.115	0.02826	5.015e-05
k__Bacteria|p__Firmicutes|c__Bacilli|o__Erysipelotrichales|f__Erysipelatoclostridiaceae|g__Eggerthia	chr17:22728863	rs4889758	A	G	0.4791	1912	-0.1479	0.02265	8.343e-11	intergenic	MTRNR2L1(dist=204198)	chr17:22728863	A	G	0.4869	1239	-0.1082	0.02832	0.000139
k__Bacteria|p__Firmicutes|c__Bacilli|o__Erysipelotrichales|f__Erysipelatoclostridiaceae|g__Eggerthia	chr17:22678452	rs35198174	T	C	0.4778	1912	-0.148	0.02266	8.378e-11	intergenic	MTRNR2L1(dist=153787)	chr17:22678452	T	C	0.4796	1239	-0.1171	0.02822	3.541e-05
k__Bacteria|p__Firmicutes|c__Bacilli|o__Erysipelotrichales|f__Erysipelatoclostridiaceae|g__Eggerthia	chr17:26840079	rs36183533	G	A	0.4843	1912	-0.1479	0.02265	8.408e-11	intergenic	LOC105371703(dist=232310)	chr17:26840079	A	G	0.4566	1095	0.1318	0.03001	1.228e-05
k__Bacteria|p__Firmicutes|c__Bacilli|o__Erysipelotrichales|f__Erysipelatoclostridiaceae|g__Eggerthia	chr17:22674889	rs1960379	A	G	0.4775	1912	-0.148	0.02267	8.44e-11	intergenic	MTRNR2L1(dist=150224)	chr17:22674889	A	G	0.4789	1239	-0.1233	0.02821	1.335e-05
k__Bacteria|p__Firmicutes|c__Bacilli|o__Erysipelotrichales|f__Erysipelatoclostridiaceae|g__Eggerthia	chr17:26985671	rs1851266	A	G	0.477	1912	-0.1478	0.02264	8.479e-11	intergenic	LOC105371703(dist=86718)	chr17:26985671	A	G	0.4786	1239	-0.1072	0.02828	0.0001576
k__Bacteria|p__Firmicutes|c__Bacilli|o__Erysipelotrichales|f__Erysipelatoclostridiaceae|g__Eggerthia	chr17:22522849	rs58479360	A	G	0.4755	1912	-0.148	0.02268	8.491e-11	upstream	MTRNR2L1(dist=262)	chr17:22522849	A	G	0.4679	1239	-0.1208	0.02817	1.943e-05
k__Bacteria|p__Firmicutes|c__Bacilli|o__Erysipelotrichales|f__Erysipelatoclostridiaceae|g__Eggerthia	chr17:27136918	rs34008519	A	ATGC	0.4781	1912	-0.1478	0.02265	8.53e-11	intergenic	LOC105371703(dist=47677),MIR4522(dist=156992)	chr17:27136918	ATGC	A	0.4928	1201	0.09378	0.02881	0.001163
k__Bacteria|p__Firmicutes|c__Bacilli|o__Erysipelotrichales|f__Erysipelatoclostridiaceae|g__Eggerthia	chr17:22673729	rs1913802	T	C	0.4783	1912	-0.1479	0.02265	8.543e-11	intergenic	MTRNR2L1(dist=149064)	chr17:22673729	T	C	0.4756	1239	-0.1215	0.02819	1.773e-05
k__Bacteria|p__Firmicutes|c__Bacilli|o__Erysipelotrichales|f__Erysipelatoclostridiaceae|g__Eggerthia	chr17:26738320	chr17:26738320	T	C	0.4794	1912	-0.1478	0.02265	8.553e-11	intergenic	LOC105371703(dist=334069)	chr17:26738320	T	C	0.4428	1239	-0.1084	0.02819	0.0001259
k__Bacteria|p__Firmicutes|c__Bacilli|o__Erysipelotrichales|f__Erysipelatoclostridiaceae|g__Eggerthia	chr17:27156394	rs8073300	A	G	0.4762	1912	-0.1478	0.02264	8.569e-11	intergenic	LOC105371703(dist=67153),MIR4522(dist=137516)	chr17:27156394	A	G	0.4749	1239	-0.1141	0.02824	5.695e-05
k__Bacteria|p__Firmicutes|c__Bacilli|o__Erysipelotrichales|f__Erysipelatoclostridiaceae|g__Eggerthia	chr17:27186338	rs12938513	C	T	0.4778	1912	-0.1478	0.02264	8.586e-11	intergenic	LOC105371703(dist=97097),MIR4522(dist=107572)	chr17:27186338	C	T	0.4983	1239	-0.1178	0.02832	3.389e-05
k__Bacteria|p__Firmicutes|c__Bacilli|o__Erysipelotrichales|f__Erysipelatoclostridiaceae|g__Eggerthia	chr17:27186345	rs12945913	G	C	0.4778	1912	-0.1478	0.02264	8.586e-11	intergenic	LOC105371703(dist=97104),MIR4522(dist=107565)	chr17:27186345	G	C	0.4967	1239	-0.1187	0.0283	2.944e-05
k__Bacteria|p__Firmicutes|c__Negativicutes|o__Veillonellales|f__Veillonellaceae|g__F0422|s__unclassified_SGB_392	chr22:15488258	rs2268774	G	A	0.3681	1905	0.1464	0.02243	8.602e-11	intergenic	OR11H1(dist=39901)	chr22:15488258	G	A	0.4221	1148	0.07464	0.02933	0.01107
k__Bacteria|p__Firmicutes|c__Bacilli|o__Erysipelotrichales|f__Erysipelatoclostridiaceae|g__Eggerthia	chr17:26837575	rs36129631	G	A	0.4807	1912	-0.1477	0.02264	8.619e-11	intergenic	LOC105371703(dist=234814)	chr17:26837575	A	G	0.4863	1180	0.09955	0.02908	0.0006406
k__Bacteria|p__Firmicutes|c__Bacilli|o__Erysipelotrichales|f__Erysipelatoclostridiaceae|g__Eggerthia	chr17:27164342	rs8082531	T	C	0.4781	1912	-0.1478	0.02265	8.646e-11	intergenic	LOC105371703(dist=75101),MIR4522(dist=129568)	chr17:27164342	T	C	0.4722	1239	-0.1173	0.02823	3.496e-05
k__Bacteria|p__Firmicutes|c__Negativicutes|o__Veillonellales|f__Veillonellaceae|g__F0422|s__unclassified_SGB_392	chr13:16962335	chr13:16962335	G	T	0.1607	1860	0.1483	0.02272	8.65e-11	intergenic	FAM230C(dist=1232962)	chr13:16962335	G	T	0.1699	951	0.08666	0.03121	0.005596
k__Bacteria|p__Firmicutes|c__Bacilli|o__Erysipelotrichales|f__Erysipelatoclostridiaceae|g__Eggerthia	chr17:22664894	rs8079151	A	C	0.477	1912	-0.1478	0.02265	8.724e-11	intergenic	MTRNR2L1(dist=140229)	chr17:22664894	A	C	0.4776	1239	-0.1309	0.02819	3.783e-06
k__Bacteria|p__Firmicutes|c__Bacilli|o__Erysipelotrichales|f__Erysipelatoclostridiaceae|g__Eggerthia	chr17:26858780	chr17:26858780	C	T	0.4718	1912	-0.1477	0.02264	8.767e-11	intergenic	LOC105371703(dist=213609)	chr17:26858780	C	T	0.3701	1124	-0.06566	0.02966	0.02705
k__Bacteria|p__Firmicutes|c__Bacilli|o__Erysipelotrichales|f__Erysipelatoclostridiaceae|g__Eggerthia	chr17:22732429	rs4889760	A	G	0.4786	1912	-0.1477	0.02265	8.842e-11	intergenic	MTRNR2L1(dist=207764)	chr17:22732429	A	G	0.4762	1239	-0.128	0.02821	6.236e-06
k__Bacteria|p__Firmicutes|c__Bacilli|o__Erysipelotrichales|f__Erysipelatoclostridiaceae|g__Eggerthia	chr17:27142828	rs6505101	C	G	0.4773	1912	-0.1477	0.02264	8.845e-11	intergenic	LOC105371703(dist=53587),MIR4522(dist=151082)	chr17:27142828	G	C	0.4809	1126	0.129	0.02957	1.401e-05
k__Bacteria|p__Firmicutes|c__Bacilli|o__Erysipelotrichales|f__Erysipelatoclostridiaceae|g__Eggerthia	chr17:27092255	rs58858472	G	A	0.477	1912	-0.1477	0.02264	8.867e-11	intergenic	LOC105371703(dist=3014),MIR4522(dist=201655)	chr17:27092255	G	A	0.4809	1239	-0.1163	0.02827	4.112e-05
k__Bacteria|p__Firmicutes|c__Bacilli|o__Erysipelotrichales|f__Erysipelatoclostridiaceae|g__Eggerthia	chr17:27127668	rs397963756	C	CA	0.4775	1912	-0.1477	0.02265	8.909e-11	intergenic	LOC105371703(dist=38427),MIR4522(dist=166242)	chr17:27127668	CA	C	0.499	1224	0.1202	0.02847	2.616e-05
k__Bacteria|p__Firmicutes|c__Bacilli|o__Erysipelotrichales|f__Erysipelatoclostridiaceae|g__Eggerthia	chr17:27048727	rs1851272	A	G	0.4778	1912	-0.1477	0.02265	8.996e-11	intergenic	LOC105371703(dist=23662)	chr17:27048727	A	G	0.4739	1239	-0.1198	0.02818	2.298e-05
k__Bacteria|p__Firmicutes|c__Bacilli|o__Erysipelotrichales|f__Erysipelatoclostridiaceae|g__Eggerthia	chr17:27214941	rs1479364	A	G	0.4749	1912	-0.1476	0.02265	9.078e-11	intergenic	LOC105371703(dist=125700),MIR4522(dist=78969)	chr17:27214941	A	G	0.4739	1239	-0.1136	0.02825	6.122e-05
k__Bacteria|p__Firmicutes|c__Bacilli|o__Erysipelotrichales|f__Erysipelatoclostridiaceae|g__Eggerthia	chr17:26664790	chr17:26664790	A	G	0.4794	1912	-0.1476	0.02264	9.17e-11	intergenic	LOC105371703(dist=407599)	chr17:26664790	A	G	0.4859	1239	-0.108	0.02824	0.0001375
k__Bacteria|p__Firmicutes|c__Bacilli|o__Erysipelotrichales|f__Erysipelatoclostridiaceae|g__Eggerthia	chr17:22670551	rs12165036	C	G	0.4781	1912	-0.1475	0.02265	9.314e-11	intergenic	MTRNR2L1(dist=145886)	chr17:22670551	C	G	0.4799	1239	-0.1244	0.02818	1.104e-05
k__Bacteria|p__Firmicutes|c__Bacilli|o__Erysipelotrichales|f__Erysipelatoclostridiaceae|g__Eggerthia	chr17:26814688	rs74210322	C	T	0.483	1912	-0.1475	0.02265	9.347e-11	intergenic	LOC105371703(dist=257701)	chr17:26814688	T	C	0.472	1069	0.1412	0.03009	3.044e-06
k__Bacteria|p__Firmicutes|c__Bacilli|o__Erysipelotrichales|f__Erysipelatoclostridiaceae|g__Eggerthia	chr17:26809343	chr17:26809343	T	C	0.4862	1912	-0.1476	0.02266	9.382e-11	intergenic	LOC105371703(dist=263046)	chr17:26809343	T	C	0.442	1041	-0.09129	0.03046	0.002792
k__Bacteria|p__Firmicutes|c__Bacilli|o__Erysipelotrichales|f__Erysipelatoclostridiaceae|g__Eggerthia	chr17:27003405	rs4795804	A	C	0.4773	1912	-0.1475	0.02264	9.399e-11	intergenic	LOC105371703(dist=68984)	chr17:27003405	A	C	0.4749	1239	-0.1211	0.02821	1.907e-05
k__Bacteria|p__Firmicutes|c__Bacilli|o__Erysipelotrichales|f__Erysipelatoclostridiaceae|g__Eggerthia	chr17:26968006	rs3932342	T	C	0.4762	1912	-0.1474	0.02264	9.424e-11	intergenic	LOC105371703(dist=104383)	chr17:26968006	T	C	0.4895	1229	-0.1142	0.02833	5.907e-05
k__Bacteria|p__Firmicutes|c__Bacilli|o__Erysipelotrichales|f__Erysipelatoclostridiaceae|g__Eggerthia	chr17:26754719	rs71247360	T	C	0.4786	1912	-0.1474	0.02264	9.44e-11	intergenic	LOC105371703(dist=317670)	chr17:26754719	T	C	0.4983	1239	-0.1166	0.02828	3.998e-05
k__Bacteria|p__Firmicutes|c__Bacilli|o__Erysipelotrichales|f__Erysipelatoclostridiaceae|g__Eggerthia	chr17:27165926	rs11080095	T	C	0.4768	1912	-0.1475	0.02264	9.443e-11	intergenic	LOC105371703(dist=76685),MIR4522(dist=127984)	chr17:27165926	T	C	0.4709	1239	-0.119	0.0282	2.633e-05
k__Bacteria|p__Firmicutes|c__Bacilli|o__Erysipelotrichales|f__Erysipelatoclostridiaceae|g__Eggerthia	chr17:27089673	rs12942290	T	C	0.4778	1912	-0.1475	0.02264	9.458e-11	upstream	LOC105371703(dist=432)	chr17:27089673	T	C	0.4956	1239	-0.1205	0.02831	2.234e-05
k__Bacteria|p__Firmicutes|c__Bacilli|o__Erysipelotrichales|f__Erysipelatoclostridiaceae|g__Eggerthia	chr17:27040203	rs76091311	T	C	0.4775	1912	-0.1475	0.02264	9.466e-11	intergenic	LOC105371703(dist=32186)	chr17:27040203	T	C	0.4796	1239	-0.1214	0.02823	1.856e-05
k__Bacteria|p__Firmicutes|c__Bacilli|o__Erysipelotrichales|f__Erysipelatoclostridiaceae|g__Eggerthia	chr17:27045922	rs11080048	T	A	0.4775	1912	-0.1475	0.02264	9.466e-11	intergenic	LOC105371703(dist=26467)	chr17:27045922	T	A	0.4776	1239	-0.1153	0.02825	4.765e-05
k__Bacteria|p__Firmicutes|c__Bacilli|o__Erysipelotrichales|f__Erysipelatoclostridiaceae|g__Eggerthia	chr17:22717231	rs12452982	A	C	0.4775	1912	-0.1475	0.02265	9.514e-11	intergenic	MTRNR2L1(dist=192566)	chr17:22717231	A	C	0.4793	1239	-0.1231	0.02819	1.356e-05
k__Bacteria|p__Firmicutes|c__Bacilli|o__Erysipelotrichales|f__Erysipelatoclostridiaceae|g__Eggerthia	chr17:22742635	rs2176133	T	C	0.4786	1912	-0.1474	0.02265	9.62e-11	intergenic	MTRNR2L1(dist=217970)	chr17:22742635	T	C	0.4746	1239	-0.1357	0.02813	1.571e-06
k__Bacteria|p__Firmicutes|c__Bacilli|o__Erysipelotrichales|f__Erysipelatoclostridiaceae|g__Eggerthia	chr17:26949306	rs3865242	A	C	0.4783	1912	-0.1474	0.02264	9.667e-11	intergenic	LOC105371703(dist=123083)	chr17:26949306	C	A	0.4562	1239	0.0732	0.02831	0.009827
k__Bacteria|p__Firmicutes|c__Bacilli|o__Erysipelotrichales|f__Erysipelatoclostridiaceae|g__Eggerthia	chr17:27190130	rs12451205	T	G	0.4773	1912	-0.1474	0.02265	9.739e-11	intergenic	LOC105371703(dist=100889),MIR4522(dist=103780)	chr17:27190130	T	G	0.4873	1239	-0.1096	0.0283	0.0001127
k__Bacteria|p__Firmicutes|c__Bacilli|o__Erysipelotrichales|f__Erysipelatoclostridiaceae|g__Eggerthia	chr17:22735079	rs8081588	A	G	0.4783	1912	-0.1474	0.02265	9.803e-11	intergenic	MTRNR2L1(dist=210414)	chr17:22735079	A	G	0.4742	1239	-0.1279	0.02817	6.175e-06
k__Bacteria|p__Firmicutes|c__Negativicutes|o__Veillonellales|f__Veillonellaceae|g__F0422|s__unclassified_SGB_392	chr22:15614096	rs9617375	T	C	0.1588	1892	0.1468	0.02256	9.897e-11	intergenic	OR11H1(dist=84957),POTEH(dist=75930)	chr22:15614096	T	C	0.1094	1236	0.1082	0.02839	0.0001459
k__Bacteria|p__Firmicutes|c__Bacilli|o__Erysipelotrichales|f__Erysipelatoclostridiaceae|g__Eggerthia	chr17:26798501	chr17:26798501	A	G	0.4791	1912	-0.1473	0.02265	9.932e-11	intergenic	LOC105371703(dist=273888)	chr17:26798501	G	A	0.4772	1136	0.1164	0.02951	8.509e-05
k__Bacteria|p__Firmicutes|c__Bacilli|o__Erysipelotrichales|f__Erysipelatoclostridiaceae|g__Eggerthia	chr17:27201728	rs4522447	G	A	0.4773	1912	-0.1473	0.02265	9.997e-11	intergenic	LOC105371703(dist=112487),MIR4522(dist=92182)	chr17:27201728	G	A	0.4883	1239	-0.1181	0.02832	3.272e-05
k__Bacteria|p__Firmicutes|c__Bacilli|o__Erysipelotrichales|f__Erysipelatoclostridiaceae|g__Eggerthia	chr17:22672023	rs11150731	G	A	0.4867	1912	-0.1473	0.02265	1.001e-10	intergenic	MTRNR2L1(dist=147358)	chr17:22672023	G	A	0.4333	1198	-0.08827	0.02873	0.002167
k__Bacteria|p__Firmicutes|c__Bacilli|o__Erysipelotrichales|f__Erysipelatoclostridiaceae|g__Eggerthia	chr17:22697186	rs1515750	A	T	0.4786	1912	-0.1473	0.02265	1.006e-10	intergenic	MTRNR2L1(dist=172521)	chr17:22697186	A	T	0.4977	1239	-0.1234	0.02827	1.378e-05
k__Bacteria|p__Firmicutes|c__Bacilli|o__Erysipelotrichales|f__Erysipelatoclostridiaceae|g__Eggerthia	chr17:26847099	chr17:26847099	T	G	0.4757	1912	-0.1472	0.02264	1.009e-10	intergenic	LOC105371703(dist=225290)	chr17:26847099	T	G	0.3672	1093	-0.1007	0.02989	0.0007822
k__Bacteria|p__Firmicutes|c__Bacilli|o__Erysipelotrichales|f__Erysipelatoclostridiaceae|g__Eggerthia	chr17:26872777	chr17:26872777	A	G	0.4802	1912	-0.1471	0.02263	1.012e-10	intergenic	LOC105371703(dist=199612)	chr17:26872777	G	A	0.4612	1139	0.1053	0.02961	0.0003933
k__Bacteria|p__Firmicutes|c__Bacilli|o__Erysipelotrichales|f__Erysipelatoclostridiaceae|g__Eggerthia	chr17:22679249	rs28801437	T	C	0.476	1912	-0.1473	0.02266	1.022e-10	intergenic	MTRNR2L1(dist=154584)	chr17:22679249	T	C	0.4736	1239	-0.1196	0.02821	2.398e-05
k__Bacteria|p__Firmicutes|c__Bacilli|o__Erysipelotrichales|f__Erysipelatoclostridiaceae|g__Eggerthia	chr17:22728154	chr17:22728154	A	AG	0.4786	1912	-0.1473	0.02265	1.023e-10	intergenic	MTRNR2L1(dist=203489)	chr17:22728154	AG	A	0.4997	1239	0.1086	0.02839	0.0001378
k__Bacteria|p__Firmicutes|c__Bacilli|o__Erysipelotrichales|f__Erysipelatoclostridiaceae|g__Eggerthia	chr17:27191905	rs12452048	T	C	0.4781	1912	-0.1472	0.02264	1.026e-10	intergenic	LOC105371703(dist=102664),MIR4522(dist=102005)	chr17:27191905	T	C	0.4766	1239	-0.1166	0.02828	4.005e-05
k__Bacteria|p__Firmicutes|c__Bacilli|o__Erysipelotrichales|f__Erysipelatoclostridiaceae|g__Eggerthia	chr17:27153219	rs936571	A	G	0.4783	1912	-0.1472	0.02264	1.028e-10	intergenic	LOC105371703(dist=63978),MIR4522(dist=140691)	chr17:27153219	A	G	0.4983	1239	-0.1191	0.02834	2.808e-05
k__Bacteria|p__Firmicutes|c__Bacilli|o__Erysipelotrichales|f__Erysipelatoclostridiaceae|g__Eggerthia	chr17:26733432	chr17:26733432	A	C	0.4799	1912	-0.1472	0.02265	1.029e-10	intergenic	LOC105371703(dist=338957)	chr17:26733432	A	C	0.4786	1239	-0.1094	0.02822	0.0001116
k__Bacteria|p__Firmicutes|c__Negativicutes|o__Veillonellales|f__Veillonellaceae|g__F0422|s__unclassified_SGB_392	chr22:15425170	rs4571171	T	C	0.3982	1905	0.1459	0.02245	1.029e-10	intergenic	OR11H1(dist=102989)	chr22:15425170	T	C	0.4153	1236	0.08832	0.02831	0.001854
k__Bacteria|p__Firmicutes|c__Bacilli|o__Erysipelotrichales|f__Erysipelatoclostridiaceae|g__Eggerthia	chr17:27177644	rs35414553	A	G	0.4768	1912	-0.1472	0.02264	1.033e-10	intergenic	LOC105371703(dist=88403),MIR4522(dist=116266)	chr17:27177644	A	G	0.4796	1239	-0.1252	0.02824	1.02e-05
k__Bacteria|p__Firmicutes|c__Bacilli|o__Erysipelotrichales|f__Erysipelatoclostridiaceae|g__Eggerthia	chr17:27180034	rs2313739	T	C	0.4773	1912	-0.1472	0.02264	1.034e-10	intergenic	LOC105371703(dist=90793),MIR4522(dist=113876)	chr17:27180034	T	C	0.4739	1239	-0.1264	0.02822	8.134e-06
k__Bacteria|p__Firmicutes|c__Bacilli|o__Erysipelotrichales|f__Erysipelatoclostridiaceae|g__Eggerthia	chr17:26658505	rs71208250	G	A	0.4794	1912	-0.1471	0.02264	1.047e-10	intergenic	LOC105371703(dist=413884)	chr17:26658505	G	A	0.4632	1239	-0.111	0.02819	8.674e-05
k__Bacteria|p__Firmicutes|c__Bacilli|o__Erysipelotrichales|f__Erysipelatoclostridiaceae|g__Eggerthia	chr17:22681941	rs1913800	C	T	0.4799	1912	-0.1471	0.02264	1.06e-10	intergenic	MTRNR2L1(dist=157276)	chr17:22681941	C	T	0.4833	1239	-0.1353	0.02818	1.776e-06
k__Bacteria|p__Firmicutes|c__Bacilli|o__Erysipelotrichales|f__Erysipelatoclostridiaceae|g__Eggerthia	chr17:22733952	rs2203492	C	G	0.4783	1912	-0.1471	0.02265	1.06e-10	intergenic	MTRNR2L1(dist=209287)	chr17:22733952	C	G	0.4736	1239	-0.1272	0.02817	6.979e-06
k__Bacteria|p__Firmicutes|c__Bacilli|o__Erysipelotrichales|f__Erysipelatoclostridiaceae|g__Eggerthia	chr17:22732518	rs8080309	T	C	0.4786	1912	-0.1471	0.02265	1.062e-10	intergenic	MTRNR2L1(dist=207853)	chr17:22732518	T	C	0.4749	1239	-0.1335	0.02818	2.437e-06
k__Bacteria|p__Firmicutes|c__Bacilli|o__Erysipelotrichales|f__Erysipelatoclostridiaceae|g__Eggerthia	chr17:27196182	rs397712315	C	CT	0.4775	1912	-0.147	0.02265	1.083e-10	intergenic	LOC105371703(dist=106941),MIR4522(dist=97728)	chr17:27196182	C	CT	0.4806	1239	-0.1085	0.0283	0.0001331
k__Bacteria|p__Firmicutes|c__Bacilli|o__Erysipelotrichales|f__Erysipelatoclostridiaceae|g__Eggerthia	chr17:27214252	rs4795519	A	C	0.4744	1912	-0.147	0.02265	1.088e-10	intergenic	LOC105371703(dist=125011),MIR4522(dist=79658)	chr17:27214252	A	C	0.4729	1239	-0.1185	0.02822	2.877e-05
k__Bacteria|p__Firmicutes|c__Bacilli|o__Erysipelotrichales|f__Erysipelatoclostridiaceae|g__Eggerthia	chr17:27144238	rs6505102	A	G	0.4773	1912	-0.147	0.02264	1.089e-10	intergenic	LOC105371703(dist=54997),MIR4522(dist=149672)	chr17:27144238	A	G	0.4712	1239	-0.1223	0.02821	1.576e-05
k__Bacteria|p__Firmicutes|c__Bacilli|o__Erysipelotrichales|f__Erysipelatoclostridiaceae|g__Eggerthia	chr17:26660308	chr17:26660308	G	A	0.4799	1912	-0.147	0.02265	1.098e-10	intergenic	LOC105371703(dist=412081)	chr17:26660308	G	A	0.4845	1200	-0.1201	0.02871	3.085e-05
k__Bacteria|p__Firmicutes|c__Bacilli|o__Erysipelotrichales|f__Erysipelatoclostridiaceae|g__Eggerthia	chr17:26980596	rs8081276	G	A	0.4786	1912	-0.1469	0.02264	1.099e-10	intergenic	LOC105371703(dist=91793)	chr17:26980596	A	G	0.4835	1213	0.1209	0.02862	2.589e-05
k__Bacteria|p__Firmicutes|c__Bacilli|o__Erysipelotrichales|f__Erysipelatoclostridiaceae|g__Eggerthia	chr17:27182792	rs4795504	C	T	0.4778	1912	-0.147	0.02265	1.099e-10	intergenic	LOC105371703(dist=93551),MIR4522(dist=111118)	chr17:27182792	C	T	0.4806	1239	-0.1127	0.02827	7.122e-05
k__Bacteria|p__Firmicutes|c__Bacilli|o__Erysipelotrichales|f__Erysipelatoclostridiaceae|g__Eggerthia	chr17:27100774	rs8076555	T	C	0.4958	1912	0.1469	0.02264	1.107e-10	intergenic	LOC105371703(dist=11533),MIR4522(dist=193136)	chr17:27100774	T	C	0.4171	1081	0.08675	0.03013	0.004071
k__Bacteria|p__Firmicutes|c__Bacilli|o__Erysipelotrichales|f__Erysipelatoclostridiaceae|g__Eggerthia	chr17:26856353	chr17:26856353	G	C	0.4775	1912	-0.1469	0.02265	1.117e-10	intergenic	LOC105371703(dist=216036)	chr17:26856353	G	C	0.3804	1132	-0.08247	0.02958	0.005395
k__Bacteria|p__Firmicutes|c__Bacilli|o__Erysipelotrichales|f__Erysipelatoclostridiaceae|g__Eggerthia	chr17:26798731	chr17:26798731	C	G	0.482	1912	-0.1468	0.02264	1.133e-10	intergenic	LOC105371703(dist=273658)	chr17:26798731	G	C	0.451	1102	0.1156	0.02992	0.0001187
k__Bacteria|p__Firmicutes|c__Bacilli|o__Erysipelotrichales|f__Erysipelatoclostridiaceae|g__Eggerthia	chr17:26858016	rs879183056	G	C	0.4802	1912	-0.1468	0.02265	1.141e-10	intergenic	LOC105371703(dist=214373)	chr17:26858016	C	G	0.4847	1173	0.1099	0.02912	0.000168
k__Bacteria|p__Firmicutes|c__Bacilli|o__Erysipelotrichales|f__Erysipelatoclostridiaceae|g__Eggerthia	chr17:26854401	chr17:26854401	TGGAAT	CGGAAT	0.4802	1912	-0.1469	0.02266	1.147e-10	intergenic	LOC105371703(dist=217988)	chr17:26854401	T	C	0.4273	1009	-0.1196	0.03068	0.0001038
k__Bacteria|p__Firmicutes|c__Bacilli|o__Erysipelotrichales|f__Erysipelatoclostridiaceae|g__Eggerthia	chr17:26878037	chr17:26878037	TGAATG	CGAATG	0.4794	1912	-0.1467	0.02264	1.149e-10	intergenic	LOC105371703(dist=194352)	chr17:26878037	CGAATG	TGAATG	0.4793	1155	0.1037	0.02932	0.0004224
k__Bacteria|p__Firmicutes|c__Negativicutes|o__Veillonellales|f__Veillonellaceae|g__F0422|s__unclassified_SGB_392	chr22:15515496	rs11167316	A	T	0.3661	1905	0.1454	0.02243	1.15e-10	intergenic	OR11H1(dist=12663)	chr22:15515496	A	T	0.4409	1124	0.09387	0.02974	0.001638
k__Bacteria|p__Firmicutes|c__Bacilli|o__Erysipelotrichales|f__Erysipelatoclostridiaceae|g__Eggerthia	chr17:26628659	rs879180136	C	G	0.4956	1912	-0.1468	0.02265	1.152e-10	intergenic	LOC105371703(dist=443730)	chr17:26628659	C	G	0.4685	1239	-0.1127	0.02819	6.714e-05
k__Bacteria|p__Firmicutes|c__Bacilli|o__Erysipelotrichales|f__Erysipelatoclostridiaceae|g__Eggerthia	chr17:27143435	rs2046021	G	C	0.4773	1912	-0.1468	0.02264	1.153e-10	intergenic	LOC105371703(dist=54194),MIR4522(dist=150475)	chr17:27143435	G	C	0.4779	1239	-0.1277	0.02822	6.569e-06
k__Bacteria|p__Firmicutes|c__Bacilli|o__Erysipelotrichales|f__Erysipelatoclostridiaceae|g__Eggerthia	chr17:26814843	rs36164947	A	T	0.4809	1912	-0.1468	0.02265	1.154e-10	intergenic	LOC105371703(dist=257546)	chr17:26814843	T	A	0.487	1149	0.09666	0.02932	0.001008
k__Bacteria|p__Firmicutes|c__Bacilli|o__Erysipelotrichales|f__Erysipelatoclostridiaceae|g__Eggerthia	chr17:26796538	rs878938701	T	A	0.4661	1912	-0.1469	0.02266	1.156e-10	intergenic	LOC105371703(dist=275851)	chr17:26796538	T	A	0.3563	1053	-0.09195	0.03043	0.002574
k__Bacteria|p__Firmicutes|c__Bacilli|o__Erysipelotrichales|f__Erysipelatoclostridiaceae|g__Eggerthia	chr17:26660664	rs36151966	G	A	0.4789	1912	-0.1468	0.02265	1.159e-10	intergenic	LOC105371703(dist=411725)	chr17:26660664	G	A	0.4548	1239	-0.1163	0.02816	3.878e-05
k__Bacteria|p__Firmicutes|c__Bacilli|o__Erysipelotrichales|f__Erysipelatoclostridiaceae|g__Eggerthia	chr17:26795513	chr17:26795513	A	G	0.4807	1912	-0.1467	0.02264	1.165e-10	intergenic	LOC105371703(dist=276876)	chr17:26795513	A	G	0.4989	1097	-0.1065	0.02987	0.0003808
k__Bacteria|p__Firmicutes|c__Bacilli|o__Erysipelotrichales|f__Erysipelatoclostridiaceae|g__Eggerthia	chr17:26948803	rs12948709	G	T	0.4817	1912	-0.1467	0.02264	1.171e-10	intergenic	LOC105371703(dist=123586)	chr17:26948803	T	G	0.493	1239	0.08856	0.02827	0.001774
k__Bacteria|p__Firmicutes|c__Bacilli|o__Erysipelotrichales|f__Erysipelatoclostridiaceae|g__Eggerthia	chr17:26668799	chr17:26668799	G	A	0.4974	1912	-0.1466	0.02264	1.184e-10	intergenic	LOC105371703(dist=403590)	chr17:26668799	G	A	0.4993	1239	-0.1058	0.02827	0.0001902
k__Bacteria|p__Firmicutes|c__Bacilli|o__Erysipelotrichales|f__Erysipelatoclostridiaceae|g__Eggerthia	chr17:27121540	rs2061900	T	G	0.4783	1912	-0.1467	0.02264	1.187e-10	intergenic	LOC105371703(dist=32299),MIR4522(dist=172370)	chr17:27121540	G	T	0.4849	1179	0.1196	0.02909	4.199e-05
k__Bacteria|p__Firmicutes|c__Bacilli|o__Erysipelotrichales|f__Erysipelatoclostridiaceae|g__Eggerthia	chr17:26726367	rs34178764	A	T	0.4773	1912	-0.1467	0.02264	1.188e-10	intergenic	LOC105371703(dist=346022)	chr17:26726367	A	T	0.4041	1161	-0.1011	0.02903	0.0005157
k__Bacteria|p__Firmicutes|c__Bacilli|o__Erysipelotrichales|f__Erysipelatoclostridiaceae|g__Eggerthia	chr17:22736323	rs2340408	A	G	0.4781	1912	-0.1467	0.02265	1.196e-10	intergenic	MTRNR2L1(dist=211658)	chr17:22736323	A	G	0.4726	1239	-0.1246	0.0282	1.07e-05
k__Bacteria|p__Firmicutes|c__Bacilli|o__Erysipelotrichales|f__Erysipelatoclostridiaceae|g__Eggerthia	chr17:27202481	rs8073802	A	G	0.4755	1912	-0.1466	0.02264	1.201e-10	intergenic	LOC105371703(dist=113240),MIR4522(dist=91429)	chr17:27202481	A	G	0.4916	1239	-0.1187	0.02835	3.015e-05
k__Bacteria|p__Firmicutes|c__Bacilli|o__Erysipelotrichales|f__Erysipelatoclostridiaceae|g__Eggerthia	chr17:27045446	rs8072856	A	G	0.4781	1912	-0.1466	0.02264	1.203e-10	intergenic	LOC105371703(dist=26943)	chr17:27045446	A	G	0.4813	1239	-0.1172	0.02827	3.629e-05
k__Bacteria|p__Firmicutes|c__Bacilli|o__Erysipelotrichales|f__Erysipelatoclostridiaceae|g__Eggerthia	chr17:26633023	rs36180980	C	T	0.4783	1912	-0.1466	0.02265	1.208e-10	intergenic	LOC105371703(dist=439366)	chr17:26633023	C	T	0.4746	1239	-0.1232	0.02817	1.324e-05
k__Bacteria|p__Firmicutes|c__Bacilli|o__Erysipelotrichales|f__Erysipelatoclostridiaceae|g__Eggerthia	chr17:27082490	rs1402725	T	G	0.4963	1912	-0.1466	0.02265	1.215e-10	ncRNA_intronic	LOC105371703	chr17:27082490	G	T	0.4881	1214	0.1056	0.02854	0.0002249
k__Bacteria|p__Firmicutes|c__Bacilli|o__Erysipelotrichales|f__Erysipelatoclostridiaceae|g__Eggerthia	chr17:27044941	rs9747271	A	G	0.4802	1912	-0.1466	0.02265	1.23e-10	intergenic	LOC105371703(dist=27448)	chr17:27044941	G	A	0.4832	1209	0.1121	0.02876	0.0001027
k__Bacteria|p__Firmicutes|c__Negativicutes|o__Veillonellales|f__Veillonellaceae|g__F0422|s__unclassified_SGB_392	chr22:15426608	rs4622844	A	G	0.365	1905	0.1452	0.02243	1.236e-10	intergenic	OR11H1(dist=101551)	chr22:15426608	A	G	0.3999	1213	0.1021	0.02855	0.0003601
k__Bacteria|p__Firmicutes|c__Bacilli|o__Erysipelotrichales|f__Erysipelatoclostridiaceae|g__Eggerthia	chr17:27021866	rs11080352	A	G	0.4768	1912	-0.1465	0.02264	1.249e-10	intergenic	LOC105371703(dist=50523)	chr17:27021866	A	G	0.4843	1239	-0.1068	0.02827	0.0001652
k__Bacteria|p__Firmicutes|c__Bacilli|o__Erysipelotrichales|f__Erysipelatoclostridiaceae|g__Eggerthia	chr17:27109646	rs9303617	C	G	0.4762	1912	-0.1465	0.02265	1.251e-10	intergenic	LOC105371703(dist=20405),MIR4522(dist=184264)	chr17:27109646	C	G	0.4712	1239	-0.1235	0.02823	1.323e-05
k__Bacteria|p__Firmicutes|c__Bacilli|o__Erysipelotrichales|f__Erysipelatoclostridiaceae|g__Eggerthia	chr17:22667622	rs12948753	A	G	0.4762	1912	-0.1465	0.02266	1.269e-10	intergenic	MTRNR2L1(dist=142957)	chr17:22667622	A	G	0.4716	1239	-0.1238	0.02818	1.21e-05
k__Bacteria|p__Firmicutes|c__Bacilli|o__Erysipelotrichales|f__Erysipelatoclostridiaceae|g__Eggerthia	chr17:22637564	rs12948980	A	G	0.4778	1912	-0.1465	0.02266	1.273e-10	intergenic	MTRNR2L1(dist=112899)	chr17:22637564	G	A	0.4649	1160	0.1054	0.02927	0.0003324
k__Bacteria|p__Firmicutes|c__Bacilli|o__Erysipelotrichales|f__Erysipelatoclostridiaceae|g__Eggerthia	chr17:27059165	rs149995622	T	G	0.4977	1912	-0.1465	0.02266	1.279e-10	intergenic	LOC105371703(dist=13224)	chr17:27059165	G	T	0.5	1239	0.1145	0.02823	5.298e-05
k__Bacteria|p__Firmicutes|c__Bacilli|o__Erysipelotrichales|f__Erysipelatoclostridiaceae|g__Eggerthia	chr17:26786792	rs879224076	T	C	0.4809	1912	-0.1464	0.02264	1.283e-10	intergenic	LOC105371703(dist=285597)	chr17:26786792	C	T	0.479	1152	0.09915	0.02938	0.0007643
k__Bacteria|p__Firmicutes|c__Bacilli|o__Erysipelotrichales|f__Erysipelatoclostridiaceae|g__Eggerthia	chr17:27194820	rs35773175	C	T	0.4893	1912	-0.1463	0.02263	1.291e-10	intergenic	LOC105371703(dist=105579),MIR4522(dist=99090)	chr17:27194820	C	T	0.493	1239	-0.1326	0.02818	2.807e-06
k__Bacteria|p__Firmicutes|c__Bacilli|o__Erysipelotrichales|f__Erysipelatoclostridiaceae|g__Eggerthia	chr17:27125200	rs146140481	G	GTC	0.4773	1912	-0.1464	0.02265	1.301e-10	intergenic	LOC105371703(dist=35959),MIR4522(dist=168710)	chr17:27125200	G	GTC	0.4819	1239	-0.1169	0.02824	3.73e-05
k__Bacteria|p__Firmicutes|c__Bacilli|o__Erysipelotrichales|f__Erysipelatoclostridiaceae|g__Eggerthia	chr17:26832632	rs36188271	C	T	0.4796	1912	-0.1463	0.02264	1.314e-10	intergenic	LOC105371703(dist=239757)	chr17:26832632	T	C	0.4764	1133	0.1081	0.02958	0.0002715
k__Bacteria|p__Firmicutes|c__Bacilli|o__Erysipelotrichales|f__Erysipelatoclostridiaceae|g__Eggerthia	chr17:22573286	rs4889742	A	T	0.4963	1912	-0.1465	0.02267	1.315e-10	intergenic	MTRNR2L1(dist=48621)	chr17:22573286	T	A	0.4977	1239	0.1135	0.02826	6.281e-05
k__Bacteria|p__Firmicutes|c__Bacilli|o__Erysipelotrichales|f__Erysipelatoclostridiaceae|g__Eggerthia	chr17:26742361	rs34433662	C	T	0.4804	1912	-0.1464	0.02266	1.32e-10	intergenic	LOC105371703(dist=330028)	chr17:26742361	C	T	0.423	1239	-0.135	0.02808	1.714e-06
k__Bacteria|p__Firmicutes|c__Bacilli|o__Erysipelotrichales|f__Erysipelatoclostridiaceae|g__Eggerthia	chr17:26800979	rs36142132	T	G	0.4809	1912	-0.1463	0.02264	1.32e-10	intergenic	LOC105371703(dist=271410)	chr17:26800979	G	T	0.4502	1123	0.09858	0.02974	0.0009452
k__Bacteria|p__Firmicutes|c__Bacilli|o__Erysipelotrichales|f__Erysipelatoclostridiaceae|g__Eggerthia	chr17:26801352	rs36139610	G	A	0.4794	1912	-0.1463	0.02265	1.324e-10	intergenic	LOC105371703(dist=271037)	chr17:26801352	A	G	0.484	1146	0.09983	0.02934	0.0006917
k__Bacteria|p__Firmicutes|c__Bacilli|o__Erysipelotrichales|f__Erysipelatoclostridiaceae|g__Eggerthia	chr17:27022032	rs11656591	C	G	0.4773	1912	-0.1463	0.02264	1.336e-10	intergenic	LOC105371703(dist=50357)	chr17:27022032	C	G	0.4826	1239	-0.1082	0.02827	0.0001358
k__Bacteria|p__Firmicutes|c__Bacilli|o__Erysipelotrichales|f__Erysipelatoclostridiaceae|g__Eggerthia	chr17:22663056	rs12450864	A	G	0.4775	1912	-0.1463	0.02265	1.351e-10	intergenic	MTRNR2L1(dist=138391)	chr17:22663056	A	G	0.4732	1239	-0.1188	0.02821	2.721e-05
k__Bacteria|p__Firmicutes|c__Bacilli|o__Erysipelotrichales|f__Erysipelatoclostridiaceae|g__Eggerthia	chr17:22594332	rs12453436	C	T	0.495	1912	-0.1464	0.02267	1.352e-10	intergenic	MTRNR2L1(dist=69667)	chr17:22594332	T	C	0.4823	1239	0.114	0.02835	6.106e-05
k__Bacteria|p__Firmicutes|c__Bacilli|o__Erysipelotrichales|f__Erysipelatoclostridiaceae|g__Eggerthia	chr17:22598681	rs11150728	C	T	0.4961	1912	-0.1464	0.02267	1.352e-10	intergenic	MTRNR2L1(dist=74016)	chr17:22598681	T	C	0.492	1239	0.09849	0.02831	0.000522
k__Bacteria|p__Firmicutes|c__Bacilli|o__Erysipelotrichales|f__Erysipelatoclostridiaceae|g__Eggerthia	chr17:27044984	rs9747516	A	G	0.4802	1912	-0.1463	0.02265	1.36e-10	intergenic	LOC105371703(dist=27405)	chr17:27044984	A	G	0.4876	1239	-0.123	0.02827	1.465e-05
k__Bacteria|p__Firmicutes|c__Bacilli|o__Erysipelotrichales|f__Erysipelatoclostridiaceae|g__Eggerthia	chr17:22564924	rs35968502	A	C	0.4937	1912	-0.1463	0.02267	1.362e-10	intergenic	MTRNR2L1(dist=40259)	chr17:22564924	C	A	0.493	1239	0.1194	0.02829	2.631e-05
k__Bacteria|p__Firmicutes|c__Bacilli|o__Erysipelotrichales|f__Erysipelatoclostridiaceae|g__Eggerthia	chr17:26693642	rs879152255	G	A	0.4786	1912	-0.1462	0.02265	1.368e-10	intergenic	LOC105371703(dist=378747)	chr17:26693642	G	A	0.4408	1239	-0.1093	0.02821	0.0001122
k__Bacteria|p__Firmicutes|c__Bacilli|o__Erysipelotrichales|f__Erysipelatoclostridiaceae|g__Eggerthia	chr17:27154266	rs10853131	G	A	0.4773	1912	-0.1462	0.02265	1.375e-10	intergenic	LOC105371703(dist=65025),MIR4522(dist=139644)	chr17:27154266	G	A	0.4762	1239	-0.1177	0.02825	3.305e-05
k__Bacteria|p__Firmicutes|c__Bacilli|o__Erysipelotrichales|f__Erysipelatoclostridiaceae|g__Eggerthia	chr17:22550424	rs4243239	G	A	0.4945	1912	-0.1462	0.02267	1.408e-10	intergenic	MTRNR2L1(dist=25759)	chr17:22550424	G	A	0.4977	1239	-0.1135	0.02825	6.261e-05
k__Bacteria|p__Firmicutes|c__Bacilli|o__Erysipelotrichales|f__Erysipelatoclostridiaceae|g__Eggerthia	chr17:27183402	rs9652874	T	C	0.4786	1912	-0.1461	0.02265	1.418e-10	intergenic	LOC105371703(dist=94161),MIR4522(dist=110508)	chr17:27183402	C	T	0.4882	1161	0.1331	0.02917	5.586e-06
k__Bacteria|p__Firmicutes|c__Bacilli|o__Erysipelotrichales|f__Erysipelatoclostridiaceae|g__Eggerthia	chr17:27023003	rs4795077	T	C	0.4765	1912	-0.146	0.02264	1.42e-10	intergenic	LOC105371703(dist=49386)	chr17:27023003	T	C	0.4806	1239	-0.1153	0.02824	4.763e-05
k__Bacteria|p__Firmicutes|c__Bacilli|o__Erysipelotrichales|f__Erysipelatoclostridiaceae|g__Eggerthia	chr17:26804620	rs879206418	G	A	0.4822	1912	-0.1461	0.02265	1.423e-10	intergenic	LOC105371703(dist=267769)	chr17:26804620	A	G	0.4715	1107	0.1368	0.02974	4.714e-06
k__Bacteria|p__Firmicutes|c__Bacilli|o__Erysipelotrichales|f__Erysipelatoclostridiaceae|g__Eggerthia	chr17:27148035	rs7406922	T	G	0.4799	1912	-0.146	0.02265	1.424e-10	intergenic	LOC105371703(dist=58794),MIR4522(dist=145875)	chr17:27148035	T	G	0.4839	1239	-0.1267	0.02823	7.854e-06
k__Bacteria|p__Firmicutes|c__Bacilli|o__Erysipelotrichales|f__Erysipelatoclostridiaceae|g__Eggerthia	chr17:22616768	rs17052303	G	A	0.4956	1912	-0.1462	0.02268	1.442e-10	intergenic	MTRNR2L1(dist=92103)	chr17:22616768	A	G	0.4664	1183	0.09821	0.0289	0.0007006
k__Bacteria|p__Bacteroidota|c__Bacteroidia|o__Bacteroidales|f__Porphyromonadaceae|g__Porphyromonas|s__unclassified_SGB_2117	chr1:50146238	rs200235584	ATG	A	0.01749	1894	-0.1445	0.02241	1.447e-10	intronic	ELAVL4	chr1:50146238	ATG	A	0.008367	1228	0.01272	0.0286	0.6565
k__Bacteria|p__Firmicutes|c__Bacilli|o__Erysipelotrichales|f__Erysipelatoclostridiaceae|g__Eggerthia	chr17:22528633	rs78710310	C	T	0.4956	1912	-0.1462	0.02268	1.448e-10	intergenic	MTRNR2L1(dist=3968)	chr17:22528633	C	T	0.497	1239	-0.1093	0.02821	0.0001124
k__Bacteria|p__Firmicutes|c__Bacilli|o__Erysipelotrichales|f__Erysipelatoclostridiaceae|g__Eggerthia	chr17:26674150	chr17:26674150	T	A	0.4963	1912	-0.146	0.02265	1.46e-10	intergenic	LOC105371703(dist=398239)	chr17:26674150	T	A	0.4833	1239	-0.1148	0.02817	4.937e-05
k__Bacteria|p__Firmicutes|c__Bacilli|o__Erysipelotrichales|f__Erysipelatoclostridiaceae|g__Eggerthia	chr17:22735035	rs4889709	C	T	0.4783	1912	-0.1459	0.02265	1.474e-10	intergenic	MTRNR2L1(dist=210370)	chr17:22735035	C	T	0.4867	1222	-0.1415	0.02837	7.006e-07
k__Bacteria|p__Firmicutes|c__Bacilli|o__Erysipelotrichales|f__Erysipelatoclostridiaceae|g__Eggerthia	chr17:26676944	chr17:26676944	A	T	0.4969	1912	-0.146	0.02266	1.491e-10	intergenic	LOC105371703(dist=395445)	chr17:26676944	A	T	0.4833	1239	-0.1128	0.02818	6.606e-05
k__Bacteria|p__Firmicutes|c__Bacilli|o__Erysipelotrichales|f__Erysipelatoclostridiaceae|g__Eggerthia	chr17:26818834	rs36136274	G	T	0.4802	1912	-0.1459	0.02265	1.512e-10	intergenic	LOC105371703(dist=253555)	chr17:26818834	T	G	0.4944	1123	0.08583	0.02955	0.003749
k__Bacteria|p__Firmicutes|c__Bacilli|o__Erysipelotrichales|f__Erysipelatoclostridiaceae|g__Eggerthia	chr17:26681182	rs36196051	A	C	0.4992	1912	-0.1459	0.02265	1.519e-10	intergenic	LOC105371703(dist=391207)	chr17:26681182	A	C	0.4719	1229	-0.1111	0.02829	9.094e-05
k__Bacteria|p__Firmicutes|c__Bacilli|o__Erysipelotrichales|f__Erysipelatoclostridiaceae|g__Eggerthia	chr17:27071011	rs16972661	C	A	0.4948	1912	-0.1459	0.02266	1.526e-10	intergenic	LOC105371703(dist=1378)	chr17:27071011	A	C	0.499	1239	0.1171	0.02823	3.587e-05
k__Bacteria|p__Firmicutes|c__Bacilli|o__Erysipelotrichales|f__Erysipelatoclostridiaceae|g__Eggerthia	chr17:22613586	rs2879995	A	G	0.4971	1912	-0.146	0.02268	1.533e-10	intergenic	MTRNR2L1(dist=88921)	chr17:22613586	G	A	0.4439	1064	0.08709	0.03052	0.004412
k__Bacteria|p__Firmicutes|c__Bacilli|o__Erysipelotrichales|f__Erysipelatoclostridiaceae|g__Eggerthia	chr17:26973957	rs4795565	A	C	0.4762	1912	-0.1458	0.02265	1.539e-10	intergenic	LOC105371703(dist=98432)	chr17:26973957	C	A	0.4787	1086	0.1092	0.03015	0.0003076
k__Bacteria|p__Firmicutes|c__Bacilli|o__Erysipelotrichales|f__Erysipelatoclostridiaceae|g__Eggerthia	chr17:26740842	rs879117850	G	T	0.4877	1912	-0.1458	0.02266	1.564e-10	intergenic	LOC105371703(dist=331547)	chr17:26740842	G	T	0.3918	1172	-0.1049	0.02903	0.0003138
k__Bacteria|p__Firmicutes|c__Bacilli|o__Erysipelotrichales|f__Erysipelatoclostridiaceae|g__Eggerthia	chr17:22533881	rs4889739	G	A	0.4982	1912	-0.1459	0.02268	1.575e-10	intergenic	MTRNR2L1(dist=9216)	chr17:22533881	A	G	0.4967	1239	0.1161	0.02824	4.208e-05
k__Bacteria|p__Firmicutes|c__Bacilli|o__Erysipelotrichales|f__Erysipelatoclostridiaceae|g__Eggerthia	chr17:26865295	rs879153599	T	C	0.4765	1912	-0.1457	0.02266	1.594e-10	intergenic	LOC105371703(dist=207094)	chr17:26865295	T	C	0.3838	1076	-0.1152	0.02992	0.0001244
k__Bacteria|p__Firmicutes|c__Bacilli|o__Erysipelotrichales|f__Erysipelatoclostridiaceae|g__Eggerthia	chr17:26944209	rs4324165	T	G	0.4783	1912	-0.1456	0.02265	1.631e-10	intergenic	LOC105371703(dist=128180)	chr17:26944209	G	T	0.481	1132	0.1173	0.02945	7.251e-05
k__Bacteria|p__Firmicutes|c__Bacilli|o__Erysipelotrichales|f__Erysipelatoclostridiaceae|g__Eggerthia	chr17:26945549	rs55913551	C	T	0.4695	1912	-0.1455	0.02264	1.637e-10	intergenic	LOC105371703(dist=126840)	chr17:26945549	C	T	0.4813	1239	-0.09708	0.02835	0.0006355
k__Bacteria|p__Firmicutes|c__Bacilli|o__Erysipelotrichales|f__Erysipelatoclostridiaceae|g__Eggerthia	chr17:22695512	rs34060970	A	G	0.4773	1912	-0.1456	0.02266	1.661e-10	intergenic	MTRNR2L1(dist=170847)	chr17:22695512	A	G	0.4869	1239	-0.1214	0.02824	1.838e-05
k__Bacteria|p__Firmicutes|c__Bacilli|o__Erysipelotrichales|f__Erysipelatoclostridiaceae|g__Eggerthia	chr17:22649084	rs142157943	T	TG	0.4786	1912	-0.1456	0.02266	1.662e-10	intergenic	MTRNR2L1(dist=124419)	chr17:22649084	TG	T	0.4604	1216	0.1146	0.02866	6.748e-05
k__Bacteria|p__Firmicutes|c__Bacilli|o__Erysipelotrichales|f__Erysipelatoclostridiaceae|g__Eggerthia	chr17:26649467	chr17:26649467	A	G	0.4786	1912	-0.1455	0.02265	1.672e-10	intergenic	LOC105371703(dist=422922)	chr17:26649467	A	G	0.4823	1239	-0.1127	0.02823	6.943e-05
k__Bacteria|p__Firmicutes|c__Bacilli|o__Erysipelotrichales|f__Erysipelatoclostridiaceae|g__Eggerthia	chr17:27068496	rs766158948	TTA	T	0.4956	1912	-0.1455	0.02266	1.684e-10	intergenic	LOC105371703(dist=3893)	chr17:27068496	T	TTA	0.4997	1239	0.1026	0.02829	0.0003002
k__Bacteria|p__Firmicutes|c__Bacilli|o__Erysipelotrichales|f__Erysipelatoclostridiaceae|g__Eggerthia	chr17:22589662	rs147680522	A	AT	0.4943	1912	-0.1457	0.02268	1.709e-10	intergenic	MTRNR2L1(dist=64997)	chr17:22589662	AT	A	0.493	1239	0.1096	0.0283	0.0001132
k__Bacteria|p__Firmicutes|c__Negativicutes|o__Veillonellales|f__Veillonellaceae|g__F0422|s__unclassified_SGB_392	chr22:15224065	chr22:15224065	G	A	0.395	1871	0.1458	0.0227	1.713e-10	intergenic	OR11H1(dist=304094)	chr22:15224065	G	A	0.4594	685	0.0824	0.03264	0.01181
k__Bacteria|p__Firmicutes|c__Bacilli|o__Erysipelotrichales|f__Erysipelatoclostridiaceae|g__Eggerthia	chr17:22583585	rs11150726	C	T	0.4958	1912	-0.1455	0.02267	1.732e-10	intergenic	MTRNR2L1(dist=58920)	chr17:22583585	T	C	0.4997	1239	0.1102	0.02826	0.0001013
k__Bacteria|p__Firmicutes|c__Bacilli|o__Erysipelotrichales|f__Erysipelatoclostridiaceae|g__Eggerthia	chr17:27047846	rs11080049	T	C	0.4775	1912	-0.1454	0.02265	1.738e-10	intergenic	LOC105371703(dist=24543)	chr17:27047846	T	C	0.4789	1239	-0.1193	0.02822	2.525e-05
k__Bacteria|p__Firmicutes|c__Bacilli|o__Erysipelotrichales|f__Erysipelatoclostridiaceae|g__Eggerthia	chr17:22664353	rs7502976	G	A	0.4924	1912	-0.1454	0.02265	1.747e-10	intergenic	MTRNR2L1(dist=139688)	chr17:22664353	G	A	0.4973	1239	-0.1191	0.02822	2.622e-05
k__Bacteria|p__Firmicutes|c__Negativicutes|o__Veillonellales|f__Veillonellaceae|g__F0422|s__unclassified_SGB_392	chr22:15307350	rs5771577	T	C	0.1462	1895	0.1448	0.02257	1.752e-10	intergenic	OR11H1(dist=220809)	chr22:15307350	T	C	0.1011	1236	0.05579	0.02846	0.0502
k__Bacteria|p__Firmicutes|c__Bacilli|o__Erysipelotrichales|f__Erysipelatoclostridiaceae|g__Eggerthia	chr17:22599005	rs2002203	C	T	0.4945	1912	-0.1454	0.02267	1.775e-10	intergenic	MTRNR2L1(dist=74340)	chr17:22599005	C	T	0.4973	1239	-0.1075	0.02826	0.0001484
k__Bacteria|p__Firmicutes|c__Bacilli|o__Erysipelotrichales|f__Erysipelatoclostridiaceae|g__Eggerthia	chr17:26830098	chr17:26830098	A	G	0.4789	1912	-0.1452	0.02264	1.784e-10	intergenic	LOC105371703(dist=242291)	chr17:26830098	A	G	0.3795	1069	-0.07278	0.03014	0.01593
k__Bacteria|p__Firmicutes|c__Bacilli|o__Erysipelotrichales|f__Erysipelatoclostridiaceae|g__Eggerthia	chr17:22679995	rs8074936	G	A	0.4786	1912	-0.1453	0.02265	1.788e-10	intergenic	MTRNR2L1(dist=155330)	chr17:22679995	G	A	0.4806	1239	-0.1122	0.02827	7.639e-05
k__Bacteria|p__Firmicutes|c__Bacilli|o__Erysipelotrichales|f__Erysipelatoclostridiaceae|g__Eggerthia	chr17:26686006	chr17:26686006	G	A	0.4977	1912	-0.1453	0.02265	1.79e-10	intergenic	LOC105371703(dist=386383)	chr17:26686006	G	A	0.489	1239	-0.1149	0.02819	4.92e-05
k__Bacteria|p__Firmicutes|c__Negativicutes|o__Veillonellales|f__Veillonellaceae|g__F0422|s__unclassified_SGB_392	chr22:15618594	rs4574210	T	C	0.1653	1905	0.1441	0.02247	1.804e-10	intergenic	OR11H1(dist=89455),POTEH(dist=71432)	chr22:15618594	T	C	0.1104	1236	0.1084	0.02841	0.0001432
k__Bacteria|p__Firmicutes|c__Bacilli|o__Erysipelotrichales|f__Erysipelatoclostridiaceae|g__Eggerthia	chr17:22524265	rs62051411	T	C	0.4932	1912	-0.1453	0.02267	1.82e-10	UTR3	MTRNR2L1(NM_001190452:c.*129A>T)	chr17:22524265	T	C	0.4916	1239	-0.1163	0.0282	3.956e-05
k__Bacteria|p__Firmicutes|c__Bacilli|o__Erysipelotrichales|f__Erysipelatoclostridiaceae|g__Eggerthia	chr17:26840185	rs36147600	C	G	0.4825	1912	-0.1452	0.02265	1.826e-10	intergenic	LOC105371703(dist=232204)	chr17:26840185	G	C	0.4619	1033	0.08532	0.03071	0.005567
k__Bacteria|p__Firmicutes|c__Bacilli|o__Erysipelotrichales|f__Erysipelatoclostridiaceae|g__Eggerthia	chr17:27077705	chr17:27077705	GA	GAA	0.477	1912	-0.1453	0.02267	1.845e-10	ncRNA_intronic	LOC105371703	chr17:27077705	GAA	GA	0.432	1169	0.109	0.02924	0.0002037
k__Bacteria|p__Firmicutes|c__Bacilli|o__Erysipelotrichales|f__Erysipelatoclostridiaceae|g__Eggerthia	chr17:22564320	rs7502677	C	T	0.4953	1912	-0.1452	0.02267	1.859e-10	intergenic	MTRNR2L1(dist=39655)	chr17:22564320	T	C	0.4977	1239	0.1184	0.02826	2.988e-05
k__Bacteria|p__Firmicutes|c__Bacilli|o__Erysipelotrichales|f__Erysipelatoclostridiaceae|g__Eggerthia	chr17:22565059	rs34896368	T	G	0.4937	1912	-0.1453	0.02268	1.869e-10	intergenic	MTRNR2L1(dist=40394)	chr17:22565059	G	T	0.4926	1239	0.1249	0.02827	1.091e-05
k__Bacteria|p__Firmicutes|c__Bacilli|o__Erysipelotrichales|f__Erysipelatoclostridiaceae|g__Eggerthia	chr17:27090024	rs939729	A	C	0.4916	1903	0.1456	0.02273	1.872e-10	upstream	LOC105371703(dist=783)	chr17:27090024	A	C	0.4491	1104	0.09154	0.02997	0.002312
k__Bacteria|p__Firmicutes|c__Bacilli|o__Erysipelotrichales|f__Erysipelatoclostridiaceae|g__Eggerthia	chr17:22557924	rs56112342	T	A	0.4927	1912	-0.1452	0.02267	1.874e-10	intergenic	MTRNR2L1(dist=33259)	chr17:22557924	A	T	0.4943	1239	0.114	0.02826	5.866e-05
k__Bacteria|p__Firmicutes|c__Bacilli|o__Erysipelotrichales|f__Erysipelatoclostridiaceae|g__Eggerthia	chr17:27128489	rs8072909	A	T	0.4773	1912	-0.1451	0.02266	1.886e-10	intergenic	LOC105371703(dist=39248),MIR4522(dist=165421)	chr17:27128489	T	A	0.4903	1156	0.09284	0.02935	0.0016
k__Bacteria|p__Firmicutes|c__Bacilli|o__Erysipelotrichales|f__Erysipelatoclostridiaceae|g__Eggerthia	chr17:22533747	rs12451810	T	C	0.4966	1912	-0.1452	0.02269	1.937e-10	intergenic	MTRNR2L1(dist=9082)	chr17:22533747	T	C	0.4953	1239	-0.1094	0.02825	0.0001129
k__Bacteria|p__Firmicutes|c__Bacilli|o__Erysipelotrichales|f__Erysipelatoclostridiaceae|g__Eggerthia	chr17:22617340	rs28649460	A	C	0.4943	1912	-0.1452	0.02268	1.942e-10	intergenic	MTRNR2L1(dist=92675)	chr17:22617340	C	A	0.4893	1239	0.1011	0.02833	0.0003726
k__Bacteria|p__Firmicutes|c__Bacilli|o__Erysipelotrichales|f__Erysipelatoclostridiaceae|g__Eggerthia	chr17:26700328	rs879039642	C	A	0.4927	1912	-0.145	0.02266	1.964e-10	intergenic	LOC105371703(dist=372061)	chr17:26700328	C	A	0.4752	1239	-0.1143	0.02817	5.251e-05
k__Bacteria|p__Patescibacteria|c__Saccharimonadia|o__Saccharimonadales|f__Saccharimonadaceae|g__unclassified_SGB_985	chr1:123537092	chr1:123537092	G	T	0.00523	1911	-0.1441	0.02252	1.974e-10	intergenic	EMBP1(dist=1965204)	NA	NA	NA	NA
k__Bacteria|p__Firmicutes|c__Bacilli|o__Erysipelotrichales|f__Erysipelatoclostridiaceae|g__Eggerthia	chr17:26677172	chr17:26677172	A	C	0.4802	1912	-0.1449	0.02265	1.986e-10	intergenic	LOC105371703(dist=395217)	chr17:26677172	A	C	0.4662	1239	-0.1202	0.02816	2.135e-05
k__Bacteria|p__Firmicutes|c__Bacilli|o__Erysipelotrichales|f__Erysipelatoclostridiaceae|g__Eggerthia	chr17:26878772	chr17:26878772	G	T	0.4969	1912	-0.1449	0.02265	1.989e-10	intergenic	LOC105371703(dist=193617)	chr17:26878772	T	G	0.4605	1154	0.1173	0.02914	6.046e-05
k__Bacteria|p__Firmicutes|c__Bacilli|o__Erysipelotrichales|f__Erysipelatoclostridiaceae|g__Eggerthia	chr17:26706185	chr17:26706185	G	A	0.4963	1912	-0.1449	0.02265	1.997e-10	intergenic	LOC105371703(dist=366204)	chr17:26706185	G	A	0.4946	1239	-0.1191	0.02819	2.58e-05
k__Bacteria|p__Firmicutes|c__Bacilli|o__Erysipelotrichales|f__Erysipelatoclostridiaceae|g__Eggerthia	chr17:27042587	rs4386168	C	T	0.4817	1912	-0.1449	0.02266	2.014e-10	intergenic	LOC105371703(dist=29802)	chr17:27042587	C	T	0.4772	1239	-0.1229	0.0282	1.417e-05
k__Bacteria|p__Firmicutes|c__Bacilli|o__Erysipelotrichales|f__Erysipelatoclostridiaceae|g__Eggerthia	chr17:22586969	rs35881931	G	A	0.4945	1912	-0.1449	0.02267	2.026e-10	intergenic	MTRNR2L1(dist=62304)	chr17:22586969	G	A	0.4977	1239	-0.1099	0.02825	0.0001063
k__Bacteria|p__Firmicutes|c__Bacilli|o__Erysipelotrichales|f__Erysipelatoclostridiaceae|g__Eggerthia	chr17:22645659	rs11658968	G	T	0.4982	1912	-0.1447	0.02264	2.03e-10	intergenic	MTRNR2L1(dist=120994)	chr17:22645659	T	G	0.4583	1178	0.09187	0.02911	0.001642
k__Bacteria|p__Firmicutes|c__Bacilli|o__Erysipelotrichales|f__Erysipelatoclostridiaceae|g__Eggerthia	chr17:26852900	chr17:26852900	CGAATG	CGAATGGAATG	0.4433	1760	-0.1502	0.02348	2.041e-10	intergenic	LOC105371703(dist=219489)	chr17:26852900	CGAATG	CGAATGGAATG	0.2941	1035	-0.05987	0.03065	0.05103
k__Bacteria|p__Firmicutes|c__Bacilli|o__Erysipelotrichales|f__Erysipelatoclostridiaceae|g__Eggerthia	chr17:22534701	rs1996647	C	T	0.4987	1912	-0.145	0.02268	2.048e-10	intergenic	MTRNR2L1(dist=10036)	chr17:22534701	T	C	0.4906	1239	0.1131	0.02825	6.622e-05
k__Bacteria|p__Firmicutes|c__Bacilli|o__Erysipelotrichales|f__Erysipelatoclostridiaceae|g__Eggerthia	chr17:26663701	chr17:26663701	G	T	0.4974	1912	-0.1448	0.02266	2.052e-10	intergenic	LOC105371703(dist=408688)	chr17:26663701	T	G	0.4903	1239	0.1214	0.02825	1.882e-05
k__Bacteria|p__Firmicutes|c__Bacilli|o__Erysipelotrichales|f__Erysipelatoclostridiaceae|g__Eggerthia	chr17:27134270	rs11653261	C	T	0.4971	1912	-0.1449	0.02266	2.053e-10	intergenic	LOC105371703(dist=45029),MIR4522(dist=159640)	chr17:27134270	T	C	0.4943	1239	0.1302	0.02824	4.444e-06
k__Bacteria|p__Firmicutes|c__Bacilli|o__Erysipelotrichales|f__Erysipelatoclostridiaceae|g__Eggerthia	chr17:22530127	rs11657035	C	T	0.4958	1912	-0.1449	0.02267	2.062e-10	intergenic	MTRNR2L1(dist=5462)	chr17:22530127	C	T	0.4936	1239	-0.1217	0.02817	1.696e-05
k__Bacteria|p__Firmicutes|c__Bacilli|o__Erysipelotrichales|f__Erysipelatoclostridiaceae|g__Eggerthia	chr17:26951545	rs4109420	A	G	0.4762	1912	-0.1448	0.02266	2.09e-10	intergenic	LOC105371703(dist=120844)	chr17:26951545	G	A	0.4934	1141	0.09446	0.02944	0.001369
k__Bacteria|p__Firmicutes|c__Bacilli|o__Erysipelotrichales|f__Erysipelatoclostridiaceae|g__Eggerthia	chr17:26688779	rs71208275	T	C	0.4974	1912	-0.1447	0.02265	2.093e-10	intergenic	LOC105371703(dist=383610)	chr17:26688779	T	C	0.4856	1239	-0.1105	0.02819	9.39e-05
k__Bacteria|p__Firmicutes|c__Bacilli|o__Erysipelotrichales|f__Erysipelatoclostridiaceae|g__Eggerthia	chr17:22565846	rs8067434	A	G	0.494	1912	-0.1449	0.02268	2.103e-10	intergenic	MTRNR2L1(dist=41181)	chr17:22565846	A	G	0.4963	1239	-0.1151	0.02828	4.993e-05
k__Bacteria|p__Firmicutes|c__Bacilli|o__Erysipelotrichales|f__Erysipelatoclostridiaceae|g__Eggerthia	chr17:26841522	chr17:26841522	G	T	0.4987	1912	-0.1449	0.02269	2.118e-10	intergenic	LOC105371703(dist=230867)	chr17:26841522	G	T	0.439	1169	-0.1338	0.02895	4.267e-06
k__Bacteria|p__Firmicutes|c__Bacilli|o__Erysipelotrichales|f__Erysipelatoclostridiaceae|g__Eggerthia	chr17:27197707	rs12451871	A	G	0.4789	1912	-0.1447	0.02265	2.129e-10	intergenic	LOC105371703(dist=108466),MIR4522(dist=96203)	chr17:27197707	A	G	0.4769	1239	-0.1222	0.02825	1.631e-05
k__Bacteria|p__Firmicutes|c__Bacilli|o__Erysipelotrichales|f__Erysipelatoclostridiaceae|g__Eggerthia	chr17:26695171	chr17:26695171	G	C	0.4963	1912	-0.1447	0.02266	2.13e-10	intergenic	LOC105371703(dist=377218)	chr17:26695171	G	C	0.4709	1239	-0.09578	0.02822	0.0007109
k__Bacteria|p__Firmicutes|c__Bacilli|o__Erysipelotrichales|f__Erysipelatoclostridiaceae|g__Eggerthia	chr17:22572071	rs7224600	G	A	0.4958	1912	-0.1448	0.02267	2.151e-10	intergenic	MTRNR2L1(dist=47406)	chr17:22572071	G	A	0.499	1239	-0.1109	0.0283	9.306e-05
k__Bacteria|p__Firmicutes|c__Bacilli|o__Erysipelotrichales|f__Erysipelatoclostridiaceae|g__Eggerthia	chr17:27084410	rs34875109	A	C	0.4958	1912	-0.1446	0.02266	2.185e-10	ncRNA_intronic	LOC105371703	chr17:27084410	C	A	0.49	1239	0.1056	0.02832	0.0002021
k__Bacteria|p__Firmicutes|c__Bacilli|o__Erysipelotrichales|f__Erysipelatoclostridiaceae|g__Eggerthia	chr17:22557583	rs12451896	A	C	0.493	1912	-0.1447	0.02268	2.188e-10	intergenic	MTRNR2L1(dist=32918)	chr17:22557583	C	A	0.493	1239	0.1107	0.02829	9.607e-05
k__Bacteria|p__Firmicutes|c__Bacilli|o__Erysipelotrichales|f__Erysipelatoclostridiaceae|g__Eggerthia	chr17:27002923	rs11652849	G	A	0.4966	1912	-0.1446	0.02266	2.211e-10	intergenic	LOC105371703(dist=69466)	chr17:27002923	A	G	0.4916	1239	0.09172	0.02833	0.001237
k__Bacteria|p__Firmicutes|c__Bacilli|o__Erysipelotrichales|f__Erysipelatoclostridiaceae|g__Eggerthia	chr17:26870337	chr17:26870337	C	T	0.4752	1912	-0.1444	0.02264	2.245e-10	intergenic	LOC105371703(dist=202052)	chr17:26870337	C	T	0.3988	1159	-0.122	0.02909	2.959e-05
k__Bacteria|p__Firmicutes|c__Bacilli|o__Erysipelotrichales|f__Erysipelatoclostridiaceae|g__Eggerthia	chr17:22591216	rs4889743	T	G	0.495	1912	-0.1446	0.02268	2.275e-10	intergenic	MTRNR2L1(dist=66551)	chr17:22591216	G	T	0.4936	1239	0.1144	0.02831	5.604e-05
k__Bacteria|p__Firmicutes|c__Bacilli|o__Erysipelotrichales|f__Erysipelatoclostridiaceae|g__Eggerthia	chr17:26851942	rs71204501	G	A	0.4828	1912	-0.1445	0.02267	2.278e-10	intergenic	LOC105371703(dist=220447)	chr17:26851942	A	G	0.4663	1152	0.1145	0.02921	9.336e-05
k__Bacteria|p__Firmicutes|c__Bacilli|o__Erysipelotrichales|f__Erysipelatoclostridiaceae|g__Eggerthia	chr17:27069120	rs2061893	T	C	0.4958	1912	-0.1445	0.02266	2.279e-10	intergenic	LOC105371703(dist=3269)	chr17:27069120	C	T	0.4973	1234	0.1161	0.02835	4.485e-05
k__Bacteria|p__Firmicutes|c__Bacilli|o__Erysipelotrichales|f__Erysipelatoclostridiaceae|g__Eggerthia	chr17:26628806	rs879178137	T	G	0.4838	1912	-0.1445	0.02266	2.288e-10	intergenic	LOC105371703(dist=443583)	chr17:26628806	T	G	0.4432	1217	-0.1055	0.02846	0.0002187
k__Bacteria|p__Firmicutes|c__Bacilli|o__Erysipelotrichales|f__Erysipelatoclostridiaceae|g__Eggerthia	chr17:22533554	rs12453106	G	A	0.4987	1912	-0.1446	0.02268	2.291e-10	intergenic	MTRNR2L1(dist=8889)	chr17:22533554	A	G	0.4987	1239	0.1086	0.02827	0.0001295
k__Bacteria|p__Firmicutes|c__Bacilli|o__Erysipelotrichales|f__Erysipelatoclostridiaceae|g__Eggerthia	chr17:27064938	rs16972674	C	T	0.4956	1912	-0.1445	0.02266	2.301e-10	intergenic	LOC105371703(dist=7451)	chr17:27064938	C	T	0.4936	1239	-0.1101	0.02822	0.0001007
k__Bacteria|p__Firmicutes|c__Bacilli|o__Erysipelotrichales|f__Erysipelatoclostridiaceae|g__Eggerthia	chr17:27080448	rs4795432	A	G	0.4956	1912	-0.1445	0.02266	2.301e-10	ncRNA_intronic	LOC105371703	chr17:27080448	G	A	0.493	1239	0.1151	0.02826	4.91e-05
k__Bacteria|p__Firmicutes|c__Bacilli|o__Erysipelotrichales|f__Erysipelatoclostridiaceae|g__Eggerthia	chr17:27082610	rs2061898	G	A	0.4956	1912	-0.1445	0.02266	2.301e-10	ncRNA_intronic	LOC105371703	chr17:27082610	A	G	0.4943	1239	0.114	0.02829	5.955e-05
k__Bacteria|p__Firmicutes|c__Bacilli|o__Erysipelotrichales|f__Erysipelatoclostridiaceae|g__Eggerthia	chr17:26797929	rs36160504	T	C	0.4791	1912	-0.1444	0.02265	2.302e-10	intergenic	LOC105371703(dist=274460)	chr17:26797929	C	T	0.4655	1171	0.1103	0.02907	0.0001555
k__Bacteria|p__Firmicutes|c__Bacilli|o__Erysipelotrichales|f__Erysipelatoclostridiaceae|g__Eggerthia	chr17:26641577	chr17:26641577	T	A	0.4783	1912	-0.1444	0.02265	2.327e-10	intergenic	LOC105371703(dist=430812)	chr17:26641577	A	T	0.4743	1167	0.08713	0.02924	0.00294
k__Bacteria|p__Firmicutes|c__Bacilli|o__Erysipelotrichales|f__Erysipelatoclostridiaceae|g__Eggerthia	chr17:26865644	chr17:26865644	T	A	0.4731	1912	-0.1443	0.02265	2.333e-10	intergenic	LOC105371703(dist=206745)	chr17:26865644	T	A	0.3677	1082	-0.1266	0.02979	2.317e-05
k__Bacteria|p__Firmicutes|c__Bacilli|o__Erysipelotrichales|f__Erysipelatoclostridiaceae|g__Eggerthia	chr17:26997857	rs1879638	C	T	0.4786	1912	-0.1442	0.02265	2.405e-10	intergenic	LOC105371703(dist=74532)	chr17:26997857	T	C	0.4983	1197	0.0929	0.02886	0.001321
k__Bacteria|p__Firmicutes|c__Bacilli|o__Erysipelotrichales|f__Erysipelatoclostridiaceae|g__Eggerthia	chr17:26799131	chr17:26799131	AAATGGAATGG	AAATGG	0.4679	1912	-0.1443	0.02267	2.421e-10	intergenic	LOC105371703(dist=273258)	chr17:26799131	AAATGGAATGG	AAATGG	0.3413	1103	-0.07047	0.03001	0.01905
k__Bacteria|p__Firmicutes|c__Bacilli|o__Erysipelotrichales|f__Erysipelatoclostridiaceae|g__Eggerthia	chr17:26699264	chr17:26699264	C	A	0.4958	1912	-0.1443	0.02266	2.428e-10	intergenic	LOC105371703(dist=373125)	chr17:26699264	C	A	0.4803	1239	-0.11	0.02819	0.0001003
k__Bacteria|p__Firmicutes|c__Bacilli|o__Erysipelotrichales|f__Erysipelatoclostridiaceae|g__Eggerthia	chr17:26699265	chr17:26699265	C	A	0.4958	1912	-0.1443	0.02266	2.428e-10	intergenic	LOC105371703(dist=373124)	chr17:26699265	C	A	0.4803	1239	-0.11	0.02819	0.0001003
k__Bacteria|p__Firmicutes|c__Bacilli|o__Erysipelotrichales|f__Erysipelatoclostridiaceae|g__Eggerthia	chr17:27001399	rs4109414	C	T	0.4958	1912	-0.1442	0.02266	2.441e-10	intergenic	LOC105371703(dist=70990)	chr17:27001399	C	T	0.4946	1239	-0.1062	0.02827	0.0001809
k__Bacteria|p__Firmicutes|c__Bacilli|o__Erysipelotrichales|f__Erysipelatoclostridiaceae|g__Eggerthia	chr17:22598433	rs873018	G	A	0.4953	1912	-0.1443	0.02268	2.457e-10	intergenic	MTRNR2L1(dist=73768)	chr17:22598433	A	G	0.496	1239	0.113	0.02827	6.818e-05
k__Bacteria|p__Firmicutes|c__Negativicutes|o__Veillonellales|f__Veillonellaceae|g__F0422|s__unclassified_SGB_392	chr22:15307254	rs4390857	C	G	0.1554	1905	0.1432	0.02249	2.459e-10	intergenic	OR11H1(dist=220905)	chr22:15307254	C	G	0.1001	1236	0.06076	0.02843	0.03277
k__Bacteria|p__Firmicutes|c__Bacilli|o__Erysipelotrichales|f__Erysipelatoclostridiaceae|g__Eggerthia	chr17:26801424	chr17:26801424	A	G	0.4799	1912	-0.1442	0.02266	2.46e-10	intergenic	LOC105371703(dist=270965)	chr17:26801424	G	A	0.4885	1169	0.1064	0.02914	0.0002727
k__Bacteria|p__Firmicutes|c__Bacilli|o__Erysipelotrichales|f__Erysipelatoclostridiaceae|g__Eggerthia	chr17:26765803	rs74210951	T	C	0.4599	1893	-0.1447	0.02274	2.474e-10	intergenic	LOC105371703(dist=306586)	chr17:26765803	T	C	0.3594	1013	-0.1163	0.03081	0.0001691
k__Bacteria|p__Firmicutes|c__Bacilli|o__Erysipelotrichales|f__Erysipelatoclostridiaceae|g__Eggerthia	chr17:26631228	chr17:26631228	C	A	0.4963	1912	-0.1442	0.02267	2.483e-10	intergenic	LOC105371703(dist=441161)	chr17:26631228	C	A	0.4565	1239	-0.1153	0.02816	4.483e-05
k__Bacteria|p__Firmicutes|c__Bacilli|o__Erysipelotrichales|f__Erysipelatoclostridiaceae|g__Eggerthia	chr17:22599275	rs2002202	A	G	0.493	1912	-0.1443	0.02267	2.485e-10	intergenic	MTRNR2L1(dist=74610)	chr17:22599275	A	G	0.492	1239	-0.1049	0.02825	0.0002154
k__Bacteria|p__Firmicutes|c__Bacilli|o__Erysipelotrichales|f__Erysipelatoclostridiaceae|g__Eggerthia	chr17:22610857	rs7213544	G	A	0.4961	1912	-0.1443	0.02268	2.495e-10	intergenic	MTRNR2L1(dist=86192)	chr17:22610857	A	G	0.4811	1208	0.1054	0.02869	0.0002486
k__Bacteria|p__Firmicutes|c__Bacilli|o__Erysipelotrichales|f__Erysipelatoclostridiaceae|g__Eggerthia	chr17:26645050	rs36190171	G	C	0.4977	1912	-0.1441	0.02266	2.498e-10	intergenic	LOC105371703(dist=427339)	chr17:26645050	G	C	0.4608	1239	-0.1015	0.0282	0.0003296
k__Bacteria|p__Firmicutes|c__Bacilli|o__Erysipelotrichales|f__Erysipelatoclostridiaceae|g__Eggerthia	chr17:22564525	rs1850918	A	T	0.4966	1912	-0.1442	0.02267	2.508e-10	intergenic	MTRNR2L1(dist=39860)	chr17:22564525	T	A	0.4936	1239	0.1164	0.02827	4.077e-05
k__Bacteria|p__Firmicutes|c__Bacilli|o__Erysipelotrichales|f__Erysipelatoclostridiaceae|g__Eggerthia	chr17:22612894	rs1967558	G	A	0.4948	1912	-0.1442	0.02267	2.509e-10	intergenic	MTRNR2L1(dist=88229)	chr17:22612894	A	G	0.3458	744	0.02261	0.03348	0.4997
k__Bacteria|p__Firmicutes|c__Bacilli|o__Erysipelotrichales|f__Erysipelatoclostridiaceae|g__Eggerthia	chr17:27080433	rs4795431	G	A	0.4953	1912	-0.1441	0.02266	2.532e-10	ncRNA_intronic	LOC105371703	chr17:27080433	A	G	0.4936	1239	0.1151	0.02826	4.942e-05
k__Bacteria|p__Firmicutes|c__Bacilli|o__Erysipelotrichales|f__Erysipelatoclostridiaceae|g__Eggerthia	chr17:27110020	rs7213353	A	G	0.495	1912	-0.1441	0.02266	2.545e-10	intergenic	LOC105371703(dist=20779),MIR4522(dist=183890)	chr17:27110020	A	G	0.4983	1239	-0.09816	0.02827	0.0005348
k__Bacteria|p__Firmicutes|c__Bacilli|o__Erysipelotrichales|f__Erysipelatoclostridiaceae|g__Eggerthia	chr17:27056478	rs1479363	G	A	0.483	1912	-0.1441	0.02266	2.546e-10	intergenic	LOC105371703(dist=15911)	chr17:27056478	A	G	0.3162	676	0.126	0.03332	0.0001699
k__Bacteria|p__Firmicutes|c__Bacilli|o__Erysipelotrichales|f__Erysipelatoclostridiaceae|g__Eggerthia	chr17:27015429	rs11653494	G	A	0.4961	1912	-0.1441	0.02266	2.547e-10	intergenic	LOC105371703(dist=56960)	chr17:27015429	A	G	0.496	1239	0.1042	0.02829	0.0002405
k__Bacteria|p__Firmicutes|c__Bacilli|o__Erysipelotrichales|f__Erysipelatoclostridiaceae|g__Eggerthia	chr17:26787155	chr17:26787155	T	A	0.4408	1745	-0.1501	0.02359	2.553e-10	intergenic	LOC105371703(dist=285234)	chr17:26787155	T	A	0.3437	1071	-0.08375	0.03015	0.005571
k__Bacteria|p__Firmicutes|c__Bacilli|o__Erysipelotrichales|f__Erysipelatoclostridiaceae|g__Eggerthia	chr17:27072995	rs8076645	G	A	0.494	1912	-0.144	0.02266	2.566e-10	ncRNA_intronic	LOC105371703	chr17:27072995	G	A	0.4967	1239	-0.1149	0.02826	5.087e-05
k__Bacteria|p__Firmicutes|c__Bacilli|o__Erysipelotrichales|f__Erysipelatoclostridiaceae|g__Eggerthia	chr17:27063147	rs12451926	C	T	0.4961	1912	-0.1441	0.02266	2.569e-10	intergenic	LOC105371703(dist=9242)	chr17:27063147	C	T	0.493	1239	-0.1094	0.02824	0.0001136
k__Bacteria|p__Firmicutes|c__Bacilli|o__Erysipelotrichales|f__Erysipelatoclostridiaceae|g__Eggerthia	chr17:22580690	rs7216941	C	G	0.4953	1912	-0.1441	0.02268	2.585e-10	intergenic	MTRNR2L1(dist=56025)	chr17:22580690	C	G	0.495	1239	-0.1205	0.02821	2.087e-05
k__Bacteria|p__Firmicutes|c__Bacilli|o__Erysipelotrichales|f__Erysipelatoclostridiaceae|g__Eggerthia	chr17:26992490	rs1829659	A	T	0.4956	1912	-0.144	0.02266	2.585e-10	intergenic	LOC105371703(dist=79899)	chr17:26992490	T	A	0.4993	1239	0.1108	0.02824	9.171e-05
k__Bacteria|p__Firmicutes|c__Bacilli|o__Erysipelotrichales|f__Erysipelatoclostridiaceae|g__Eggerthia	chr17:27185630	rs8074037	G	A	0.494	1912	-0.144	0.02266	2.587e-10	intergenic	LOC105371703(dist=96389),MIR4522(dist=108280)	chr17:27185630	G	A	0.4987	1239	-0.1128	0.02828	7.054e-05
k__Bacteria|p__Firmicutes|c__Bacilli|o__Erysipelotrichales|f__Erysipelatoclostridiaceae|g__Eggerthia	chr17:26665599	rs74192444	C	T	0.4953	1912	-0.144	0.02266	2.589e-10	intergenic	LOC105371703(dist=406790)	chr17:26665599	C	T	0.4856	1239	-0.12	0.02816	2.208e-05
k__Bacteria|p__Firmicutes|c__Bacilli|o__Erysipelotrichales|f__Erysipelatoclostridiaceae|g__Eggerthia	chr17:27064900	rs34567356	G	A	0.4943	1912	-0.144	0.02266	2.598e-10	intergenic	LOC105371703(dist=7489)	chr17:27064900	G	A	0.489	1239	-0.1164	0.02819	3.901e-05
k__Bacteria|p__Firmicutes|c__Bacilli|o__Erysipelotrichales|f__Erysipelatoclostridiaceae|g__Eggerthia	chr17:27021745	rs377684314	C	CAA	0.4966	1912	-0.1439	0.02265	2.62e-10	intergenic	LOC105371703(dist=50644)	chr17:27021745	CAA	C	0.4593	1210	0.1102	0.02864	0.000126
k__Bacteria|p__Firmicutes|c__Bacilli|o__Erysipelotrichales|f__Erysipelatoclostridiaceae|g__Eggerthia	chr17:27188248	rs4795511	G	A	0.4945	1912	-0.144	0.02267	2.628e-10	intergenic	LOC105371703(dist=99007),MIR4522(dist=105662)	chr17:27188248	A	G	0.498	1239	0.1226	0.02824	1.542e-05
k__Bacteria|p__Firmicutes|c__Bacilli|o__Erysipelotrichales|f__Erysipelatoclostridiaceae|g__Eggerthia	chr17:22743790	rs2340125	G	C	0.4971	1912	-0.144	0.02267	2.669e-10	intergenic	MTRNR2L1(dist=219125)	chr17:22743790	G	C	0.4906	1239	-0.109	0.02824	0.0001185
k__Bacteria|p__Firmicutes|c__Bacilli|o__Erysipelotrichales|f__Erysipelatoclostridiaceae|g__Eggerthia	chr17:26699712	rs879196520	G	A	0.4963	1912	-0.1439	0.02266	2.705e-10	intergenic	LOC105371703(dist=372677)	chr17:26699712	G	A	0.4756	1239	-0.1088	0.02819	0.0001197
k__Bacteria|p__Firmicutes|c__Bacilli|o__Erysipelotrichales|f__Erysipelatoclostridiaceae|g__Eggerthia	chr17:26651055	chr17:26651055	A	G	0.4807	1912	-0.1438	0.02266	2.71e-10	intergenic	LOC105371703(dist=421334)	chr17:26651055	A	G	0.4742	1239	-0.1143	0.02821	5.383e-05
k__Bacteria|p__Firmicutes|c__Bacilli|o__Erysipelotrichales|f__Erysipelatoclostridiaceae|g__Eggerthia	chr17:26855806	chr17:26855806	C	T	0.4864	1912	-0.1437	0.02264	2.715e-10	intergenic	LOC105371703(dist=216583)	chr17:26855806	C	T	0.3965	1120	-0.1071	0.02961	0.0003096
k__Bacteria|p__Firmicutes|c__Bacilli|o__Erysipelotrichales|f__Erysipelatoclostridiaceae|g__Eggerthia	chr17:27079757	rs11080057	C	T	0.4937	1912	-0.1438	0.02266	2.719e-10	ncRNA_intronic	LOC105371703	chr17:27079757	C	T	0.497	1239	-0.1163	0.02826	4.113e-05
k__Bacteria|p__Firmicutes|c__Bacilli|o__Erysipelotrichales|f__Erysipelatoclostridiaceae|g__Eggerthia	chr17:27199395	rs11080104	T	G	0.4765	1912	-0.1438	0.02265	2.721e-10	intergenic	LOC105371703(dist=110154),MIR4522(dist=94515)	chr17:27199395	T	G	0.4722	1239	-0.1108	0.02824	9.14e-05
k__Bacteria|p__Firmicutes|c__Bacilli|o__Erysipelotrichales|f__Erysipelatoclostridiaceae|g__Eggerthia	chr17:22601525	rs61618380	A	G	0.4932	1912	-0.1439	0.02268	2.754e-10	intergenic	MTRNR2L1(dist=76860)	chr17:22601525	A	G	0.4933	1239	-0.1082	0.02825	0.0001348
k__Bacteria|p__Firmicutes|c__Bacilli|o__Erysipelotrichales|f__Erysipelatoclostridiaceae|g__Eggerthia	chr17:27087556	rs11652947	G	A	0.4956	1912	-0.1438	0.02266	2.761e-10	ncRNA_intronic	LOC105371703	chr17:27087556	A	G	0.4962	1214	0.1189	0.02849	3.23e-05
k__Bacteria|p__Firmicutes|c__Bacilli|o__Erysipelotrichales|f__Erysipelatoclostridiaceae|g__Eggerthia	chr17:26787696	chr17:26787696	A	G	0.4807	1912	-0.1438	0.02266	2.767e-10	intergenic	LOC105371703(dist=284693)	chr17:26787696	G	A	0.4796	1097	0.09245	0.02999	0.0021
k__Bacteria|p__Firmicutes|c__Bacilli|o__Erysipelotrichales|f__Erysipelatoclostridiaceae|g__Eggerthia	chr17:26637786	chr17:26637786	G	A	0.4974	1912	-0.1438	0.02267	2.783e-10	intergenic	LOC105371703(dist=434603)	chr17:26637786	G	A	0.4655	1239	-0.1082	0.02818	0.0001295
k__Bacteria|p__Actinobacteriota|c__Coriobacteriia|o__Coriobacteriales|f__Atopobiaceae|g__Lancefieldella|s__Lancefieldella_sp000564995_SGB_1829	chr16:68210297	rs147338164	C	CA	0.1536	1718	-0.1504	0.0237	2.791e-10	intronic	NFATC3	chr16:68210297	C	CA	0.07041	1108	-0.004115	0.03007	0.8912
k__Bacteria|p__Firmicutes|c__Bacilli|o__Erysipelotrichales|f__Erysipelatoclostridiaceae|g__Eggerthia	chr17:26710500	rs36130349	C	T	0.4956	1912	-0.1437	0.02266	2.805e-10	intergenic	LOC105371703(dist=361889)	chr17:26710500	C	T	0.4736	1239	-0.1143	0.02816	5.219e-05
k__Bacteria|p__Firmicutes|c__Bacilli|o__Erysipelotrichales|f__Erysipelatoclostridiaceae|g__Eggerthia	chr17:26863915	chr17:26863915	T	A	0.4783	1912	-0.1437	0.02266	2.815e-10	intergenic	LOC105371703(dist=208474)	chr17:26863915	T	A	0.3991	1142	-0.1134	0.02942	0.0001225
k__Bacteria|p__Firmicutes|c__Bacilli|o__Erysipelotrichales|f__Erysipelatoclostridiaceae|g__Eggerthia	chr17:27197301	rs2086267	A	G	0.4948	1912	-0.1437	0.02266	2.827e-10	intergenic	LOC105371703(dist=108060),MIR4522(dist=96609)	chr17:27197301	G	A	0.496	1239	0.12	0.02829	2.368e-05
k__Bacteria|p__Firmicutes|c__Bacilli|o__Erysipelotrichales|f__Erysipelatoclostridiaceae|g__Eggerthia	chr17:27027980	rs11651037	T	A	0.4963	1912	-0.1437	0.02267	2.855e-10	intergenic	LOC105371703(dist=44409)	chr17:27027980	T	A	0.4953	1239	-0.1173	0.0282	3.433e-05
k__Bacteria|p__Firmicutes|c__Bacilli|o__Erysipelotrichales|f__Erysipelatoclostridiaceae|g__Eggerthia	chr17:27185345	rs6505131	A	G	0.4828	1912	-0.1437	0.02267	2.856e-10	intergenic	LOC105371703(dist=96104),MIR4522(dist=108565)	chr17:27185345	A	G	0.4833	1239	-0.1267	0.02824	7.939e-06
k__Bacteria|p__Firmicutes|c__Bacilli|o__Erysipelotrichales|f__Erysipelatoclostridiaceae|g__Eggerthia	chr17:26803354	chr17:26803354	A	G	0.4809	1912	-0.1436	0.02265	2.869e-10	intergenic	LOC105371703(dist=269035)	chr17:26803354	G	A	0.4653	1135	0.08629	0.02967	0.003706
k__Bacteria|p__Firmicutes|c__Negativicutes|o__Veillonellales|f__Veillonellaceae|g__F0422|s__unclassified_SGB_392	chr22:15354690	rs62221813	G	A	0.4094	1895	0.1431	0.02258	2.878e-10	intergenic	OR11H1(dist=173469)	chr22:15354690	A	G	0.4722	867	-0.09639	0.03207	0.002725
k__Bacteria|p__Firmicutes|c__Bacilli|o__Erysipelotrichales|f__Erysipelatoclostridiaceae|g__Eggerthia	chr17:26675050	chr17:26675050	A	G	0.4956	1912	-0.1437	0.02266	2.879e-10	intergenic	LOC105371703(dist=397339)	chr17:26675050	A	G	0.494	1239	-0.0979	0.02825	0.0005462
k__Bacteria|p__Firmicutes|c__Bacilli|o__Erysipelotrichales|f__Erysipelatoclostridiaceae|g__Eggerthia	chr17:27059492	rs192712423	C	T	0.4958	1912	-0.1437	0.02266	2.89e-10	intergenic	LOC105371703(dist=12897)	chr17:27059492	T	C	0.5	1239	0.1173	0.02823	3.463e-05
k__Bacteria|p__Firmicutes|c__Bacilli|o__Erysipelotrichales|f__Erysipelatoclostridiaceae|g__Eggerthia	chr17:27005588	rs4553665	A	G	0.4796	1912	-0.1436	0.02266	2.927e-10	intergenic	LOC105371703(dist=66801)	chr17:27005588	A	G	0.4843	1239	-0.1139	0.02827	5.932e-05
k__Bacteria|p__Firmicutes|c__Bacilli|o__Erysipelotrichales|f__Erysipelatoclostridiaceae|g__Eggerthia	chr17:22530480	rs11659014	A	G	0.4977	1912	-0.1437	0.02269	2.972e-10	intergenic	MTRNR2L1(dist=5815)	chr17:22530480	A	G	0.4967	1239	-0.1159	0.02825	4.317e-05
k__Bacteria|p__Firmicutes|c__Bacilli|o__Erysipelotrichales|f__Erysipelatoclostridiaceae|g__Eggerthia	chr17:27082500	rs1402724	C	G	0.4937	1912	-0.1435	0.02266	2.98e-10	ncRNA_intronic	LOC105371703	chr17:27082500	C	G	0.4973	1239	-0.1089	0.02828	0.000124
k__Bacteria|p__Firmicutes|c__Bacilli|o__Erysipelotrichales|f__Erysipelatoclostridiaceae|g__Eggerthia	chr17:22555782	rs8076451	G	T	0.495	1912	-0.1436	0.02268	3.006e-10	intergenic	MTRNR2L1(dist=31117)	chr17:22555782	T	G	0.4732	1177	0.0863	0.02909	0.003074
k__Bacteria|p__Firmicutes|c__Bacilli|o__Erysipelotrichales|f__Erysipelatoclostridiaceae|g__Eggerthia	chr17:27084217	rs67290727	A	G	0.4945	1912	-0.1435	0.02266	3.016e-10	ncRNA_intronic	LOC105371703	chr17:27084217	A	G	0.4977	1239	-0.1047	0.02829	0.0002231
k__Bacteria|p__Firmicutes|c__Bacilli|o__Erysipelotrichales|f__Erysipelatoclostridiaceae|g__Eggerthia	chr17:27132766	rs12325918	G	A	0.4958	1912	-0.1435	0.02267	3.02e-10	intergenic	LOC105371703(dist=43525),MIR4522(dist=161144)	chr17:27132766	A	G	0.4983	1239	0.1229	0.02827	1.485e-05
k__Bacteria|p__Firmicutes|c__Bacilli|o__Erysipelotrichales|f__Erysipelatoclostridiaceae|g__Eggerthia	chr17:26870218	chr17:26870218	A	G	0.476	1912	-0.1435	0.02267	3.058e-10	intergenic	LOC105371703(dist=202171)	chr17:26870218	A	G	0.3677	1068	-0.1117	0.03	0.0002068
k__Bacteria|p__Firmicutes|c__Bacilli|o__Erysipelotrichales|f__Erysipelatoclostridiaceae|g__Eggerthia	chr17:27025282	rs1851271	G	T	0.4966	1912	-0.1435	0.02267	3.066e-10	intergenic	LOC105371703(dist=47107)	chr17:27025282	T	G	0.4883	1239	0.1131	0.02827	6.71e-05
k__Bacteria|p__Firmicutes|c__Bacilli|o__Erysipelotrichales|f__Erysipelatoclostridiaceae|g__Eggerthia	chr17:22585623	rs33962847	A	T	0.493	1912	-0.1435	0.02268	3.081e-10	intergenic	MTRNR2L1(dist=60958)	chr17:22585623	A	T	0.4933	1239	-0.1116	0.02825	8.245e-05
k__Bacteria|p__Firmicutes|c__Bacilli|o__Erysipelotrichales|f__Erysipelatoclostridiaceae|g__Eggerthia	chr17:27179220	rs11658174	G	A	0.4543	1912	-0.1434	0.02266	3.088e-10	intergenic	LOC105371703(dist=89979),MIR4522(dist=114690)	chr17:27179220	G	A	0.4471	1239	-0.1209	0.02821	1.956e-05
k__Bacteria|p__Firmicutes|c__Bacilli|o__Erysipelotrichales|f__Erysipelatoclostridiaceae|g__Eggerthia	chr17:22572833	rs12449520	A	G	0.4945	1912	-0.1435	0.02268	3.092e-10	intergenic	MTRNR2L1(dist=48168)	chr17:22572833	A	G	0.4933	1239	-0.1192	0.02823	2.593e-05
k__Bacteria|p__Firmicutes|c__Bacilli|o__Erysipelotrichales|f__Erysipelatoclostridiaceae|g__Eggerthia	chr17:26676152	chr17:26676152	G	A	0.4906	1912	-0.1433	0.02265	3.104e-10	intergenic	LOC105371703(dist=396237)	chr17:26676152	G	A	0.3974	1184	-0.1092	0.02889	0.0001642
k__Bacteria|p__Firmicutes|c__Bacilli|o__Erysipelotrichales|f__Erysipelatoclostridiaceae|g__Eggerthia	chr17:22612287	rs7212528	T	C	0.493	1912	-0.1435	0.02268	3.112e-10	intergenic	MTRNR2L1(dist=87622)	chr17:22612287	C	T	0.4719	1151	0.09963	0.02933	0.0007038
k__Bacteria|p__Firmicutes|c__Bacilli|o__Erysipelotrichales|f__Erysipelatoclostridiaceae|g__Eggerthia	chr17:26833323	chr17:26833323	T	G	0.4715	1912	-0.1433	0.02266	3.125e-10	intergenic	LOC105371703(dist=239066)	chr17:26833323	T	G	0.3333	970	-0.04357	0.03117	0.1625
k__Bacteria|p__Firmicutes|c__Bacilli|o__Erysipelotrichales|f__Erysipelatoclostridiaceae|g__Eggerthia	chr17:26677556	chr17:26677556	C	A	0.4966	1912	-0.1434	0.02267	3.139e-10	intergenic	LOC105371703(dist=394833)	chr17:26677556	C	A	0.4833	1239	-0.1118	0.02818	7.68e-05
k__Bacteria|p__Firmicutes|c__Bacilli|o__Erysipelotrichales|f__Erysipelatoclostridiaceae|g__Eggerthia	chr17:27120224	rs1842173	A	G	0.4956	1912	-0.1433	0.02266	3.179e-10	intergenic	LOC105371703(dist=30983),MIR4522(dist=173686)	chr17:27120224	G	A	0.4838	1202	0.1292	0.02874	7.59e-06
k__Bacteria|p__Firmicutes|c__Bacilli|o__Erysipelotrichales|f__Erysipelatoclostridiaceae|g__Eggerthia	chr17:27090553	rs939730	A	G	0.4807	1912	-0.1433	0.02266	3.21e-10	intergenic	LOC105371703(dist=1312),MIR4522(dist=203357)	chr17:27090553	G	A	0.4517	1134	0.1067	0.02957	0.0003212
k__Bacteria|p__Firmicutes|c__Bacilli|o__Erysipelotrichales|f__Erysipelatoclostridiaceae|g__Eggerthia	chr17:26663559	chr17:26663559	T	C	0.4963	1912	-0.1432	0.02266	3.218e-10	intergenic	LOC105371703(dist=408830)	chr17:26663559	T	C	0.4973	1239	-0.1174	0.02822	3.417e-05
k__Bacteria|p__Firmicutes|c__Bacilli|o__Erysipelotrichales|f__Erysipelatoclostridiaceae|g__Eggerthia	chr17:26688083	rs36175011	G	A	0.4969	1912	-0.1432	0.02266	3.248e-10	intergenic	LOC105371703(dist=384306)	chr17:26688083	G	A	0.4863	1239	-0.1067	0.02822	0.0001637
k__Bacteria|p__Firmicutes|c__Bacilli|o__Erysipelotrichales|f__Erysipelatoclostridiaceae|g__Eggerthia	chr17:26688874	rs879083615	T	C	0.4969	1912	-0.1432	0.02266	3.248e-10	intergenic	LOC105371703(dist=383515)	chr17:26688874	T	C	0.4823	1239	-0.1074	0.0282	0.0001461
k__Bacteria|p__Firmicutes|c__Bacilli|o__Erysipelotrichales|f__Erysipelatoclostridiaceae|g__Eggerthia	chr17:22717777	rs11652823	G	A	0.4966	1912	-0.1433	0.02267	3.254e-10	intergenic	MTRNR2L1(dist=193112)	chr17:22717777	G	A	0.4963	1239	-0.1072	0.02825	0.0001541
k__Bacteria|p__Firmicutes|c__Bacilli|o__Erysipelotrichales|f__Erysipelatoclostridiaceae|g__Eggerthia	chr17:27080612	rs10459955	A	G	0.4945	1912	-0.1432	0.02266	3.259e-10	ncRNA_intronic	LOC105371703	chr17:27080612	G	A	0.499	1239	0.1216	0.02823	1.783e-05
k__Bacteria|p__Firmicutes|c__Bacilli|o__Erysipelotrichales|f__Erysipelatoclostridiaceae|g__Eggerthia	chr17:27197758	rs12450961	C	T	0.4945	1912	-0.1432	0.02266	3.26e-10	intergenic	LOC105371703(dist=108517),MIR4522(dist=96152)	chr17:27197758	C	T	0.4926	1239	-0.1158	0.02826	4.471e-05
k__Bacteria|p__Firmicutes|c__Bacilli|o__Erysipelotrichales|f__Erysipelatoclostridiaceae|g__Eggerthia	chr17:27175380	rs34042642	GAA	GA	0.4953	1912	-0.1432	0.02266	3.283e-10	intergenic	LOC105371703(dist=86139),MIR4522(dist=118530)	chr17:27175380	GA	G	0.4953	1239	-0.1163	0.02826	4.161e-05
k__Bacteria|p__Firmicutes|c__Bacilli|o__Erysipelotrichales|f__Erysipelatoclostridiaceae|g__Eggerthia	chr17:27100495	rs78212632	G	C	0.4953	1912	-0.1432	0.02266	3.288e-10	intergenic	LOC105371703(dist=11254),MIR4522(dist=193415)	chr17:27100495	C	G	0.4825	1208	0.09357	0.02869	0.001138
k__Bacteria|p__Firmicutes|c__Bacilli|o__Erysipelotrichales|f__Erysipelatoclostridiaceae|g__Eggerthia	chr17:26847844	chr17:26847844	G	T	0.493	1912	-0.1432	0.02266	3.292e-10	intergenic	LOC105371703(dist=224545)	chr17:26847844	G	T	0.4126	1112	-0.05695	0.02975	0.05584
k__Bacteria|p__Firmicutes|c__Bacilli|o__Erysipelotrichales|f__Erysipelatoclostridiaceae|g__Eggerthia	chr17:27039402	rs2139942	C	T	0.4961	1912	-0.1431	0.02266	3.327e-10	intergenic	LOC105371703(dist=32987)	chr17:27039402	T	C	0.4859	1239	0.1079	0.02835	0.000147
k__Bacteria|p__Firmicutes|c__Bacilli|o__Erysipelotrichales|f__Erysipelatoclostridiaceae|g__Eggerthia	chr17:27062932	rs34434101	C	T	0.4943	1912	-0.1431	0.02266	3.339e-10	intergenic	LOC105371703(dist=9457)	chr17:27062932	C	T	0.495	1239	-0.1106	0.02825	9.551e-05
k__Bacteria|p__Firmicutes|c__Bacilli|o__Erysipelotrichales|f__Erysipelatoclostridiaceae|g__Eggerthia	chr17:26838156	rs36145781	A	G	0.4781	1912	-0.1431	0.02265	3.341e-10	intergenic	LOC105371703(dist=234233)	chr17:26838156	A	G	0.3959	1077	-0.1089	0.03007	0.0003054
k__Bacteria|p__Firmicutes|c__Bacilli|o__Erysipelotrichales|f__Erysipelatoclostridiaceae|g__Eggerthia	chr17:27073671	rs1521560	A	G	0.4943	1912	-0.1431	0.02266	3.353e-10	ncRNA_intronic	LOC105371703	chr17:27073671	A	G	0.4926	1239	-0.1156	0.02824	4.553e-05
k__Bacteria|p__Firmicutes|c__Bacilli|o__Erysipelotrichales|f__Erysipelatoclostridiaceae|g__Eggerthia	chr17:27075243	rs1829663	C	A	0.495	1912	-0.1431	0.02266	3.354e-10	ncRNA_intronic	LOC105371703	chr17:27075243	C	A	0.498	1239	-0.1159	0.02826	4.393e-05
k__Bacteria|p__Firmicutes|c__Bacilli|o__Erysipelotrichales|f__Erysipelatoclostridiaceae|g__Eggerthia	chr17:26872664	chr17:26872664	A	C	0.4997	1912	-0.1431	0.02266	3.361e-10	intergenic	LOC105371703(dist=199725)	chr17:26872664	C	A	0.4369	1111	0.1185	0.02971	7.114e-05
k__Bacteria|p__Firmicutes|c__Bacilli|o__Erysipelotrichales|f__Erysipelatoclostridiaceae|g__Eggerthia	chr17:26846939	chr17:26846939	GAATGG	CAATGG	0.4576	1838	-0.146	0.02312	3.372e-10	intergenic	LOC105371703(dist=225450)	chr17:26846939	GAATGG	CAATGG	0.2589	891	-0.07317	0.03194	0.0222
k__Bacteria|p__Firmicutes|c__Bacilli|o__Erysipelotrichales|f__Erysipelatoclostridiaceae|g__Eggerthia	chr17:27098859	rs1842170	A	G	0.495	1912	-0.1431	0.02267	3.38e-10	intergenic	LOC105371703(dist=9618),MIR4522(dist=195051)	chr17:27098859	G	A	0.4611	1127	0.09799	0.02971	0.001005
k__Bacteria|p__Firmicutes|c__Bacilli|o__Erysipelotrichales|f__Erysipelatoclostridiaceae|g__Eggerthia	chr17:22606549	rs12939077	A	G	0.4937	1912	-0.1432	0.02268	3.381e-10	intergenic	MTRNR2L1(dist=81884)	chr17:22606549	A	G	0.493	1239	-0.1227	0.0282	1.477e-05
k__Bacteria|p__Firmicutes|c__Bacilli|o__Erysipelotrichales|f__Erysipelatoclostridiaceae|g__Eggerthia	chr17:26747843	rs34168835	T	C	0.4875	1912	-0.1429	0.02264	3.392e-10	intergenic	LOC105371703(dist=324546)	chr17:26747843	C	T	0.4225	1190	0.09222	0.02907	0.001549
k__Bacteria|p__Firmicutes|c__Bacilli|o__Erysipelotrichales|f__Erysipelatoclostridiaceae|g__Eggerthia	chr17:22549545	chr17:22549545	AT	ATTT	0.4953	1912	-0.1433	0.0227	3.403e-10	intergenic	MTRNR2L1(dist=24880)	chr17:22549545	ATTT	AT	0.4217	1137	0.08505	0.02966	0.004217
k__Bacteria|p__Firmicutes|c__Bacilli|o__Erysipelotrichales|f__Erysipelatoclostridiaceae|g__Eggerthia	chr17:27065700	rs7225645	G	C	0.494	1912	-0.143	0.02266	3.419e-10	intergenic	LOC105371703(dist=6689)	chr17:27065700	G	C	0.491	1239	-0.1134	0.02822	6.245e-05
k__Bacteria|p__Firmicutes|c__Bacilli|o__Erysipelotrichales|f__Erysipelatoclostridiaceae|g__Eggerthia	chr17:27068665	rs1975980	C	G	0.494	1912	-0.143	0.02266	3.419e-10	intergenic	LOC105371703(dist=3724)	chr17:27068665	C	G	0.4896	1239	-0.1135	0.02823	6.153e-05
k__Bacteria|p__Firmicutes|c__Bacilli|o__Erysipelotrichales|f__Erysipelatoclostridiaceae|g__Eggerthia	chr17:27070342	rs1851268	A	G	0.494	1912	-0.143	0.02266	3.419e-10	intergenic	LOC105371703(dist=2047)	chr17:27070342	A	G	0.4956	1239	-0.09907	0.02828	0.0004769
k__Bacteria|p__Firmicutes|c__Bacilli|o__Erysipelotrichales|f__Erysipelatoclostridiaceae|g__Eggerthia	chr17:27081441	rs3933803	G	A	0.494	1912	-0.143	0.02266	3.419e-10	ncRNA_intronic	LOC105371703	chr17:27081441	G	A	0.498	1239	-0.1167	0.02827	3.887e-05
k__Bacteria|p__Firmicutes|c__Bacilli|o__Erysipelotrichales|f__Erysipelatoclostridiaceae|g__Eggerthia	chr17:27083791	rs11658450	C	A	0.494	1912	-0.143	0.02266	3.419e-10	ncRNA_intronic	LOC105371703	chr17:27083791	A	C	0.4969	1213	0.1042	0.02861	0.0002828
k__Bacteria|p__Firmicutes|c__Bacilli|o__Erysipelotrichales|f__Erysipelatoclostridiaceae|g__Eggerthia	chr17:22743773	rs7221892	A	T	0.4969	1912	-0.1431	0.02267	3.463e-10	intergenic	MTRNR2L1(dist=219108)	chr17:22743773	A	T	0.491	1239	-0.1094	0.02824	0.0001137
k__Bacteria|p__Firmicutes|c__Bacilli|o__Erysipelotrichales|f__Erysipelatoclostridiaceae|g__Eggerthia	chr17:27174837	rs4795501	A	G	0.4935	1912	-0.143	0.02266	3.475e-10	intergenic	LOC105371703(dist=85596),MIR4522(dist=119073)	chr17:27174837	A	G	0.4893	1239	-0.1135	0.02824	6.165e-05
k__Bacteria|p__Firmicutes|c__Bacilli|o__Erysipelotrichales|f__Erysipelatoclostridiaceae|g__Eggerthia	chr17:27110031	rs7213358	A	T	0.4945	1912	-0.143	0.02266	3.478e-10	intergenic	LOC105371703(dist=20790),MIR4522(dist=183879)	chr17:27110031	A	T	0.4987	1239	-0.09911	0.02827	0.0004725
k__Bacteria|p__Firmicutes|c__Bacilli|o__Erysipelotrichales|f__Erysipelatoclostridiaceae|g__Eggerthia	chr17:27061250	rs11080053	T	C	0.495	1912	-0.143	0.02267	3.483e-10	intergenic	LOC105371703(dist=11139)	chr17:27061250	C	T	0.492	1239	0.1067	0.0283	0.0001706
k__Bacteria|p__Firmicutes|c__Bacilli|o__Erysipelotrichales|f__Erysipelatoclostridiaceae|g__Eggerthia	chr17:27048895	rs1521563	T	G	0.4992	1912	-0.143	0.02266	3.495e-10	intergenic	LOC105371703(dist=23494)	chr17:27048895	G	T	0.492	1239	0.1241	0.02825	1.22e-05
k__Bacteria|p__Firmicutes|c__Bacilli|o__Erysipelotrichales|f__Erysipelatoclostridiaceae|g__Eggerthia	chr17:27100395	rs8076037	C	T	0.4948	1912	-0.143	0.02267	3.497e-10	intergenic	LOC105371703(dist=11154),MIR4522(dist=193515)	chr17:27100395	C	T	0.499	1234	-0.1122	0.02833	7.854e-05
k__Bacteria|p__Firmicutes|c__Bacilli|o__Erysipelotrichales|f__Erysipelatoclostridiaceae|g__Eggerthia	chr17:26859040	rs36151704	T	C	0.4953	1912	-0.1429	0.02266	3.498e-10	intergenic	LOC105371703(dist=213349)	chr17:26859040	T	C	0.4228	1130	-0.1114	0.02951	0.0001693
k__Bacteria|p__Firmicutes|c__Negativicutes|o__Veillonellales|f__Veillonellaceae|g__F0422|s__unclassified_SGB_392	chr22:12544289	chr22:12544289	T	A	0.1606	1905	0.1417	0.02246	3.519e-10	intergenic	LOC102723769(dist=587755)	chr22:12544289	T	A	0.09839	1236	0.09839	0.02839	0.0005479
k__Bacteria|p__Firmicutes|c__Bacilli|o__Erysipelotrichales|f__Erysipelatoclostridiaceae|g__Eggerthia	chr17:26853709	chr17:26853709	T	C	0.4969	1912	-0.1429	0.02266	3.524e-10	intergenic	LOC105371703(dist=218680)	chr17:26853709	C	T	0.4816	1197	0.1304	0.02865	5.87e-06
k__Bacteria|p__Firmicutes|c__Bacilli|o__Erysipelotrichales|f__Erysipelatoclostridiaceae|g__Eggerthia	chr17:27084920	rs7217537	A	T	0.4953	1912	-0.1429	0.02266	3.526e-10	ncRNA_intronic	LOC105371703	chr17:27084920	T	A	0.4583	1158	0.09167	0.02931	0.001806
k__Bacteria|p__Firmicutes|c__Bacilli|o__Erysipelotrichales|f__Erysipelatoclostridiaceae|g__Eggerthia	chr17:26707270	chr17:26707270	G	T	0.4971	1912	-0.1429	0.02266	3.53e-10	intergenic	LOC105371703(dist=365119)	chr17:26707270	G	T	0.4846	1239	-0.1174	0.02818	3.309e-05
k__Bacteria|p__Firmicutes|c__Bacilli|o__Erysipelotrichales|f__Erysipelatoclostridiaceae|g__Eggerthia	chr17:27089716	rs12944902	G	A	0.4961	1912	-0.143	0.02267	3.552e-10	upstream	LOC105371703(dist=475)	chr17:27089716	A	G	0.4765	1201	0.1112	0.02875	0.0001163
k__Bacteria|p__Actinobacteriota|c__Coriobacteriia|o__Coriobacteriales|f__Atopobiaceae|g__Lancefieldella|s__unclassified_SGB_2019	chr5:129315252	rs149653510	G	T	0.005483	1915	-0.1422	0.02255	3.604e-10	intergenic	ISOC1(dist=201226),MIR4460(dist=81810)	chr5:129315252	G	T	0.002686	1238	-0.06187	0.02812	0.02799
k__Bacteria|p__Actinobacteriota|c__Coriobacteriia|o__Coriobacteriales|f__Atopobiaceae|g__Lancefieldella|s__unclassified_SGB_1732	chr16:68210297	rs147338164	C	CA	0.1536	1741	-0.1489	0.02362	3.613e-10	intronic	NFATC3	chr16:68210297	C	CA	0.07041	1080	-0.02674	0.03034	0.3783
k__Bacteria|p__Firmicutes|c__Bacilli|o__Erysipelotrichales|f__Erysipelatoclostridiaceae|g__Eggerthia	chr17:22624646	rs4889744	G	T	0.4956	1912	-0.1429	0.02268	3.615e-10	intergenic	MTRNR2L1(dist=99981)	chr17:22624646	T	G	0.4916	1239	0.1003	0.02833	0.0004121
k__Bacteria|p__Firmicutes|c__Bacilli|o__Erysipelotrichales|f__Erysipelatoclostridiaceae|g__Eggerthia	chr17:27072406	rs7211074	C	T	0.4937	1912	-0.1428	0.02266	3.619e-10	ncRNA_exonic	LOC105371703	chr17:27072406	C	T	0.4946	1239	-0.1179	0.02823	3.163e-05
k__Bacteria|p__Firmicutes|c__Bacilli|o__Erysipelotrichales|f__Erysipelatoclostridiaceae|g__Eggerthia	chr17:22671863	rs2013347	G	T	0.4956	1912	-0.1428	0.02267	3.638e-10	intergenic	MTRNR2L1(dist=147198)	chr17:22671863	T	G	0.4953	1239	0.1198	0.0283	2.466e-05
k__Bacteria|p__Firmicutes|c__Bacilli|o__Erysipelotrichales|f__Erysipelatoclostridiaceae|g__Eggerthia	chr17:27179283	rs12952973	A	C	0.495	1912	-0.1428	0.02266	3.639e-10	intergenic	LOC105371703(dist=90042),MIR4522(dist=114627)	chr17:27179283	A	C	0.4956	1239	-0.1096	0.0283	0.0001128
k__Bacteria|p__Firmicutes|c__Bacilli|o__Erysipelotrichales|f__Erysipelatoclostridiaceae|g__Eggerthia	chr17:26840292	chr17:26840292	C	T	0.4987	1912	-0.1428	0.02266	3.646e-10	intergenic	LOC105371703(dist=232097)	chr17:26840292	T	C	0.4466	1069	0.09093	0.03018	0.00265
k__Bacteria|p__Firmicutes|c__Bacilli|o__Erysipelotrichales|f__Erysipelatoclostridiaceae|g__Eggerthia	chr17:27129953	rs4795469	T	G	0.4932	1912	-0.1428	0.02266	3.649e-10	intergenic	LOC105371703(dist=40712),MIR4522(dist=163957)	chr17:27129953	T	G	0.4993	1239	-0.09447	0.02832	0.0008755
k__Bacteria|p__Firmicutes|c__Bacilli|o__Erysipelotrichales|f__Erysipelatoclostridiaceae|g__Eggerthia	chr17:22654773	rs12941092	T	C	0.4969	1912	-0.1428	0.02266	3.672e-10	intergenic	MTRNR2L1(dist=130108)	chr17:22654773	T	C	0.4977	1239	-0.1167	0.02822	3.778e-05
k__Bacteria|p__Firmicutes|c__Bacilli|o__Erysipelotrichales|f__Erysipelatoclostridiaceae|g__Eggerthia	chr17:27138610	rs35273821	A	G	0.4948	1912	-0.1428	0.02267	3.685e-10	intergenic	LOC105371703(dist=49369),MIR4522(dist=155300)	chr17:27138610	A	G	0.497	1239	-0.1122	0.02828	7.607e-05
k__Bacteria|p__Firmicutes|c__Bacilli|o__Erysipelotrichales|f__Erysipelatoclostridiaceae|g__Eggerthia	chr17:26835180	rs36150708	C	T	0.4807	1837	-0.1453	0.02306	3.694e-10	intergenic	LOC105371703(dist=237209)	chr17:26835180	C	T	0.3759	1075	-0.09491	0.02999	0.001595
k__Bacteria|p__Firmicutes|c__Bacilli|o__Erysipelotrichales|f__Erysipelatoclostridiaceae|g__Eggerthia	chr17:27036628	rs7221571	G	A	0.499	1912	-0.1428	0.02267	3.699e-10	intergenic	LOC105371703(dist=35761)	chr17:27036628	A	G	0.499	1239	0.1109	0.02825	9.086e-05
k__Bacteria|p__Firmicutes|c__Bacilli|o__Erysipelotrichales|f__Erysipelatoclostridiaceae|g__Eggerthia	chr17:22524202	rs73982945	G	C	0.4958	1912	-0.1429	0.02269	3.707e-10	UTR3	MTRNR2L1(NM_001190452:c.*66A>T)	chr17:22524202	G	C	0.4943	1239	-0.1164	0.02821	3.924e-05
k__Bacteria|p__Firmicutes|c__Bacilli|o__Erysipelotrichales|f__Erysipelatoclostridiaceae|g__Eggerthia	chr17:27009535	rs4795878	C	G	0.4961	1912	-0.1427	0.02266	3.733e-10	intergenic	LOC105371703(dist=62854)	chr17:27009535	G	C	0.4781	1209	0.1073	0.02864	0.0001886
k__Bacteria|p__Firmicutes|c__Bacilli|o__Erysipelotrichales|f__Erysipelatoclostridiaceae|g__Eggerthia	chr17:26665664	chr17:26665664	G	A	0.4945	1912	-0.1427	0.02266	3.734e-10	intergenic	LOC105371703(dist=406725)	chr17:26665664	G	A	0.4843	1239	-0.1188	0.02817	2.668e-05
k__Bacteria|p__Firmicutes|c__Bacilli|o__Erysipelotrichales|f__Erysipelatoclostridiaceae|g__Eggerthia	chr17:27038108	rs35454942	GC	G	0.4961	1912	-0.1427	0.02267	3.745e-10	intergenic	LOC105371703(dist=34281)	chr17:27038108	G	GC	0.4983	1239	0.1162	0.02828	4.258e-05
k__Bacteria|p__Firmicutes|c__Bacilli|o__Erysipelotrichales|f__Erysipelatoclostridiaceae|g__Eggerthia	chr17:27039175	rs2177038	C	A	0.4961	1912	-0.1427	0.02267	3.745e-10	intergenic	LOC105371703(dist=33214)	chr17:27039175	A	C	0.4863	1239	0.1185	0.02831	3.055e-05
k__Bacteria|p__Firmicutes|c__Bacilli|o__Erysipelotrichales|f__Erysipelatoclostridiaceae|g__Eggerthia	chr17:26660883	rs36138853	G	A	0.4961	1912	-0.1427	0.02266	3.746e-10	intergenic	LOC105371703(dist=411506)	chr17:26660883	G	A	0.4719	1239	-0.09964	0.02821	0.0004268
k__Bacteria|p__Firmicutes|c__Bacilli|o__Erysipelotrichales|f__Erysipelatoclostridiaceae|g__Eggerthia	chr17:22719067	rs11654229	G	T	0.4971	1912	-0.1428	0.02268	3.755e-10	intergenic	MTRNR2L1(dist=194402)	chr17:22719067	T	G	0.494	1239	0.108	0.02826	0.0001393
k__Bacteria|p__Firmicutes|c__Bacilli|o__Erysipelotrichales|f__Erysipelatoclostridiaceae|g__Eggerthia	chr17:26847583	chr17:26847583	G	A	0.4935	1912	-0.1426	0.02265	3.805e-10	intergenic	LOC105371703(dist=224806)	chr17:26847583	G	A	0.4143	1118	-0.1248	0.02945	2.436e-05
k__Bacteria|p__Firmicutes|c__Bacilli|o__Erysipelotrichales|f__Erysipelatoclostridiaceae|g__Eggerthia	chr17:22605701	rs1520019	T	C	0.4932	1912	-0.1428	0.02268	3.823e-10	intergenic	MTRNR2L1(dist=81036)	chr17:22605701	T	C	0.4953	1239	-0.1126	0.02826	7.181e-05
k__Bacteria|p__Firmicutes|c__Bacilli|o__Erysipelotrichales|f__Erysipelatoclostridiaceae|g__Eggerthia	chr17:27052299	rs12452856	C	T	0.4956	1912	-0.1427	0.02267	3.824e-10	intergenic	LOC105371703(dist=20090)	chr17:27052299	T	C	0.4798	1209	0.1164	0.02866	5.172e-05
k__Bacteria|p__Firmicutes|c__Negativicutes|o__Veillonellales|f__Veillonellaceae|g__F0422|s__unclassified_SGB_392	chr22:15345988	rs202085058	TG	T	0.2193	1905	0.1417	0.02251	3.833e-10	intergenic	OR11H1(dist=182171)	chr22:15345988	TG	T	0.2443	1196	0.06714	0.02885	0.02012
k__Bacteria|p__Firmicutes|c__Negativicutes|o__Veillonellales|f__Veillonellaceae|g__F0422|s__unclassified_SGB_392	chr22:15380807	rs4911737	G	T	0.4007	1894	0.1419	0.02254	3.839e-10	intergenic	OR11H1(dist=147352)	chr22:15380807	G	T	0.4879	1072	0.09539	0.03018	0.001618
k__Bacteria|p__Firmicutes|c__Bacilli|o__Erysipelotrichales|f__Erysipelatoclostridiaceae|g__Eggerthia	chr17:27186636	rs12953301	A	T	0.4953	1912	-0.1426	0.02267	3.848e-10	intergenic	LOC105371703(dist=97395),MIR4522(dist=107274)	chr17:27186636	T	A	0.4967	1239	0.1148	0.02826	5.214e-05
k__Bacteria|p__Firmicutes|c__Bacilli|o__Erysipelotrichales|f__Erysipelatoclostridiaceae|g__Eggerthia	chr17:26703197	rs36146245	C	A	0.4956	1912	-0.1426	0.02266	3.859e-10	intergenic	LOC105371703(dist=369192)	chr17:26703197	C	A	0.4886	1239	-0.107	0.02825	0.0001598
k__Bacteria|p__Firmicutes|c__Bacilli|o__Erysipelotrichales|f__Erysipelatoclostridiaceae|g__Eggerthia	chr17:27175081	rs35999303	T	G	0.4953	1912	-0.1426	0.02266	3.859e-10	intergenic	LOC105371703(dist=85840),MIR4522(dist=118829)	chr17:27175081	G	T	0.4923	1239	0.1209	0.02823	2.002e-05
k__Bacteria|p__Firmicutes|c__Negativicutes|o__Veillonellales|f__Veillonellaceae|g__F0422|s__unclassified_SGB_392	chr22:12505824	chr22:12505824	A	G	0.1535	1905	0.1413	0.02245	3.862e-10	intergenic	LOC102723769(dist=549290)	chr22:12505824	A	G	0.0949	1219	0.1078	0.02859	0.0001697
k__Bacteria|p__Firmicutes|c__Bacilli|o__Erysipelotrichales|f__Erysipelatoclostridiaceae|g__Eggerthia	chr17:27096403	rs2061901	G	T	0.4956	1912	-0.1426	0.02267	3.893e-10	intergenic	LOC105371703(dist=7162),MIR4522(dist=197507)	chr17:27096403	T	G	0.4863	1239	0.1187	0.0283	2.929e-05
k__Bacteria|p__Firmicutes|c__Bacilli|o__Erysipelotrichales|f__Erysipelatoclostridiaceae|g__Eggerthia	chr17:26694317	chr17:26694317	G	T	0.495	1912	-0.1426	0.02267	3.914e-10	intergenic	LOC105371703(dist=378072)	chr17:26694317	G	T	0.4304	1176	-0.09626	0.02888	0.0008858
k__Bacteria|p__Firmicutes|c__Bacilli|o__Erysipelotrichales|f__Erysipelatoclostridiaceae|g__Eggerthia	chr17:26822072	chr17:26822072	C	T	0.4974	1912	-0.1425	0.02266	3.915e-10	intergenic	LOC105371703(dist=250317)	chr17:26822072	T	C	0.434	1133	0.1204	0.02963	5.2e-05
k__Bacteria|p__Firmicutes|c__Bacilli|o__Erysipelotrichales|f__Erysipelatoclostridiaceae|g__Eggerthia	chr17:27164439	rs8070908	C	T	0.495	1912	-0.1426	0.02267	3.926e-10	intergenic	LOC105371703(dist=75198),MIR4522(dist=129471)	chr17:27164439	T	C	0.4976	1220	0.09091	0.02857	0.001501
k__Bacteria|p__Firmicutes|c__Negativicutes|o__Selenomonadales|f__Selenomonadaceae|g__Centipeda|s__Centipeda_sp001683335_SGB_135	chr10:1350356	rs75086644	G	A	0.08146	1894	0.1414	0.02248	3.933e-10	intronic	ADARB2	chr10:1350356	G	A	0.06292	1232	0.02448	0.02831	0.3873
k__Bacteria|p__Firmicutes|c__Bacilli|o__Erysipelotrichales|f__Erysipelatoclostridiaceae|g__Eggerthia	chr17:27147688	rs76762359	T	C	0.4961	1912	-0.1426	0.02267	3.952e-10	intergenic	LOC105371703(dist=58447),MIR4522(dist=146222)	chr17:27147688	C	T	0.4827	1223	0.1232	0.02841	1.557e-05
k__Bacteria|p__Firmicutes|c__Bacilli|o__Erysipelotrichales|f__Erysipelatoclostridiaceae|g__Eggerthia	chr17:22743028	rs2176134	A	G	0.4966	1912	-0.1425	0.02267	3.981e-10	intergenic	MTRNR2L1(dist=218363)	chr17:22743028	A	G	0.4977	1239	-0.1167	0.02824	3.814e-05
k__Bacteria|p__Firmicutes|c__Bacilli|o__Erysipelotrichales|f__Erysipelatoclostridiaceae|g__Eggerthia	chr17:22727905	rs7502077	A	C	0.483	1912	-0.1425	0.02266	3.984e-10	intergenic	MTRNR2L1(dist=203240)	chr17:22727905	A	C	0.494	1239	-0.1056	0.02835	0.0002036
k__Bacteria|p__Firmicutes|c__Bacilli|o__Erysipelotrichales|f__Erysipelatoclostridiaceae|g__Eggerthia	chr17:26694225	chr17:26694225	G	GTATA	0.4752	1912	-0.1425	0.02266	3.995e-10	intergenic	LOC105371703(dist=378164)	chr17:26694225	G	GTATA	0.4461	1239	-0.1073	0.02819	0.0001486
k__Bacteria|p__Firmicutes|c__Bacilli|o__Erysipelotrichales|f__Erysipelatoclostridiaceae|g__Eggerthia	chr17:26678241	chr17:26678241	C	T	0.4872	1912	-0.1426	0.02268	4.018e-10	intergenic	LOC105371703(dist=394148)	chr17:26678241	C	T	0.4752	1239	-0.1133	0.02817	6.147e-05
k__Bacteria|p__Firmicutes|c__Bacilli|o__Erysipelotrichales|f__Erysipelatoclostridiaceae|g__Eggerthia	chr17:27183001	rs4795505	C	A	0.4956	1912	-0.1425	0.02267	4.034e-10	intergenic	LOC105371703(dist=93760),MIR4522(dist=110909)	chr17:27183001	A	C	0.4567	1146	0.09847	0.02955	0.0008877
k__Bacteria|p__Firmicutes|c__Bacilli|o__Erysipelotrichales|f__Erysipelatoclostridiaceae|g__Eggerthia	chr17:27147068	rs78665209	C	T	0.4963	1912	-0.1425	0.02266	4.04e-10	intergenic	LOC105371703(dist=57827),MIR4522(dist=146842)	chr17:27147068	T	C	0.4809	1239	0.1046	0.0284	0.0002415
k__Bacteria|p__Firmicutes|c__Bacilli|o__Erysipelotrichales|f__Erysipelatoclostridiaceae|g__Eggerthia	chr17:27023767	rs7215009	A	T	0.4945	1912	-0.1425	0.02267	4.044e-10	intergenic	LOC105371703(dist=48622)	chr17:27023767	A	T	0.4977	1239	-0.1158	0.02825	4.437e-05
k__Bacteria|p__Firmicutes|c__Bacilli|o__Erysipelotrichales|f__Erysipelatoclostridiaceae|g__Eggerthia	chr17:27085605	rs1589466	G	T	0.495	1912	-0.1424	0.02267	4.143e-10	ncRNA_intronic	LOC105371703	chr17:27085605	T	G	0.497	1239	0.1125	0.02827	7.33e-05
k__Bacteria|p__Firmicutes|c__Bacilli|o__Erysipelotrichales|f__Erysipelatoclostridiaceae|g__Eggerthia	chr17:27092579	rs4123903	G	T	0.495	1912	-0.1424	0.02267	4.143e-10	intergenic	LOC105371703(dist=3338),MIR4522(dist=201331)	chr17:27092579	T	G	0.4916	1239	0.1144	0.02833	5.701e-05
k__Bacteria|p__Firmicutes|c__Bacilli|o__Erysipelotrichales|f__Erysipelatoclostridiaceae|g__Eggerthia	chr17:27117018	rs7219118	G	A	0.495	1912	-0.1424	0.02267	4.143e-10	intergenic	LOC105371703(dist=27777),MIR4522(dist=176892)	chr17:27117018	G	A	0.4987	1239	-0.1287	0.02824	5.686e-06
k__Bacteria|p__Firmicutes|c__Bacilli|o__Erysipelotrichales|f__Erysipelatoclostridiaceae|g__Eggerthia	chr17:27130689	rs76227654	G	T	0.495	1912	-0.1424	0.02267	4.143e-10	intergenic	LOC105371703(dist=41448),MIR4522(dist=163221)	chr17:27130689	G	T	0.4926	1239	-0.1161	0.02825	4.21e-05
k__Bacteria|p__Firmicutes|c__Bacilli|o__Erysipelotrichales|f__Erysipelatoclostridiaceae|g__Eggerthia	chr17:27181776	rs6505123	C	T	0.495	1912	-0.1424	0.02267	4.143e-10	intergenic	LOC105371703(dist=92535),MIR4522(dist=112134)	chr17:27181776	C	T	0.4943	1239	-0.1066	0.02827	0.0001712
k__Bacteria|p__Firmicutes|c__Bacilli|o__Erysipelotrichales|f__Erysipelatoclostridiaceae|g__Eggerthia	chr17:27190918	rs12950023	T	C	0.495	1912	-0.1424	0.02267	4.143e-10	intergenic	LOC105371703(dist=101677),MIR4522(dist=102992)	chr17:27190918	C	T	0.5	1239	0.1192	0.02828	2.692e-05
k__Bacteria|p__Firmicutes|c__Bacilli|o__Erysipelotrichales|f__Erysipelatoclostridiaceae|g__Eggerthia	chr17:27192183	rs12453923	G	A	0.495	1912	-0.1424	0.02267	4.143e-10	intergenic	LOC105371703(dist=102942),MIR4522(dist=101727)	chr17:27192183	G	A	0.498	1239	-0.1069	0.02829	0.0001645
k__Bacteria|p__Firmicutes|c__Bacilli|o__Erysipelotrichales|f__Erysipelatoclostridiaceae|g__Eggerthia	chr17:27113687	rs10468582	A	T	0.4953	1912	-0.1424	0.02267	4.161e-10	intergenic	LOC105371703(dist=24446),MIR4522(dist=180223)	chr17:27113687	A	T	0.4983	1239	-0.1096	0.0283	0.000113
k__Bacteria|p__Firmicutes|c__Negativicutes|o__Veillonellales|f__Veillonellaceae|g__F0422|s__unclassified_SGB_392	chr22:15312818	rs5771413	A	C	0.1251	1877	0.1427	0.02272	4.167e-10	intergenic	OR11H1(dist=215341)	chr22:15312818	A	C	0.05776	954	0.006553	0.03109	0.8331
k__Bacteria|p__Firmicutes|c__Bacilli|o__Erysipelotrichales|f__Erysipelatoclostridiaceae|g__Eggerthia	chr17:26741532	chr17:26741532	G	T	0.4953	1912	-0.1423	0.02266	4.172e-10	intergenic	LOC105371703(dist=330857)	chr17:26741532	G	T	0.4427	1165	-0.1097	0.02906	0.0001675
k__Bacteria|p__Firmicutes|c__Bacilli|o__Erysipelotrichales|f__Erysipelatoclostridiaceae|g__Eggerthia	chr17:27109403	rs35094916	T	C	0.4945	1912	-0.1424	0.02267	4.172e-10	intergenic	LOC105371703(dist=20162),MIR4522(dist=184507)	chr17:27109403	T	C	0.4946	1239	-0.1228	0.02824	1.484e-05
k__Bacteria|p__Firmicutes|c__Bacilli|o__Erysipelotrichales|f__Erysipelatoclostridiaceae|g__Eggerthia	chr17:27013076	rs9709102	G	A	0.4987	1912	-0.1424	0.02268	4.176e-10	intergenic	LOC105371703(dist=59313)	chr17:27013076	A	G	0.4395	1116	0.1054	0.02977	0.0004144
k__Bacteria|p__Actinobacteriota|c__Coriobacteriia|o__Coriobacteriales|f__Atopobiaceae|g__Lancefieldella|s__unclassified_SGB_1732	chr12:102821326	rs572593009	CCATCATCATCATCATCATCAT	CCATCATCATCATCATCAT	0.007833	1914	-0.141	0.02246	4.193e-10	ncRNA_intronic	LINC00485	chr12:102821326	CCATCAT	CCAT	0.007442	1184	-0.00953	0.02888	0.7415
k__Bacteria|p__Firmicutes|c__Bacilli|o__Erysipelotrichales|f__Erysipelatoclostridiaceae|g__Eggerthia	chr17:27171017	rs1585769	T	C	0.4943	1912	-0.1423	0.02267	4.206e-10	intergenic	LOC105371703(dist=81776),MIR4522(dist=122893)	chr17:27171017	C	T	0.4993	1239	0.09742	0.02831	0.0005979
k__Bacteria|p__Actinobacteriota|c__Coriobacteriia|o__Coriobacteriales|f__Atopobiaceae|g__Lancefieldella|s__Lancefieldella_sp000564995_SGB_3070	chr12:102821326	rs572593009	CCATCATCATCATCATCATCAT	CCATCATCATCATCATCAT	0.007833	1915	-0.1406	0.02239	4.212e-10	ncRNA_intronic	LINC00485	chr12:102821326	CCATCAT	CCAT	0.007442	1230	0.02144	0.02804	0.4446
k__Bacteria|p__Firmicutes|c__Bacilli|o__Erysipelotrichales|f__Erysipelatoclostridiaceae|g__Eggerthia	chr17:27153431	rs2086266	C	G	0.4948	1912	-0.1423	0.02267	4.232e-10	intergenic	LOC105371703(dist=64190),MIR4522(dist=140479)	chr17:27153431	C	G	0.4983	1239	-0.1051	0.02831	0.000216
k__Bacteria|p__Firmicutes|c__Bacilli|o__Erysipelotrichales|f__Erysipelatoclostridiaceae|g__Eggerthia	chr17:27158144	rs951999	C	T	0.4948	1912	-0.1423	0.02267	4.232e-10	intergenic	LOC105371703(dist=68903),MIR4522(dist=135766)	chr17:27158144	C	T	0.489	1239	-0.1111	0.02824	8.824e-05
k__Bacteria|p__Firmicutes|c__Bacilli|o__Erysipelotrichales|f__Erysipelatoclostridiaceae|g__Eggerthia	chr17:27160524	rs11650830	C	T	0.4948	1912	-0.1423	0.02267	4.232e-10	intergenic	LOC105371703(dist=71283),MIR4522(dist=133386)	chr17:27160524	T	C	0.5	1239	0.1064	0.02832	0.0001794
k__Bacteria|p__Firmicutes|c__Bacilli|o__Erysipelotrichales|f__Erysipelatoclostridiaceae|g__Eggerthia	chr17:27168769	rs11654504	C	T	0.4948	1912	-0.1423	0.02267	4.232e-10	intergenic	LOC105371703(dist=79528),MIR4522(dist=125141)	chr17:27168769	C	T	0.4946	1239	-0.1145	0.02824	5.312e-05
k__Bacteria|p__Firmicutes|c__Bacilli|o__Erysipelotrichales|f__Erysipelatoclostridiaceae|g__Eggerthia	chr17:27169225	rs12949894	T	C	0.4948	1912	-0.1423	0.02267	4.232e-10	intergenic	LOC105371703(dist=79984),MIR4522(dist=124685)	chr17:27169225	T	C	0.4913	1239	-0.1171	0.02823	3.572e-05
k__Bacteria|p__Firmicutes|c__Bacilli|o__Erysipelotrichales|f__Erysipelatoclostridiaceae|g__Eggerthia	chr17:27101469	rs138434405	T	C	0.4948	1912	-0.1423	0.02266	4.233e-10	intergenic	LOC105371703(dist=12228),MIR4522(dist=192441)	chr17:27101469	C	T	0.4608	1216	0.09764	0.02872	0.0006969
k__Bacteria|p__Firmicutes|c__Bacilli|o__Erysipelotrichales|f__Erysipelatoclostridiaceae|g__Eggerthia	chr17:22535576	rs12452777	C	G	0.4958	1912	-0.1425	0.02269	4.236e-10	intergenic	MTRNR2L1(dist=10911)	chr17:22535576	G	C	0.5	1239	0.113	0.02824	6.62e-05
k__Bacteria|p__Firmicutes|c__Bacilli|o__Erysipelotrichales|f__Erysipelatoclostridiaceae|g__Eggerthia	chr17:26787854	chr17:26787854	C	T	0.4815	1912	-0.1422	0.02266	4.238e-10	intergenic	LOC105371703(dist=284535)	chr17:26787854	T	C	0.4785	1070	0.1049	0.03028	0.0005512
k__Bacteria|p__Firmicutes|c__Bacilli|o__Erysipelotrichales|f__Erysipelatoclostridiaceae|g__Eggerthia	chr17:27080756	rs10459956	G	A	0.494	1912	-0.1423	0.02266	4.242e-10	ncRNA_intronic	LOC105371703	chr17:27080756	A	G	0.5	1239	0.121	0.02822	1.943e-05
k__Bacteria|p__Firmicutes|c__Bacilli|o__Erysipelotrichales|f__Erysipelatoclostridiaceae|g__Eggerthia	chr17:27060744	rs59403080	T	C	0.494	1912	-0.1423	0.02266	4.258e-10	intergenic	LOC105371703(dist=11645)	chr17:27060744	T	C	0.4893	1239	-0.1261	0.02817	8.277e-06
k__Bacteria|p__Firmicutes|c__Bacilli|o__Erysipelotrichales|f__Erysipelatoclostridiaceae|g__Eggerthia	chr17:27095346	rs12451411	G	C	0.4956	1912	-0.1423	0.02267	4.302e-10	intergenic	LOC105371703(dist=6105),MIR4522(dist=198564)	chr17:27095346	C	G	0.4325	1080	0.08636	0.03034	0.004506
k__Bacteria|p__Firmicutes|c__Bacilli|o__Erysipelotrichales|f__Erysipelatoclostridiaceae|g__Eggerthia	chr17:27019666	rs2313050	G	A	0.4956	1912	-0.1422	0.02267	4.387e-10	intergenic	LOC105371703(dist=52723)	chr17:27019666	A	G	0.4973	1239	0.1078	0.0283	0.0001468
k__Bacteria|p__Firmicutes|c__Bacilli|o__Erysipelotrichales|f__Erysipelatoclostridiaceae|g__Eggerthia	chr17:27091062	rs34055577	C	T	0.495	1912	-0.1422	0.02266	4.392e-10	intergenic	LOC105371703(dist=1821),MIR4522(dist=202848)	chr17:27091062	T	C	0.489	1239	0.1022	0.02831	0.0003179
k__Bacteria|p__Firmicutes|c__Bacilli|o__Erysipelotrichales|f__Erysipelatoclostridiaceae|g__Eggerthia	chr17:26705352	chr17:26705352	C	T	0.4953	1912	-0.1422	0.02267	4.406e-10	intergenic	LOC105371703(dist=367037)	chr17:26705352	C	T	0.4793	1239	-0.1062	0.02819	0.0001736
k__Bacteria|p__Firmicutes|c__Bacilli|o__Erysipelotrichales|f__Erysipelatoclostridiaceae|g__Eggerthia	chr17:26679103	rs71208267	G	A	0.4961	1912	-0.1422	0.02267	4.411e-10	intergenic	LOC105371703(dist=393286)	chr17:26679103	G	A	0.4383	1204	-0.1175	0.02859	4.234e-05
k__Bacteria|p__Firmicutes|c__Bacilli|o__Erysipelotrichales|f__Erysipelatoclostridiaceae|g__Eggerthia	chr17:27145188	rs1824900	A	G	0.495	1912	-0.1421	0.02267	4.45e-10	intergenic	LOC105371703(dist=55947),MIR4522(dist=148722)	chr17:27145188	A	G	0.4893	1239	-0.1105	0.02826	9.717e-05
k__Bacteria|p__Firmicutes|c__Bacilli|o__Erysipelotrichales|f__Erysipelatoclostridiaceae|g__Eggerthia	chr17:22742538	rs10153264	C	T	0.4966	1912	-0.1422	0.02267	4.462e-10	intergenic	MTRNR2L1(dist=217873)	chr17:22742538	C	T	0.4987	1239	-0.124	0.02822	1.201e-05
k__Bacteria|p__Firmicutes|c__Bacilli|o__Erysipelotrichales|f__Erysipelatoclostridiaceae|g__Eggerthia	chr17:26684710	chr17:26684710	G	A	0.4966	1912	-0.1421	0.02266	4.463e-10	intergenic	LOC105371703(dist=387679)	chr17:26684710	G	A	0.4803	1239	-0.1119	0.02818	7.607e-05
k__Bacteria|p__Firmicutes|c__Bacilli|o__Erysipelotrichales|f__Erysipelatoclostridiaceae|g__Eggerthia	chr17:27081770	rs2061895	G	T	0.4945	1912	-0.1421	0.02266	4.465e-10	ncRNA_intronic	LOC105371703	chr17:27081770	T	G	0.4926	1239	0.09734	0.02834	0.0006118
k__Bacteria|p__Firmicutes|c__Bacilli|o__Erysipelotrichales|f__Erysipelatoclostridiaceae|g__Eggerthia	chr17:22548873	rs11652347	T	C	0.493	1912	-0.1422	0.02269	4.485e-10	intergenic	MTRNR2L1(dist=24208)	chr17:22548873	C	T	0.4743	1197	0.09448	0.02884	0.001082
k__Bacteria|p__Firmicutes|c__Bacilli|o__Erysipelotrichales|f__Erysipelatoclostridiaceae|g__Eggerthia	chr17:26994548	rs8075109	C	A	0.4987	1912	-0.1421	0.02267	4.491e-10	intergenic	LOC105371703(dist=77841)	chr17:26994548	A	C	0.4913	1239	0.09967	0.02827	0.0004383
k__Bacteria|p__Actinobacteriota|c__Coriobacteriia|o__Coriobacteriales|f__Atopobiaceae|g__Lancefieldella|s__unclassified_SGB_1970	chr19:19568664	rs768011422	T	C	0.004961	1855	-0.1431	0.02283	4.495e-10	intronic	PBX4	chr19:19568664	T	C	0.001354	1185	0.006104	0.02883	0.8323
k__Bacteria|p__Firmicutes|c__Bacilli|o__Erysipelotrichales|f__Erysipelatoclostridiaceae|g__Eggerthia	chr17:26855633	chr17:26855633	C	CAATGG	0.4731	1912	-0.142	0.02266	4.507e-10	intergenic	LOC105371703(dist=216756)	chr17:26855633	C	CAATGG	0.358	1163	-0.08166	0.02915	0.005165
k__Bacteria|p__Firmicutes|c__Bacilli|o__Erysipelotrichales|f__Erysipelatoclostridiaceae|g__Eggerthia	chr17:26789936	rs36196877	G	T	0.4807	1912	-0.142	0.02265	4.508e-10	intergenic	LOC105371703(dist=282453)	chr17:26789936	T	G	0.4807	1177	0.1024	0.02907	0.0004416
k__Bacteria|p__Firmicutes|c__Bacilli|o__Erysipelotrichales|f__Erysipelatoclostridiaceae|g__Eggerthia	chr17:26725014	rs878970799	A	T	0.4666	1912	-0.1419	0.02263	4.513e-10	intergenic	LOC105371703(dist=347375)	chr17:26725014	A	T	0.4207	1239	-0.1128	0.02814	6.46e-05
k__Bacteria|p__Firmicutes|c__Bacilli|o__Erysipelotrichales|f__Erysipelatoclostridiaceae|g__Eggerthia	chr17:26753559	rs34174382	T	C	0.4961	1912	-0.142	0.02266	4.533e-10	intergenic	LOC105371703(dist=318830)	chr17:26753559	C	T	0.4908	1217	0.1138	0.02853	7.007e-05
k__Bacteria|p__Firmicutes|c__Bacilli|o__Erysipelotrichales|f__Erysipelatoclostridiaceae|g__Eggerthia	chr17:26834460	chr17:26834460	T	G	0.4783	1912	-0.142	0.02266	4.558e-10	intergenic	LOC105371703(dist=237929)	chr17:26834460	T	G	0.4081	1168	-0.1039	0.029	0.0003556
k__Bacteria|p__Firmicutes|c__Bacilli|o__Erysipelotrichales|f__Erysipelatoclostridiaceae|g__Eggerthia	chr17:26837890	rs879083147	G	T	0.4762	1912	-0.142	0.02266	4.564e-10	intergenic	LOC105371703(dist=234499)	chr17:26837890	G	T	0.3771	1075	-0.1165	0.02978	9.793e-05
k__Bacteria|p__Firmicutes|c__Bacilli|o__Erysipelotrichales|f__Erysipelatoclostridiaceae|g__Eggerthia	chr17:22608517	rs1965447	T	G	0.4937	1912	-0.1421	0.02269	4.614e-10	intergenic	MTRNR2L1(dist=83852)	chr17:22608517	G	T	0.5	1239	0.1213	0.02826	1.907e-05
k__Bacteria|p__Actinobacteriota|c__Coriobacteriia|o__Coriobacteriales|f__Atopobiaceae|g__Lancefieldella|s__unclassified_SGB_2504	chr19:19568664	rs768011422	T	C	0.004961	1850	-0.1427	0.02278	4.655e-10	intronic	PBX4	chr19:19568664	T	C	0.001354	1225	0.01494	0.02834	0.5981
k__Bacteria|p__Firmicutes|c__Bacilli|o__Erysipelotrichales|f__Erysipelatoclostridiaceae|g__Eggerthia	chr17:27133483	rs11080074	A	G	0.4937	1912	-0.1419	0.02266	4.668e-10	intergenic	LOC105371703(dist=44242),MIR4522(dist=160427)	chr17:27133483	G	A	0.4987	1239	0.1289	0.02829	5.672e-06
k__Bacteria|p__Firmicutes|c__Bacilli|o__Erysipelotrichales|f__Erysipelatoclostridiaceae|g__Eggerthia	chr17:26675526	chr17:26675526	T	C	0.4953	1912	-0.1419	0.02267	4.677e-10	intergenic	LOC105371703(dist=396863)	chr17:26675526	T	C	0.4789	1239	-0.1058	0.0282	0.0001849
k__Bacteria|p__Actinobacteriota|c__Coriobacteriia|o__Coriobacteriales|f__Atopobiaceae|g__Lancefieldella|s__unclassified_SGB_1446	chr19:19568664	rs768011422	T	C	0.004961	1914	-0.1407	0.02247	4.686e-10	intronic	PBX4	chr19:19568664	T	C	0.001354	1225	0.01524	0.02827	0.59
k__Bacteria|p__Firmicutes|c__Bacilli|o__Erysipelotrichales|f__Erysipelatoclostridiaceae|g__Eggerthia	chr17:22667031	rs71371102	A	T	0.4945	1912	-0.1419	0.02266	4.688e-10	intergenic	MTRNR2L1(dist=142366)	chr17:22667031	T	A	0.4838	1178	0.1154	0.02903	7.422e-05
k__Bacteria|p__Firmicutes|c__Bacilli|o__Erysipelotrichales|f__Erysipelatoclostridiaceae|g__Eggerthia	chr17:27101169	rs149433294	T	C	0.4963	1912	-0.1418	0.02265	4.703e-10	intergenic	LOC105371703(dist=11928),MIR4522(dist=192741)	chr17:27101169	C	T	0.4495	1192	0.1	0.02898	0.0005766
k__Bacteria|p__Firmicutes|c__Bacilli|o__Erysipelotrichales|f__Erysipelatoclostridiaceae|g__Eggerthia	chr17:27047121	chr17:27047121	CTT	CT	0.4956	1912	-0.142	0.02268	4.706e-10	intergenic	LOC105371703(dist=25268)	chr17:27047121	CT	CTT	0.453	1186	0.08833	0.02903	0.0024
k__Bacteria|p__Firmicutes|c__Bacilli|o__Erysipelotrichales|f__Erysipelatoclostridiaceae|g__Eggerthia	chr17:27107196	rs34521547	G	A	0.494	1912	-0.1419	0.02267	4.722e-10	intergenic	LOC105371703(dist=17955),MIR4522(dist=186714)	chr17:27107196	G	A	0.4973	1239	-0.1017	0.02832	0.0003439
k__Bacteria|p__Firmicutes|c__Bacilli|o__Erysipelotrichales|f__Erysipelatoclostridiaceae|g__Eggerthia	chr17:22671508	rs34752560	C	T	0.4948	1912	-0.1419	0.02268	4.836e-10	intergenic	MTRNR2L1(dist=146843)	chr17:22671508	C	T	0.496	1239	-0.1159	0.02822	4.288e-05
k__Bacteria|p__Firmicutes|c__Bacilli|o__Erysipelotrichales|f__Erysipelatoclostridiaceae|g__Eggerthia	chr17:26793606	chr17:26793606	G	T	0.483	1912	-0.1418	0.02266	4.851e-10	intergenic	LOC105371703(dist=278783)	chr17:26793606	G	T	0.417	1195	-0.106	0.02871	0.0002312
k__Bacteria|p__Firmicutes|c__Bacilli|o__Erysipelotrichales|f__Erysipelatoclostridiaceae|g__Eggerthia	chr17:26671408	rs36188896	C	T	0.4956	1912	-0.1418	0.02266	4.853e-10	intergenic	LOC105371703(dist=400981)	chr17:26671408	C	T	0.4625	1239	-0.09536	0.02823	0.0007536
k__Bacteria|p__Firmicutes|c__Bacilli|o__Erysipelotrichales|f__Erysipelatoclostridiaceae|g__Eggerthia	chr17:27010937	rs8066953	C	T	0.495	1912	-0.1418	0.02267	4.856e-10	intergenic	LOC105371703(dist=61452)	chr17:27010937	T	C	0.4963	1239	0.082	0.02833	0.003862
k__Bacteria|p__Firmicutes|c__Bacilli|o__Erysipelotrichales|f__Erysipelatoclostridiaceae|g__Eggerthia	chr17:27101883	rs535286676	T	C	0.4943	1912	-0.1418	0.02267	4.859e-10	intergenic	LOC105371703(dist=12642),MIR4522(dist=192027)	chr17:27101883	C	T	0.4575	1205	0.1226	0.02876	2.183e-05
k__Bacteria|p__Firmicutes|c__Bacilli|o__Erysipelotrichales|f__Erysipelatoclostridiaceae|g__Eggerthia	chr17:26683057	rs36180432	C	T	0.4966	1912	-0.1418	0.02266	4.864e-10	intergenic	LOC105371703(dist=389332)	chr17:26683057	T	C	0.4953	1239	0.1255	0.0282	9.303e-06
k__Bacteria|p__Firmicutes|c__Bacilli|o__Erysipelotrichales|f__Erysipelatoclostridiaceae|g__Eggerthia	chr17:27097212	rs2872212	G	A	0.4937	1912	-0.1418	0.02266	4.87e-10	intergenic	LOC105371703(dist=7971),MIR4522(dist=196698)	chr17:27097212	A	G	0.493	1239	0.1056	0.0283	0.0001996
k__Bacteria|p__Firmicutes|c__Bacilli|o__Erysipelotrichales|f__Erysipelatoclostridiaceae|g__Eggerthia	chr17:22560640	rs1915047	A	G	0.494	1912	-0.1419	0.02269	4.896e-10	intergenic	MTRNR2L1(dist=35975)	chr17:22560640	G	A	0.4977	1239	0.1195	0.02826	2.517e-05
k__Bacteria|p__Firmicutes|c__Bacilli|o__Erysipelotrichales|f__Erysipelatoclostridiaceae|g__Eggerthia	chr17:27079073	rs55901274	C	T	0.4943	1912	-0.1417	0.02266	4.944e-10	ncRNA_intronic	LOC105371703	chr17:27079073	T	C	0.4716	1166	0.1093	0.02924	0.0001953
k__Bacteria|p__Firmicutes|c__Bacilli|o__Erysipelotrichales|f__Erysipelatoclostridiaceae|g__Eggerthia	chr17:27068744	rs1402726	C	T	0.4943	1912	-0.1417	0.02267	4.955e-10	intergenic	LOC105371703(dist=3645)	chr17:27068744	C	T	0.4893	1239	-0.113	0.02823	6.687e-05
k__Bacteria|p__Firmicutes|c__Bacilli|o__Erysipelotrichales|f__Erysipelatoclostridiaceae|g__Eggerthia	chr17:27120218	rs1842172	T	A	0.495	1912	-0.1418	0.02267	4.955e-10	intergenic	LOC105371703(dist=30977),MIR4522(dist=173692)	chr17:27120218	A	T	0.4851	1196	0.1263	0.02877	1.241e-05
k__Bacteria|p__Firmicutes|c__Bacilli|o__Erysipelotrichales|f__Erysipelatoclostridiaceae|g__Eggerthia	chr17:27021741	rs146543391	C	CA	0.4977	1912	0.1417	0.02267	4.966e-10	intergenic	LOC105371703(dist=50648)	chr17:27021741	C	CA	0.4508	1212	0.1169	0.02871	4.972e-05
k__Bacteria|p__Firmicutes|c__Bacilli|o__Erysipelotrichales|f__Erysipelatoclostridiaceae|g__Eggerthia	chr17:27074761	rs4795428	T	C	0.4937	1912	-0.1417	0.02266	4.984e-10	ncRNA_intronic	LOC105371703	chr17:27074761	T	C	0.4926	1239	-0.1172	0.02821	3.513e-05
k__Bacteria|p__Firmicutes|c__Bacilli|o__Erysipelotrichales|f__Erysipelatoclostridiaceae|g__Eggerthia	chr17:27075003	rs1829661	A	T	0.4937	1912	-0.1417	0.02266	4.984e-10	ncRNA_intronic	LOC105371703	chr17:27075003	A	T	0.492	1239	-0.1109	0.02824	9.049e-05
k__Bacteria|p__Firmicutes|c__Bacilli|o__Erysipelotrichales|f__Erysipelatoclostridiaceae|g__Eggerthia	chr17:27151655	rs11651630	G	A	0.4935	1912	-0.1416	0.02266	5.047e-10	intergenic	LOC105371703(dist=62414),MIR4522(dist=142255)	chr17:27151655	G	A	0.4926	1239	-0.1089	0.02827	0.0001224
k__Bacteria|p__Firmicutes|c__Bacilli|o__Erysipelotrichales|f__Erysipelatoclostridiaceae|g__Eggerthia	chr17:22605783	rs1520020	A	G	0.494	1912	-0.1418	0.02269	5.06e-10	intergenic	MTRNR2L1(dist=81118)	chr17:22605783	A	G	0.4946	1239	-0.1145	0.02822	5.298e-05
k__Bacteria|p__Firmicutes|c__Bacilli|o__Erysipelotrichales|f__Erysipelatoclostridiaceae|g__Eggerthia	chr17:26666989	rs36181627	C	G	0.4851	1912	-0.1416	0.02266	5.083e-10	intergenic	LOC105371703(dist=405400)	chr17:26666989	C	G	0.4635	1239	-0.1224	0.02813	1.479e-05
k__Bacteria|p__Firmicutes|c__Bacilli|o__Erysipelotrichales|f__Erysipelatoclostridiaceae|g__Eggerthia	chr17:27148149	rs7406240	G	T	0.4958	1912	-0.1417	0.02267	5.085e-10	intergenic	LOC105371703(dist=58908),MIR4522(dist=145761)	chr17:27148149	T	G	0.495	1239	0.1183	0.02827	3.045e-05
k__Bacteria|p__Firmicutes|c__Bacilli|o__Erysipelotrichales|f__Erysipelatoclostridiaceae|g__Eggerthia	chr17:26746265	rs71204475	T	C	0.4956	1912	-0.1416	0.02266	5.094e-10	intergenic	LOC105371703(dist=326124)	chr17:26746265	T	C	0.4588	1239	-0.133	0.02809	2.457e-06
k__Bacteria|p__Actinobacteriota|c__Coriobacteriia|o__Coriobacteriales|f__Atopobiaceae|g__Lancefieldella|s__unclassified_SGB_1312	chr16:68210297	rs147338164	C	CA	0.1536	1742	-0.1482	0.0237	5.123e-10	intronic	NFATC3	chr16:68210297	C	CA	0.07041	1125	-0.01416	0.02981	0.6349
k__Bacteria|p__Firmicutes|c__Bacilli|o__Erysipelotrichales|f__Erysipelatoclostridiaceae|g__Eggerthia	chr17:22549295	rs11651318	A	G	0.4971	1912	-0.1417	0.02268	5.126e-10	intergenic	MTRNR2L1(dist=24630)	chr17:22549295	G	A	0.4771	1210	0.09828	0.02864	0.0006216
k__Bacteria|p__Firmicutes|c__Bacilli|o__Erysipelotrichales|f__Erysipelatoclostridiaceae|g__Eggerthia	chr17:27045160	rs34924957	G	A	0.4953	1912	-0.1416	0.02267	5.157e-10	intergenic	LOC105371703(dist=27229)	chr17:27045160	A	G	0.4987	1239	0.1124	0.02829	7.473e-05
k__Bacteria|p__Firmicutes|c__Bacilli|o__Erysipelotrichales|f__Erysipelatoclostridiaceae|g__Eggerthia	chr17:27150326	rs12449549	G	A	0.495	1912	-0.1416	0.02267	5.159e-10	intergenic	LOC105371703(dist=61085),MIR4522(dist=143584)	chr17:27150326	G	A	0.494	1239	-0.1178	0.02821	3.156e-05
k__Bacteria|p__Firmicutes|c__Bacilli|o__Erysipelotrichales|f__Erysipelatoclostridiaceae|g__Eggerthia	chr17:27100382	rs6505087	T	A	0.4932	1912	-0.1416	0.02266	5.175e-10	intergenic	LOC105371703(dist=11141),MIR4522(dist=193528)	chr17:27100382	T	A	0.4973	1234	-0.1123	0.02833	7.813e-05
k__Bacteria|p__Firmicutes|c__Bacilli|o__Erysipelotrichales|f__Erysipelatoclostridiaceae|g__Eggerthia	chr17:27193286	rs35353742	T	A	0.4937	1912	-0.1416	0.02266	5.192e-10	intergenic	LOC105371703(dist=104045),MIR4522(dist=100624)	chr17:27193286	T	A	0.4886	1239	-0.1081	0.02825	0.000137
k__Bacteria|p__Firmicutes|c__Bacilli|o__Erysipelotrichales|f__Erysipelatoclostridiaceae|g__Eggerthia	chr17:27090707	rs34063420	G	A	0.4883	1912	-0.1416	0.02267	5.193e-10	intergenic	LOC105371703(dist=1466),MIR4522(dist=203203)	chr17:27090707	G	A	0.491	1239	-0.09736	0.02828	0.0005942
k__Bacteria|p__Firmicutes|c__Bacilli|o__Erysipelotrichales|f__Erysipelatoclostridiaceae|g__Eggerthia	chr17:26954272	rs9303618	G	T	0.4705	1912	-0.1414	0.02264	5.195e-10	intergenic	LOC105371703(dist=118117)	chr17:26954272	G	T	0.4662	1239	-0.1156	0.02823	4.523e-05
k__Bacteria|p__Firmicutes|c__Bacilli|o__Erysipelotrichales|f__Erysipelatoclostridiaceae|g__Eggerthia	chr17:27143500	rs2046022	G	A	0.4948	1912	-0.1416	0.02267	5.201e-10	intergenic	LOC105371703(dist=54259),MIR4522(dist=150410)	chr17:27143500	G	A	0.4936	1239	-0.1156	0.02825	4.566e-05
k__Bacteria|p__Firmicutes|c__Bacilli|o__Erysipelotrichales|f__Erysipelatoclostridiaceae|g__Eggerthia	chr17:22744750	rs8069710	T	A	0.4966	1912	-0.1416	0.02268	5.215e-10	intergenic	MTRNR2L1(dist=220085)	chr17:22744750	T	A	0.4913	1239	-0.1068	0.02823	0.0001632
k__Bacteria|p__Firmicutes|c__Bacilli|o__Erysipelotrichales|f__Erysipelatoclostridiaceae|g__Eggerthia	chr17:22744857	rs6565409	T	C	0.4966	1912	-0.1416	0.02268	5.215e-10	intergenic	MTRNR2L1(dist=220192)	chr17:22744857	C	T	0.496	1239	0.1201	0.02825	2.279e-05
k__Bacteria|p__Firmicutes|c__Bacilli|o__Erysipelotrichales|f__Erysipelatoclostridiaceae|g__Eggerthia	chr17:22745037	rs4986057	C	A	0.4966	1912	-0.1416	0.02268	5.215e-10	intergenic	MTRNR2L1(dist=220372)	chr17:22745037	A	C	0.4963	1239	0.1198	0.02825	2.39e-05
k__Bacteria|p__Firmicutes|c__Bacilli|o__Erysipelotrichales|f__Erysipelatoclostridiaceae|g__Eggerthia	chr17:22743694	rs7207064	T	C	0.4966	1912	-0.1416	0.02268	5.218e-10	intergenic	MTRNR2L1(dist=219029)	chr17:22743694	T	C	0.4926	1239	-0.111	0.02824	8.923e-05
k__Bacteria|p__Firmicutes|c__Negativicutes|o__Veillonellales|f__Veillonellaceae|g__F0422|s__unclassified_SGB_392	chr22:15461990	rs2309187	A	G	0.3961	1905	0.1402	0.02245	5.237e-10	intergenic	OR11H1(dist=66169)	chr22:15461990	A	G	0.418	1236	0.0746	0.02836	0.008628
k__Bacteria|p__Firmicutes|c__Bacilli|o__Erysipelotrichales|f__Erysipelatoclostridiaceae|g__Eggerthia	chr17:27086929	rs4794830	T	G	0.494	1912	-0.1415	0.02266	5.247e-10	ncRNA_intronic	LOC105371703	chr17:27086929	T	G	0.4993	1239	-0.1221	0.02822	1.642e-05
k__Bacteria|p__Firmicutes|c__Bacilli|o__Erysipelotrichales|f__Erysipelatoclostridiaceae|g__Eggerthia	chr17:26665138	chr17:26665138	C	A	0.4971	1912	-0.1415	0.02267	5.261e-10	intergenic	LOC105371703(dist=407251)	chr17:26665138	C	A	0.4977	1239	-0.1144	0.02822	5.351e-05
k__Bacteria|p__Firmicutes|c__Bacilli|o__Erysipelotrichales|f__Erysipelatoclostridiaceae|g__Eggerthia	chr17:26847207	chr17:26847207	T	C	0.4948	1912	-0.1415	0.02267	5.316e-10	intergenic	LOC105371703(dist=225182)	chr17:26847207	T	C	0.4205	1158	-0.1127	0.02913	0.0001156
k__Bacteria|p__Firmicutes|c__Bacilli|o__Erysipelotrichales|f__Erysipelatoclostridiaceae|g__Eggerthia	chr17:26678238	chr17:26678238	C	T	0.4859	1912	-0.1415	0.02267	5.327e-10	intergenic	LOC105371703(dist=394151)	chr17:26678238	C	T	0.4742	1239	-0.1122	0.02817	7.251e-05
k__Bacteria|p__Firmicutes|c__Bacilli|o__Erysipelotrichales|f__Erysipelatoclostridiaceae|g__Eggerthia	chr17:27094567	rs36087643	G	C	0.4932	1912	-0.1414	0.02266	5.393e-10	intergenic	LOC105371703(dist=5326),MIR4522(dist=199343)	chr17:27094567	C	G	0.465	1148	0.1019	0.0294	0.0005468
k__Bacteria|p__Firmicutes|c__Bacilli|o__Erysipelotrichales|f__Erysipelatoclostridiaceae|g__Eggerthia	chr17:26742639	rs35454959	T	C	0.4953	1912	-0.1414	0.02267	5.397e-10	intergenic	LOC105371703(dist=329750)	chr17:26742639	T	C	0.4048	1156	-0.07793	0.02936	0.00806
k__Bacteria|p__Firmicutes|c__Bacilli|o__Erysipelotrichales|f__Erysipelatoclostridiaceae|g__Eggerthia	chr17:22733291	rs34079248	T	A	0.4966	1912	-0.1415	0.02268	5.403e-10	intergenic	MTRNR2L1(dist=208626)	chr17:22733291	T	A	0.4936	1239	-0.1262	0.0282	8.371e-06
k__Bacteria|p__Firmicutes|c__Negativicutes|o__Veillonellales|f__Veillonellaceae|g__F0422|s__unclassified_SGB_392	chr22:12520370	rs4098985	C	T	0.2982	1905	0.1402	0.02247	5.435e-10	intergenic	LOC102723769(dist=563836)	chr22:12520370	C	T	0.2712	1068	0.07567	0.03036	0.01283
k__Bacteria|p__Firmicutes|c__Bacilli|o__Erysipelotrichales|f__Erysipelatoclostridiaceae|g__Eggerthia	chr17:22534579	rs1996649	A	G	0.4984	1912	-0.1416	0.0227	5.451e-10	intergenic	MTRNR2L1(dist=9914)	chr17:22534579	G	A	0.4896	1239	0.1203	0.0282	2.16e-05
k__Bacteria|p__Firmicutes|c__Bacilli|o__Erysipelotrichales|f__Erysipelatoclostridiaceae|g__Eggerthia	chr17:27177968	rs8077670	T	C	0.494	1912	-0.1414	0.02267	5.464e-10	intergenic	LOC105371703(dist=88727),MIR4522(dist=115942)	chr17:27177968	T	C	0.494	1239	-0.1185	0.02826	2.956e-05
k__Bacteria|p__Firmicutes|c__Bacilli|o__Erysipelotrichales|f__Erysipelatoclostridiaceae|g__Eggerthia	chr17:22548783	rs11150724	A	T	0.4958	1912	-0.1415	0.02269	5.488e-10	intergenic	MTRNR2L1(dist=24118)	chr17:22548783	T	A	0.4403	1144	0.07095	0.02959	0.01665
k__Bacteria|p__Firmicutes|c__Bacilli|o__Erysipelotrichales|f__Erysipelatoclostridiaceae|g__Eggerthia	chr17:26865807	chr17:26865807	G	A	0.4956	1912	-0.1414	0.02267	5.511e-10	intergenic	LOC105371703(dist=206582)	chr17:26865807	G	A	0.4372	1170	-0.1062	0.02905	0.0002678
k__Bacteria|p__Firmicutes|c__Bacilli|o__Erysipelotrichales|f__Erysipelatoclostridiaceae|g__Eggerthia	chr17:22597445	rs12452296	T	C	0.4937	1912	-0.1415	0.02269	5.514e-10	intergenic	MTRNR2L1(dist=72780)	chr17:22597445	C	T	0.4977	1239	0.1223	0.02826	1.633e-05
k__Bacteria|p__Firmicutes|c__Bacilli|o__Erysipelotrichales|f__Erysipelatoclostridiaceae|g__Eggerthia	chr17:26665933	chr17:26665933	C	T	0.4961	1912	-0.1414	0.02267	5.515e-10	intergenic	LOC105371703(dist=406456)	chr17:26665933	C	T	0.4839	1239	-0.1184	0.02817	2.834e-05
k__Bacteria|p__Firmicutes|c__Bacilli|o__Erysipelotrichales|f__Erysipelatoclostridiaceae|g__Eggerthia	chr17:26744718	rs35666895	C	A	0.4958	1912	-0.1413	0.02267	5.551e-10	intergenic	LOC105371703(dist=327671)	chr17:26744718	C	A	0.4582	1239	-0.134	0.02809	2.042e-06
k__Bacteria|p__Firmicutes|c__Bacilli|o__Erysipelotrichales|f__Erysipelatoclostridiaceae|g__Eggerthia	chr17:27098000	rs1829657	A	T	0.4948	1912	-0.1413	0.02266	5.58e-10	intergenic	LOC105371703(dist=8759),MIR4522(dist=195910)	chr17:27098000	T	A	0.4707	1138	0.1099	0.02943	0.0001969
k__Bacteria|p__Firmicutes|c__Bacilli|o__Erysipelotrichales|f__Erysipelatoclostridiaceae|g__Eggerthia	chr17:22653839	rs11651458	T	A	0.4963	1912	-0.1413	0.02267	5.585e-10	intergenic	MTRNR2L1(dist=129174)	chr17:22653839	T	A	0.4963	1239	-0.114	0.02822	5.655e-05
k__Bacteria|p__Firmicutes|c__Bacilli|o__Erysipelotrichales|f__Erysipelatoclostridiaceae|g__Eggerthia	chr17:27199297	rs11655653	C	T	0.4937	1912	-0.1413	0.02267	5.589e-10	intergenic	LOC105371703(dist=110056),MIR4522(dist=94613)	chr17:27199297	T	C	0.497	1239	0.1098	0.02833	0.000112
k__Bacteria|p__Firmicutes|c__Bacilli|o__Erysipelotrichales|f__Erysipelatoclostridiaceae|g__Eggerthia	chr17:22616282	rs11150729	T	C	0.4935	1912	-0.1413	0.02267	5.63e-10	intergenic	MTRNR2L1(dist=91617)	chr17:22616282	C	T	0.4886	1239	0.1121	0.02831	7.883e-05
k__Bacteria|p__Firmicutes|c__Bacilli|o__Erysipelotrichales|f__Erysipelatoclostridiaceae|g__Eggerthia	chr17:22661426	rs12150021	A	T	0.4971	1912	-0.1413	0.02267	5.636e-10	intergenic	MTRNR2L1(dist=136761)	chr17:22661426	A	T	0.4967	1239	-0.1208	0.02824	2.037e-05
k__Bacteria|p__Firmicutes|c__Bacilli|o__Erysipelotrichales|f__Erysipelatoclostridiaceae|g__Eggerthia	chr17:27163348	rs12938069	C	T	0.4945	1912	-0.1413	0.02267	5.652e-10	intergenic	LOC105371703(dist=74107),MIR4522(dist=130562)	chr17:27163348	C	T	0.493	1239	-0.1142	0.02826	5.622e-05
k__Bacteria|p__Firmicutes|c__Bacilli|o__Erysipelotrichales|f__Erysipelatoclostridiaceae|g__Eggerthia	chr17:27075137	rs1829662	C	A	0.494	1912	-0.1412	0.02267	5.696e-10	ncRNA_intronic	LOC105371703	chr17:27075137	C	A	0.496	1239	-0.1151	0.02825	4.928e-05
k__Bacteria|p__Firmicutes|c__Bacilli|o__Erysipelotrichales|f__Erysipelatoclostridiaceae|g__Eggerthia	chr17:27136755	rs60030058	A	T	0.4943	1912	-0.1412	0.02267	5.711e-10	intergenic	LOC105371703(dist=47514),MIR4522(dist=157155)	chr17:27136755	T	A	0.482	1172	0.09718	0.02919	0.0008983
k__Bacteria|p__Firmicutes|c__Bacilli|o__Erysipelotrichales|f__Erysipelatoclostridiaceae|g__Eggerthia	chr17:22625167	rs34892698	T	G	0.4919	1912	-0.1413	0.02268	5.723e-10	intergenic	MTRNR2L1(dist=100502)	chr17:22625167	G	T	0.4845	1152	0.09615	0.02925	0.001041
k__Bacteria|p__Patescibacteria|c__Saccharimonadia|o__Saccharimonadales|f__Saccharimonadaceae|g__Saccharimonas|s__unclassified_SGB_271	chr22:15224065	chr22:15224065	G	A	0.395	1873	0.1416	0.02272	5.727e-10	intergenic	OR11H1(dist=304094)	chr22:15224065	G	A	0.4594	687	0.0846	0.03369	0.01226
k__Bacteria|p__Firmicutes|c__Bacilli|o__Erysipelotrichales|f__Erysipelatoclostridiaceae|g__Eggerthia	chr17:27150683	rs4795494	T	C	0.4809	1912	-0.1412	0.02266	5.745e-10	intergenic	LOC105371703(dist=61442),MIR4522(dist=143227)	chr17:27150683	T	C	0.4782	1239	-0.1225	0.02823	1.56e-05
k__Bacteria|p__Firmicutes|c__Bacilli|o__Erysipelotrichales|f__Erysipelatoclostridiaceae|g__Eggerthia	chr17:26712794	rs36130434	C	T	0.4969	1912	-0.1412	0.02267	5.757e-10	intergenic	LOC105371703(dist=359595)	chr17:26712794	C	T	0.4558	1239	-0.1064	0.02819	0.0001684
k__Bacteria|p__Firmicutes|c__Bacilli|o__Erysipelotrichales|f__Erysipelatoclostridiaceae|g__Eggerthia	chr17:26956402	rs7213203	C	T	0.4721	1912	-0.1411	0.02266	5.776e-10	intergenic	LOC105371703(dist=115987)	chr17:26956402	T	C	0.4563	1051	0.1061	0.03064	0.0005551
k__Bacteria|p__Firmicutes|c__Bacilli|o__Erysipelotrichales|f__Erysipelatoclostridiaceae|g__Eggerthia	chr17:27190136	rs12449745	C	T	0.4937	1912	-0.1412	0.02267	5.782e-10	intergenic	LOC105371703(dist=100895),MIR4522(dist=103774)	chr17:27190136	T	C	0.4983	1239	0.0991	0.02832	0.0004841
k__Bacteria|p__Firmicutes|c__Bacilli|o__Erysipelotrichales|f__Erysipelatoclostridiaceae|g__Eggerthia	chr17:22546477	rs12944671	T	C	0.4966	1912	-0.1414	0.0227	5.822e-10	intergenic	MTRNR2L1(dist=21812)	chr17:22546477	C	T	0.49	1239	0.1132	0.02832	6.763e-05
k__Bacteria|p__Firmicutes|c__Bacilli|o__Erysipelotrichales|f__Erysipelatoclostridiaceae|g__Eggerthia	chr17:22688346	rs12450905	G	A	0.4943	1912	-0.1412	0.02267	5.824e-10	intergenic	MTRNR2L1(dist=163681)	chr17:22688346	G	A	0.4926	1239	-0.122	0.02822	1.669e-05
k__Bacteria|p__Firmicutes|c__Bacilli|o__Erysipelotrichales|f__Erysipelatoclostridiaceae|g__Eggerthia	chr17:26870822	chr17:26870822	G	A	0.4935	1912	-0.1412	0.02267	5.832e-10	intergenic	LOC105371703(dist=201567)	chr17:26870822	G	A	0.4199	1078	-0.1165	0.03012	0.0001161
k__Bacteria|p__Firmicutes|c__Bacilli|o__Erysipelotrichales|f__Erysipelatoclostridiaceae|g__Eggerthia	chr17:27113809	rs7211706	A	G	0.4935	1912	-0.1411	0.02266	5.912e-10	intergenic	LOC105371703(dist=24568),MIR4522(dist=180101)	chr17:27113809	A	G	0.4926	1239	-0.1085	0.02828	0.0001302
k__Bacteria|p__Firmicutes|c__Negativicutes|o__Veillonellales|f__Veillonellaceae|g__F0422|s__unclassified_SGB_392	chr22:15379481	rs4911739	A	G	0.3916	1905	0.1399	0.02248	5.942e-10	intergenic	OR11H1(dist=148678)	chr22:15379481	A	G	0.4572	1154	0.06617	0.0293	0.02414
k__Bacteria|p__Firmicutes|c__Bacilli|o__Erysipelotrichales|f__Erysipelatoclostridiaceae|g__Eggerthia	chr17:22544427	rs8072503	T	G	0.4953	1912	-0.1413	0.0227	5.973e-10	intergenic	MTRNR2L1(dist=19762)	chr17:22544427	G	T	0.495	1239	0.1134	0.02829	6.454e-05
k__Bacteria|p__Firmicutes|c__Bacilli|o__Erysipelotrichales|f__Erysipelatoclostridiaceae|g__Eggerthia	chr17:22689711	rs12325997	C	G	0.4943	1912	-0.1412	0.02268	5.987e-10	intergenic	MTRNR2L1(dist=165046)	chr17:22689711	C	G	0.49	1239	-0.1142	0.02822	5.469e-05
k__Bacteria|p__Firmicutes|c__Bacilli|o__Erysipelotrichales|f__Erysipelatoclostridiaceae|g__Eggerthia	chr17:26978825	rs35584697	G	A	0.4956	1912	-0.1411	0.02267	5.989e-10	intergenic	LOC105371703(dist=93564)	chr17:26978825	A	G	0.4943	1239	0.1108	0.02823	9.147e-05
k__Bacteria|p__Firmicutes|c__Bacilli|o__Erysipelotrichales|f__Erysipelatoclostridiaceae|g__Eggerthia	chr17:26837315	chr17:26837315	T	C	0.4937	1912	-0.141	0.02266	6.001e-10	intergenic	LOC105371703(dist=235074)	chr17:26837315	C	T	0.3839	855	0.07863	0.03239	0.01541
k__Bacteria|p__Firmicutes|c__Bacilli|o__Erysipelotrichales|f__Erysipelatoclostridiaceae|g__Eggerthia	chr17:27136824	rs12941978	G	A	0.4937	1912	-0.1411	0.02267	6.005e-10	intergenic	LOC105371703(dist=47583),MIR4522(dist=157086)	chr17:27136824	A	G	0.4943	1239	0.08371	0.02836	0.003221
k__Bacteria|p__Firmicutes|c__Bacilli|o__Erysipelotrichales|f__Erysipelatoclostridiaceae|g__Eggerthia	chr17:27031816	rs9747814	A	G	0.4984	1912	-0.141	0.02267	6.083e-10	intergenic	LOC105371703(dist=40573)	chr17:27031816	G	A	0.4345	1183	0.09174	0.02894	0.001564
k__Bacteria|p__Firmicutes|c__Bacilli|o__Erysipelotrichales|f__Erysipelatoclostridiaceae|g__Eggerthia	chr17:27116079	rs12945547	T	C	0.4935	1912	-0.141	0.02267	6.124e-10	intergenic	LOC105371703(dist=26838),MIR4522(dist=177831)	chr17:27116079	T	C	0.4926	1239	-0.1053	0.02827	0.0002047
k__Bacteria|p__Firmicutes|c__Bacilli|o__Erysipelotrichales|f__Erysipelatoclostridiaceae|g__Eggerthia	chr17:27124093	rs2016467	G	A	0.4935	1912	-0.141	0.02267	6.124e-10	intergenic	LOC105371703(dist=34852),MIR4522(dist=169817)	chr17:27124093	G	A	0.492	1239	-0.1099	0.02827	0.0001063
k__Bacteria|p__Firmicutes|c__Bacilli|o__Erysipelotrichales|f__Erysipelatoclostridiaceae|g__Eggerthia	chr17:27130969	rs11869350	G	A	0.4935	1912	-0.141	0.02267	6.124e-10	intergenic	LOC105371703(dist=41728),MIR4522(dist=162941)	chr17:27130969	G	A	0.4883	1239	-0.112	0.02824	7.765e-05
k__Bacteria|p__Firmicutes|c__Bacilli|o__Erysipelotrichales|f__Erysipelatoclostridiaceae|g__Eggerthia	chr17:27131847	rs2013148	T	C	0.4935	1912	-0.141	0.02267	6.124e-10	intergenic	LOC105371703(dist=42606),MIR4522(dist=162063)	chr17:27131847	T	C	0.4963	1239	-0.1111	0.0283	9.096e-05
k__Bacteria|p__Firmicutes|c__Bacilli|o__Erysipelotrichales|f__Erysipelatoclostridiaceae|g__Eggerthia	chr17:27132035	rs1807854	T	A	0.4935	1912	-0.141	0.02267	6.124e-10	intergenic	LOC105371703(dist=42794),MIR4522(dist=161875)	chr17:27132035	T	A	0.497	1239	-0.1146	0.0283	5.433e-05
k__Bacteria|p__Firmicutes|c__Bacilli|o__Erysipelotrichales|f__Erysipelatoclostridiaceae|g__Eggerthia	chr17:27139335	rs2086265	A	G	0.4935	1912	-0.141	0.02267	6.124e-10	intergenic	LOC105371703(dist=50094),MIR4522(dist=154575)	chr17:27139335	A	G	0.4956	1239	-0.1002	0.02832	0.000417
k__Bacteria|p__Firmicutes|c__Bacilli|o__Erysipelotrichales|f__Erysipelatoclostridiaceae|g__Eggerthia	chr17:27139988	rs2046020	A	G	0.4935	1912	-0.141	0.02267	6.124e-10	intergenic	LOC105371703(dist=50747),MIR4522(dist=153922)	chr17:27139988	A	G	0.4946	1239	-0.101	0.02831	0.0003736
k__Bacteria|p__Firmicutes|c__Bacilli|o__Erysipelotrichales|f__Erysipelatoclostridiaceae|g__Eggerthia	chr17:27180715	rs1479361	G	A	0.4935	1912	-0.141	0.02267	6.124e-10	intergenic	LOC105371703(dist=91474),MIR4522(dist=113195)	chr17:27180715	G	A	0.4936	1239	-0.1121	0.02824	7.606e-05
k__Bacteria|p__Firmicutes|c__Bacilli|o__Erysipelotrichales|f__Erysipelatoclostridiaceae|g__Eggerthia	chr17:27196729	rs61166727	C	A	0.4935	1912	-0.141	0.02267	6.124e-10	intergenic	LOC105371703(dist=107488),MIR4522(dist=97181)	chr17:27196729	C	A	0.49	1239	-0.1149	0.02823	5.021e-05
k__Bacteria|p__Firmicutes|c__Bacilli|o__Erysipelotrichales|f__Erysipelatoclostridiaceae|g__Eggerthia	chr17:22745085	rs6565410	A	G	0.4953	1912	-0.141	0.02267	6.128e-10	intergenic	MTRNR2L1(dist=220420)	chr17:22745085	G	A	0.499	1239	0.1195	0.02825	2.486e-05
k__Bacteria|p__Firmicutes|c__Bacilli|o__Erysipelotrichales|f__Erysipelatoclostridiaceae|g__Eggerthia	chr17:27018034	rs1851277	C	T	0.4958	1912	-0.141	0.02268	6.141e-10	intergenic	LOC105371703(dist=54355)	chr17:27018034	C	T	0.495	1239	-0.09911	0.02828	0.0004741
k__Bacteria|p__Firmicutes|c__Bacilli|o__Erysipelotrichales|f__Erysipelatoclostridiaceae|g__Eggerthia	chr17:27060491	rs4795370	A	G	0.495	1912	-0.141	0.02267	6.149e-10	intergenic	LOC105371703(dist=11898)	chr17:27060491	A	G	0.4896	1239	-0.1054	0.02824	0.0001996
k__Bacteria|p__Patescibacteria|c__Saccharimonadia|o__Saccharimonadales|f__Saccharimonadaceae|g__Saccharimonas|s__unclassified_SGB_271	chr22:15161534	chr22:15161534	G	A	0.389	1906	0.14	0.02251	6.159e-10	intergenic	OR11H1(dist=366625)	chr22:15161534	G	A	0.413	1237	0.0895	0.02833	0.00162
k__Bacteria|p__Bacteroidota|c__Bacteroidia|o__Bacteroidales|f__Bacteroidaceae|g__unclassified_SGB_2747|s__unclassified_SGB_2747	chr10:74833127	rs186804697	G	T	0.04778	1873	-0.1418	0.0228	6.175e-10	intronic	KAT6B	chr10:74833127	G	T	0.03715	1206	0.002425	0.02864	0.9325
k__Bacteria|p__Firmicutes|c__Bacilli|o__Erysipelotrichales|f__Erysipelatoclostridiaceae|g__Eggerthia	chr17:26981314	rs4089741	C	T	0.4948	1912	-0.1409	0.02266	6.183e-10	intergenic	LOC105371703(dist=91075)	chr17:26981314	T	C	0.488	1214	0.1021	0.02864	0.0003768
k__Bacteria|p__Firmicutes|c__Bacilli|o__Erysipelotrichales|f__Erysipelatoclostridiaceae|g__Eggerthia	chr17:22609456	rs10163524	A	G	0.4937	1912	-0.1411	0.02269	6.208e-10	intergenic	MTRNR2L1(dist=84791)	chr17:22609456	G	A	0.495	1239	0.1187	0.02828	2.9e-05
k__Bacteria|p__Firmicutes|c__Bacilli|o__Erysipelotrichales|f__Erysipelatoclostridiaceae|g__Eggerthia	chr17:22638913	rs35987338	A	AT	0.4937	1912	-0.141	0.02268	6.212e-10	intergenic	MTRNR2L1(dist=114248)	chr17:22638913	AT	A	0.485	1214	0.1115	0.02854	9.87e-05
k__Bacteria|p__Firmicutes|c__Bacilli|o__Erysipelotrichales|f__Erysipelatoclostridiaceae|g__Eggerthia	chr17:27120791	rs34660489	CA	C	0.4943	1912	-0.141	0.02267	6.22e-10	intergenic	LOC105371703(dist=31550),MIR4522(dist=173119)	chr17:27120791	C	CA	0.4791	1211	0.109	0.02866	0.0001505
k__Bacteria|p__Firmicutes|c__Bacilli|o__Erysipelotrichales|f__Erysipelatoclostridiaceae|g__Eggerthia	chr17:27080181	rs11444267	C	CT	0.4948	1912	-0.1409	0.02267	6.245e-10	ncRNA_intronic	LOC105371703	chr17:27080181	CT	C	0.4631	1214	0.1069	0.02869	0.0002019
k__Bacteria|p__Firmicutes|c__Bacilli|o__Erysipelotrichales|f__Erysipelatoclostridiaceae|g__Eggerthia	chr17:27145539	rs1824901	T	A	0.4932	1912	-0.1409	0.02267	6.253e-10	intergenic	LOC105371703(dist=56298),MIR4522(dist=148371)	chr17:27145539	T	A	0.493	1239	-0.1072	0.02831	0.0001605
k__Bacteria|p__Firmicutes|c__Bacilli|o__Erysipelotrichales|f__Erysipelatoclostridiaceae|g__Eggerthia	chr17:27149726	rs11655787	T	C	0.4932	1912	-0.1409	0.02267	6.253e-10	intergenic	LOC105371703(dist=60485),MIR4522(dist=144184)	chr17:27149726	T	C	0.4913	1239	-0.1061	0.02827	0.000182
k__Bacteria|p__Firmicutes|c__Bacilli|o__Erysipelotrichales|f__Erysipelatoclostridiaceae|g__Eggerthia	chr17:27155382	rs57236752	A	G	0.4932	1912	-0.1409	0.02267	6.253e-10	intergenic	LOC105371703(dist=66141),MIR4522(dist=138528)	chr17:27155382	A	G	0.4956	1239	-0.107	0.0283	0.000165
k__Bacteria|p__Firmicutes|c__Bacilli|o__Erysipelotrichales|f__Erysipelatoclostridiaceae|g__Eggerthia	chr17:27159966	rs67532205	G	A	0.4932	1912	-0.1409	0.02267	6.253e-10	intergenic	LOC105371703(dist=70725),MIR4522(dist=133944)	chr17:27159966	G	A	0.489	1239	-0.106	0.02826	0.0001838
k__Bacteria|p__Firmicutes|c__Bacilli|o__Erysipelotrichales|f__Erysipelatoclostridiaceae|g__Eggerthia	chr17:27160113	rs1600325	T	A	0.4932	1912	-0.1409	0.02267	6.253e-10	intergenic	LOC105371703(dist=70872),MIR4522(dist=133797)	chr17:27160113	T	A	0.4913	1239	-0.1046	0.02829	0.0002279
k__Bacteria|p__Firmicutes|c__Bacilli|o__Erysipelotrichales|f__Erysipelatoclostridiaceae|g__Eggerthia	chr17:27163823	rs57555285	A	G	0.4932	1912	-0.1409	0.02267	6.253e-10	intergenic	LOC105371703(dist=74582),MIR4522(dist=130087)	chr17:27163823	A	G	0.4859	1239	-0.09791	0.02828	0.0005538
k__Bacteria|p__Firmicutes|c__Bacilli|o__Erysipelotrichales|f__Erysipelatoclostridiaceae|g__Eggerthia	chr17:27169586	rs11657685	A	G	0.4932	1912	-0.1409	0.02267	6.253e-10	intergenic	LOC105371703(dist=80345),MIR4522(dist=124324)	chr17:27169586	A	G	0.4923	1239	-0.1115	0.02827	8.505e-05
k__Bacteria|p__Firmicutes|c__Bacilli|o__Erysipelotrichales|f__Erysipelatoclostridiaceae|g__Eggerthia	chr17:26659913	rs36191346	T	G	0.4995	1912	-0.141	0.02268	6.264e-10	intergenic	LOC105371703(dist=412476)	chr17:26659913	T	G	0.4776	1239	-0.1056	0.02821	0.0001896
k__Bacteria|p__Patescibacteria|c__Saccharimonadia|o__Saccharimonadales|f__Saccharimonadaceae|g__Saccharimonas|s__unclassified_SGB_271	chr22:15161548	chr22:15161548	G	A	0.3911	1906	0.1399	0.02251	6.272e-10	intergenic	OR11H1(dist=366611)	chr22:15161548	G	A	0.4148	1179	0.1027	0.029	0.0004127
k__Bacteria|p__Firmicutes|c__Bacilli|o__Erysipelotrichales|f__Erysipelatoclostridiaceae|g__Eggerthia	chr17:27214546	rs12950376	A	T	0.493	1912	-0.1409	0.02268	6.327e-10	intergenic	LOC105371703(dist=125305),MIR4522(dist=79364)	chr17:27214546	A	T	0.4926	1239	-0.1025	0.02828	0.0003016
k__Bacteria|p__Firmicutes|c__Bacilli|o__Erysipelotrichales|f__Erysipelatoclostridiaceae|g__Eggerthia	chr17:26656225	rs71208248	C	T	0.4961	1912	-0.1408	0.02267	6.474e-10	intergenic	LOC105371703(dist=416164)	chr17:26656225	C	T	0.4993	1239	-0.1219	0.02821	1.681e-05
k__Bacteria|p__Firmicutes|c__Bacilli|o__Erysipelotrichales|f__Erysipelatoclostridiaceae|g__Eggerthia	chr17:26673478	chr17:26673478	A	G	0.4958	1912	-0.1408	0.02267	6.481e-10	intergenic	LOC105371703(dist=398911)	chr17:26673478	A	G	0.4846	1239	-0.1189	0.02816	2.618e-05
k__Bacteria|p__Patescibacteria|c__Saccharimonadia|o__Saccharimonadales|f__Saccharimonadaceae|g__TM7x|s__unclassified_SGB_386	chr7:82198562	rs6950804	T	C	0.2339	1861	-0.1427	0.02297	6.494e-10	intronic	CACNA2D1	chr7:82198562	T	C	0.2269	1218	-0.02351	0.02876	0.4138
k__Bacteria|p__Firmicutes|c__Bacilli|o__Erysipelotrichales|f__Erysipelatoclostridiaceae|g__Eggerthia	chr17:22540241	rs200609645	G	A	0.4906	1912	0.141	0.0227	6.508e-10	intergenic	MTRNR2L1(dist=15576)	chr17:22540241	G	A	0.4573	1119	0.07614	0.02976	0.01064
k__Bacteria|p__Firmicutes|c__Bacilli|o__Erysipelotrichales|f__Erysipelatoclostridiaceae|g__Eggerthia	chr17:26788144	chr17:26788144	T	C	0.4966	1912	-0.1407	0.02267	6.52e-10	intergenic	LOC105371703(dist=284245)	chr17:26788144	C	T	0.463	1163	0.1099	0.02924	0.0001802
k__Bacteria|p__Firmicutes|c__Bacilli|o__Erysipelotrichales|f__Erysipelatoclostridiaceae|g__Eggerthia	chr17:27145991	rs11650311	A	G	0.493	1912	-0.1409	0.02269	6.522e-10	intergenic	LOC105371703(dist=56750),MIR4522(dist=147919)	chr17:27145991	G	A	0.4022	1152	0.1119	0.02958	0.0001632
k__Bacteria|p__Firmicutes|c__Bacilli|o__Erysipelotrichales|f__Erysipelatoclostridiaceae|g__Eggerthia	chr17:22653638	rs1520021	A	G	0.4935	1912	-0.1408	0.02268	6.537e-10	intergenic	MTRNR2L1(dist=128973)	chr17:22653638	A	G	0.4913	1239	-0.1105	0.02822	9.508e-05
k__Bacteria|p__Firmicutes|c__Bacilli|o__Erysipelotrichales|f__Erysipelatoclostridiaceae|g__Eggerthia	chr17:27150022	rs71369080	AG	A	0.4935	1912	-0.1407	0.02267	6.561e-10	intergenic	LOC105371703(dist=60781),MIR4522(dist=143888)	chr17:27150022	A	AG	0.4943	1239	0.0936	0.02832	0.0009758
k__Bacteria|p__Firmicutes|c__Bacilli|o__Erysipelotrichales|f__Erysipelatoclostridiaceae|g__Eggerthia	chr17:27150024	rs115269161	A	C	0.4935	1912	-0.1407	0.02267	6.561e-10	intergenic	LOC105371703(dist=60783),MIR4522(dist=143886)	chr17:27150024	C	A	0.4943	1239	0.0936	0.02832	0.0009758
k__Bacteria|p__Firmicutes|c__Negativicutes|o__Veillonellales|f__Veillonellaceae|g__F0422|s__unclassified_SGB_392	chr22:15465472	rs2309184	A	C	0.1674	1905	0.1395	0.02248	6.578e-10	intergenic	OR11H1(dist=62687)	chr22:15465472	A	C	0.162	1236	0.08687	0.02837	0.002246
k__Bacteria|p__Firmicutes|c__Bacilli|o__Erysipelotrichales|f__Erysipelatoclostridiaceae|g__Eggerthia	chr17:27085818	rs35585092	A	AC	0.494	1912	-0.1407	0.02266	6.589e-10	ncRNA_intronic	LOC105371703	chr17:27085818	AC	A	0.5	1239	0.1043	0.02832	0.0002419
k__Bacteria|p__Actinobacteriota|c__Coriobacteriia|o__Coriobacteriales|f__Atopobiaceae|g__Lancefieldella|s__unclassified_SGB_2019	chr19:19568664	rs768011422	T	C	0.004961	1915	-0.1401	0.02257	6.603e-10	intronic	PBX4	chr19:19568664	T	C	0.001354	1225	0.009602	0.02839	0.7353
k__Bacteria|p__Firmicutes|c__Bacilli|o__Erysipelotrichales|f__Erysipelatoclostridiaceae|g__Eggerthia	chr17:27114772	rs1904341	T	C	0.493	1912	-0.1407	0.02266	6.606e-10	intergenic	LOC105371703(dist=25531),MIR4522(dist=179138)	chr17:27114772	T	C	0.49	1239	-0.1146	0.02823	5.256e-05
k__Bacteria|p__Firmicutes|c__Bacilli|o__Erysipelotrichales|f__Erysipelatoclostridiaceae|g__Eggerthia	chr17:26762702	rs34962911	A	T	0.4966	1912	-0.1407	0.02267	6.612e-10	intergenic	LOC105371703(dist=309687)	chr17:26762702	T	A	0.4221	1095	0.07477	0.03024	0.01357
k__Bacteria|p__Firmicutes|c__Bacilli|o__Erysipelotrichales|f__Erysipelatoclostridiaceae|g__Eggerthia	chr17:22696954	chr17:22696954	GACTA	G	0.4961	1912	-0.1407	0.02267	6.627e-10	intergenic	MTRNR2L1(dist=172289)	chr17:22696954	G	GACTA	0.4326	1151	0.08879	0.02951	0.002677
k__Bacteria|p__Firmicutes|c__Bacilli|o__Erysipelotrichales|f__Erysipelatoclostridiaceae|g__Eggerthia	chr17:27174649	rs4794850	G	C	0.4935	1912	-0.1407	0.02267	6.661e-10	intergenic	LOC105371703(dist=85408),MIR4522(dist=119261)	chr17:27174649	G	C	0.489	1239	-0.1169	0.02824	3.736e-05
k__Bacteria|p__Firmicutes|c__Bacilli|o__Erysipelotrichales|f__Erysipelatoclostridiaceae|g__Eggerthia	chr17:22534614	rs1996648	A	G	0.4969	1912	-0.1409	0.02271	6.675e-10	intergenic	MTRNR2L1(dist=9949)	chr17:22534614	G	A	0.4863	1239	0.1051	0.02829	0.000213
k__Bacteria|p__Firmicutes|c__Bacilli|o__Erysipelotrichales|f__Erysipelatoclostridiaceae|g__Eggerthia	chr17:27170270	rs6505117	A	G	0.4963	1912	-0.1406	0.02266	6.697e-10	intergenic	LOC105371703(dist=81029),MIR4522(dist=123640)	chr17:27170270	G	A	0.488	1239	0.1061	0.02835	0.0001897
k__Bacteria|p__Firmicutes|c__Negativicutes|o__Veillonellales|f__Veillonellaceae|g__F0422|s__unclassified_SGB_392	chr22:12577148	rs201250810	A	G	0.1598	1905	0.1394	0.02247	6.725e-10	intergenic	LOC102723769(dist=620614)	chr22:12577148	A	G	0.134	1218	0.09947	0.02852	0.0005054
k__Bacteria|p__Firmicutes|c__Bacilli|o__Erysipelotrichales|f__Erysipelatoclostridiaceae|g__Eggerthia	chr17:27186308	rs12943542	T	A	0.4937	1912	-0.1406	0.02267	6.729e-10	intergenic	LOC105371703(dist=97067),MIR4522(dist=107602)	chr17:27186308	A	T	0.495	1239	0.1119	0.02829	8.1e-05
k__Bacteria|p__Firmicutes|c__Bacilli|o__Erysipelotrichales|f__Erysipelatoclostridiaceae|g__Eggerthia	chr17:27165974	rs11080096	C	G	0.493	1912	-0.1406	0.02266	6.747e-10	intergenic	LOC105371703(dist=76733),MIR4522(dist=127936)	chr17:27165974	C	G	0.4883	1239	-0.1112	0.02823	8.584e-05
k__Bacteria|p__Firmicutes|c__Bacilli|o__Erysipelotrichales|f__Erysipelatoclostridiaceae|g__Eggerthia	chr17:26642216	rs878859653	T	C	0.4943	1912	-0.1406	0.02267	6.789e-10	intergenic	LOC105371703(dist=430173)	chr17:26642216	T	C	0.4936	1239	-0.1035	0.02824	0.0002563
k__Bacteria|p__Firmicutes|c__Bacilli|o__Erysipelotrichales|f__Erysipelatoclostridiaceae|g__Eggerthia	chr17:27138742	rs11654544	C	A	0.493	1912	-0.1406	0.02267	6.829e-10	intergenic	LOC105371703(dist=49501),MIR4522(dist=155168)	chr17:27138742	C	A	0.4886	1239	-0.1127	0.02824	6.941e-05
k__Bacteria|p__Firmicutes|c__Bacilli|o__Erysipelotrichales|f__Erysipelatoclostridiaceae|g__Eggerthia	chr17:22621405	rs7213631	T	G	0.4927	1912	-0.1407	0.02269	6.886e-10	intergenic	MTRNR2L1(dist=96740)	chr17:22621405	T	G	0.497	1239	-0.1125	0.02825	7.238e-05
k__Bacteria|p__Firmicutes|c__Bacilli|o__Erysipelotrichales|f__Erysipelatoclostridiaceae|g__Eggerthia	chr17:27155141	rs2313511	C	T	0.493	1912	-0.1405	0.02267	6.892e-10	intergenic	LOC105371703(dist=65900),MIR4522(dist=138769)	chr17:27155141	C	T	0.4883	1239	-0.1004	0.02828	0.0003989
k__Bacteria|p__Firmicutes|c__Bacilli|o__Erysipelotrichales|f__Erysipelatoclostridiaceae|g__Eggerthia	chr17:26633944	chr17:26633944	G	A	0.4953	1912	-0.1406	0.02268	6.899e-10	intergenic	LOC105371703(dist=438445)	chr17:26633944	G	A	0.4776	1239	-0.1143	0.02816	5.243e-05
k__Bacteria|p__Firmicutes|c__Bacilli|o__Erysipelotrichales|f__Erysipelatoclostridiaceae|g__Eggerthia	chr17:22605068	rs1980232	A	T	0.4943	1912	-0.1407	0.02269	6.944e-10	intergenic	MTRNR2L1(dist=80403)	chr17:22605068	A	T	0.4983	1239	-0.1254	0.02821	9.594e-06
k__Bacteria|p__Firmicutes|c__Bacilli|o__Erysipelotrichales|f__Erysipelatoclostridiaceae|g__Eggerthia	chr17:22671667	rs1813981	T	C	0.4935	1912	-0.1406	0.02267	6.956e-10	intergenic	MTRNR2L1(dist=147002)	chr17:22671667	T	C	0.4923	1239	-0.1099	0.02826	0.0001068
k__Bacteria|p__Patescibacteria|c__Saccharimonadia|o__Saccharimonadales|f__Saccharimonadaceae|g__TM7x|s__unclassified_SGB_1192	chr7:101993318	rs184450524	A	T	0.006789	1827	-0.1432	0.02309	6.971e-10	intronic	CUX1	chr7:101993318	A	T	0.004383	1185	0.06137	0.02897	0.03434
k__Bacteria|p__Firmicutes|c__Bacilli|o__Erysipelotrichales|f__Erysipelatoclostridiaceae|g__Eggerthia	chr17:26792566	chr17:26792566	A	G	0.4843	1912	-0.1405	0.02267	6.98e-10	intergenic	LOC105371703(dist=279823)	chr17:26792566	G	A	0.4889	1089	0.1086	0.03001	0.0003077
k__Bacteria|p__Firmicutes|c__Bacilli|o__Erysipelotrichales|f__Erysipelatoclostridiaceae|g__Eggerthia	chr17:26683073	rs36180732	G	A	0.4963	1912	-0.1405	0.02267	6.983e-10	intergenic	LOC105371703(dist=389316)	chr17:26683073	A	G	0.496	1239	0.1221	0.02821	1.631e-05
k__Bacteria|p__Firmicutes|c__Bacilli|o__Erysipelotrichales|f__Erysipelatoclostridiaceae|g__Eggerthia	chr17:22684317	rs1850006	G	A	0.495	1912	-0.1405	0.02268	7.044e-10	intergenic	MTRNR2L1(dist=159652)	chr17:22684317	G	A	0.4916	1239	-0.1155	0.02824	4.598e-05
k__Bacteria|p__Firmicutes|c__Bacilli|o__Erysipelotrichales|f__Erysipelatoclostridiaceae|g__Eggerthia	chr17:27040881	rs8070597	T	A	0.4953	1912	-0.1405	0.02267	7.076e-10	intergenic	LOC105371703(dist=31508)	chr17:27040881	A	T	0.4973	1239	0.1191	0.02822	2.611e-05
k__Bacteria|p__Firmicutes|c__Bacilli|o__Erysipelotrichales|f__Erysipelatoclostridiaceae|g__Eggerthia	chr17:27132430	rs6505096	C	T	0.4943	1912	-0.1404	0.02267	7.143e-10	intergenic	LOC105371703(dist=43189),MIR4522(dist=161480)	chr17:27132430	T	C	0.5	1239	0.1155	0.0283	4.777e-05
k__Bacteria|p__Firmicutes|c__Bacilli|o__Erysipelotrichales|f__Erysipelatoclostridiaceae|g__Eggerthia	chr17:27175668	rs11650640	G	A	0.4961	1912	-0.1404	0.02267	7.196e-10	intergenic	LOC105371703(dist=86427),MIR4522(dist=118242)	chr17:27175668	A	G	0.4997	1229	0.106	0.02839	0.0001969
k__Bacteria|p__Firmicutes|c__Bacilli|o__Erysipelotrichales|f__Erysipelatoclostridiaceae|g__Eggerthia	chr17:22718556	rs1828999	A	G	0.4966	1912	-0.1405	0.02268	7.199e-10	intergenic	MTRNR2L1(dist=193891)	chr17:22718556	G	A	0.4923	1239	0.1068	0.02827	0.0001673
k__Bacteria|p__Firmicutes|c__Bacilli|o__Erysipelotrichales|f__Erysipelatoclostridiaceae|g__Eggerthia	chr17:22739424	rs2340406	A	G	0.4979	1912	-0.1404	0.02268	7.204e-10	intergenic	MTRNR2L1(dist=214759)	chr17:22739424	G	A	0.4913	1239	0.1213	0.02826	1.896e-05
k__Bacteria|p__Firmicutes|c__Bacilli|o__Erysipelotrichales|f__Erysipelatoclostridiaceae|g__Eggerthia	chr17:22662573	rs4889707	A	G	0.4943	1912	-0.1405	0.02268	7.214e-10	intergenic	MTRNR2L1(dist=137908)	chr17:22662573	A	G	0.4893	1239	-0.1116	0.02823	8.149e-05
k__Bacteria|p__Firmicutes|c__Bacilli|o__Erysipelotrichales|f__Erysipelatoclostridiaceae|g__Eggerthia	chr17:22660167	rs762662985	TGAGA	T	0.4995	1912	-0.1404	0.02268	7.244e-10	intergenic	MTRNR2L1(dist=135502)	chr17:22660167	T	TGAGA	0.4963	1239	0.1171	0.02824	3.621e-05
k__Bacteria|p__Firmicutes|c__Bacilli|o__Erysipelotrichales|f__Erysipelatoclostridiaceae|g__Eggerthia	chr17:22534377	rs12939295	A	G	0.4958	1912	-0.1406	0.0227	7.25e-10	intergenic	MTRNR2L1(dist=9712)	chr17:22534377	G	A	0.4917	1200	0.08814	0.02877	0.002236
k__Bacteria|p__Firmicutes|c__Bacilli|o__Erysipelotrichales|f__Erysipelatoclostridiaceae|g__Eggerthia	chr17:26815264	chr17:26815264	G	C	0.493	1912	-0.1404	0.02267	7.279e-10	intergenic	LOC105371703(dist=257125)	chr17:26815264	G	C	0.3936	1111	-0.09521	0.0297	0.001385
k__Bacteria|p__Firmicutes|c__Bacilli|o__Erysipelotrichales|f__Erysipelatoclostridiaceae|g__Eggerthia	chr17:27175379	rs11654238	C	T	0.495	1912	-0.1404	0.02267	7.287e-10	intergenic	LOC105371703(dist=86138),MIR4522(dist=118531)	chr17:27175379	C	T	0.4926	1239	-0.1172	0.02825	3.598e-05
k__Bacteria|p__Firmicutes|c__Bacilli|o__Erysipelotrichales|f__Erysipelatoclostridiaceae|g__Eggerthia	chr17:27172495	rs67890467	G	A	0.4937	1912	-0.1403	0.02267	7.321e-10	intergenic	LOC105371703(dist=83254),MIR4522(dist=121415)	chr17:27172495	G	A	0.4926	1239	-0.1079	0.02829	0.0001442
k__Bacteria|p__Firmicutes|c__Bacilli|o__Erysipelotrichales|f__Erysipelatoclostridiaceae|g__Eggerthia	chr17:27129733	rs8064484	T	C	0.4943	1912	-0.1403	0.02267	7.422e-10	intergenic	LOC105371703(dist=40492),MIR4522(dist=164177)	chr17:27129733	T	C	0.4973	1239	-0.1113	0.02828	8.807e-05
k__Bacteria|p__Firmicutes|c__Bacilli|o__Erysipelotrichales|f__Erysipelatoclostridiaceae|g__Eggerthia	chr17:22684187	rs12451024	A	G	0.4932	1912	-0.1403	0.02268	7.563e-10	intergenic	MTRNR2L1(dist=159522)	chr17:22684187	A	G	0.4883	1239	-0.1172	0.02821	3.477e-05
k__Bacteria|p__Firmicutes|c__Bacilli|o__Erysipelotrichales|f__Erysipelatoclostridiaceae|g__Eggerthia	chr17:22730013	chr17:22730013	AAC	A	0.495	1912	-0.1402	0.02267	7.598e-10	intergenic	MTRNR2L1(dist=205348)	chr17:22730013	A	AAC	0.4923	1239	0.1097	0.02832	0.0001127
k__Bacteria|p__Firmicutes|c__Negativicutes|o__Veillonellales|f__Veillonellaceae|g__F0422|s__unclassified_SGB_392	chr22:15341326	rs2078654	A	G	0.388	1891	0.1396	0.02256	7.603e-10	intergenic	OR11H1(dist=186833)	chr22:15341326	A	G	0.4613	757	0.08586	0.03352	0.01063
k__Bacteria|p__Firmicutes|c__Bacilli|o__Erysipelotrichales|f__Erysipelatoclostridiaceae|g__Eggerthia	chr17:26741942	rs34355975	T	C	0.4943	1912	-0.1402	0.02267	7.695e-10	intergenic	LOC105371703(dist=330447)	chr17:26741942	T	C	0.3897	1113	-0.09093	0.02971	0.002265
k__Bacteria|p__Firmicutes|c__Bacilli|o__Erysipelotrichales|f__Erysipelatoclostridiaceae|g__Eggerthia	chr17:22554202	rs71371096	A	G	0.493	1912	0.1404	0.02271	7.731e-10	intergenic	MTRNR2L1(dist=29537)	chr17:22554202	A	G	0.4963	1239	0.09282	0.0283	0.001067
k__Bacteria|p__Firmicutes|c__Negativicutes|o__Veillonellales|f__Veillonellaceae|g__F0422|s__unclassified_SGB_392	chr22:12500704	chr22:12500704	G	A	0.1663	1905	0.1389	0.02246	7.735e-10	intergenic	LOC102723769(dist=544170)	chr22:12500704	G	A	0.1412	1236	0.1092	0.02829	0.0001201
k__Bacteria|p__Firmicutes|c__Bacilli|o__Erysipelotrichales|f__Erysipelatoclostridiaceae|g__Eggerthia	chr17:27092347	rs61354713	T	A	0.4932	1912	-0.1401	0.02267	7.741e-10	intergenic	LOC105371703(dist=3106),MIR4522(dist=201563)	chr17:27092347	T	A	0.4956	1239	-0.113	0.02825	6.693e-05
k__Bacteria|p__Firmicutes|c__Bacilli|o__Erysipelotrichales|f__Erysipelatoclostridiaceae|g__Eggerthia	chr17:27136746	rs57258604	GAA	G	0.4937	1912	-0.1401	0.02267	7.747e-10	intergenic	LOC105371703(dist=47505),MIR4522(dist=157164)	chr17:27136746	G	GAA	0.4637	1185	0.09803	0.02916	0.0008001
k__Bacteria|p__Firmicutes|c__Bacilli|o__Erysipelotrichales|f__Erysipelatoclostridiaceae|g__Eggerthia	chr17:22684073	rs12450106	C	G	0.4943	1912	-0.1402	0.02268	7.768e-10	intergenic	MTRNR2L1(dist=159408)	chr17:22684073	C	G	0.4983	1239	-0.1146	0.02827	5.326e-05
k__Bacteria|p__Firmicutes|c__Bacilli|o__Erysipelotrichales|f__Erysipelatoclostridiaceae|g__Eggerthia	chr17:27060421	rs4795368	C	T	0.4966	1912	-0.1402	0.02268	7.797e-10	intergenic	LOC105371703(dist=11968)	chr17:27060421	C	T	0.494	1239	-0.108	0.02825	0.0001377
k__Bacteria|p__Firmicutes|c__Bacilli|o__Erysipelotrichales|f__Erysipelatoclostridiaceae|g__Eggerthia	chr17:22708896	chr17:22708896	CCT	TCT	0.4969	1912	-0.1401	0.02268	7.857e-10	intergenic	MTRNR2L1(dist=184231)	chr17:22708896	T	C	0.4822	1214	0.1173	0.02857	4.324e-05
k__Bacteria|p__Patescibacteria|c__Saccharimonadia|o__Saccharimonadales|f__Saccharimonadaceae|g__Saccharimonas|s__unclassified_SGB_271	chr22:15357296	rs5771402	A	T	0.3705	1906	0.1391	0.02252	7.896e-10	intergenic	OR11H1(dist=170863)	chr22:15357296	T	A	0.4722	986	-0.1263	0.03063	4.058e-05
k__Bacteria|p__Firmicutes|c__Bacilli|o__Erysipelotrichales|f__Erysipelatoclostridiaceae|g__Eggerthia	chr17:22671054	rs34035904	T	C	0.4943	1912	-0.1401	0.02268	7.918e-10	intergenic	MTRNR2L1(dist=146389)	chr17:22671054	T	C	0.4896	1239	-0.1083	0.02823	0.000131
k__Bacteria|p__Firmicutes|c__Bacilli|o__Erysipelotrichales|f__Erysipelatoclostridiaceae|g__Eggerthia	chr17:22688445	rs12943303	G	A	0.4958	1912	-0.1401	0.02268	7.932e-10	intergenic	MTRNR2L1(dist=163780)	chr17:22688445	G	A	0.4933	1239	-0.1175	0.02821	3.322e-05
k__Bacteria|p__Firmicutes|c__Bacilli|o__Erysipelotrichales|f__Erysipelatoclostridiaceae|g__Eggerthia	chr17:22726167	rs7224487	A	G	0.4958	1912	-0.1401	0.02268	7.96e-10	intergenic	MTRNR2L1(dist=201502)	chr17:22726167	A	G	0.4977	1239	-0.1046	0.02827	0.0002247
k__Bacteria|p__Firmicutes|c__Bacilli|o__Erysipelotrichales|f__Erysipelatoclostridiaceae|g__Eggerthia	chr17:26716861	rs35542872	A	T	0.4966	1912	-0.14	0.02267	7.98e-10	intergenic	LOC105371703(dist=355528)	chr17:26716861	A	T	0.4484	1228	-0.09697	0.02835	0.0006458
k__Bacteria|p__Firmicutes|c__Bacilli|o__Erysipelotrichales|f__Erysipelatoclostridiaceae|g__Eggerthia	chr17:26741483	rs879225799	G	T	0.4953	1912	-0.14	0.02267	8.084e-10	intergenic	LOC105371703(dist=330906)	chr17:26741483	G	T	0.442	1213	-0.1189	0.02841	3.074e-05
k__Bacteria|p__Firmicutes|c__Bacilli|o__Erysipelotrichales|f__Erysipelatoclostridiaceae|g__Eggerthia	chr17:27129081	rs7406266	G	A	0.495	1912	-0.14	0.02267	8.089e-10	intergenic	LOC105371703(dist=39840),MIR4522(dist=164829)	chr17:27129081	A	G	0.4543	1195	0.1069	0.02891	0.0002271
k__Bacteria|p__Firmicutes|c__Bacilli|o__Erysipelotrichales|f__Erysipelatoclostridiaceae|g__Eggerthia	chr17:27129595	rs200079118	TA	T	0.4958	1912	-0.14	0.02268	8.129e-10	intergenic	LOC105371703(dist=40354),MIR4522(dist=164315)	chr17:27129595	T	TA	0.4779	1239	0.1019	0.02838	0.0003417
k__Bacteria|p__Firmicutes|c__Bacilli|o__Erysipelotrichales|f__Erysipelatoclostridiaceae|g__Eggerthia	chr17:26829172	chr17:26829172	A	G	0.5	1912	-0.1399	0.02266	8.171e-10	intergenic	LOC105371703(dist=243217)	chr17:26829172	G	A	0.4388	1127	0.1008	0.02976	0.0007328
k__Bacteria|p__Firmicutes|c__Bacilli|o__Erysipelotrichales|f__Erysipelatoclostridiaceae|g__Eggerthia	chr17:26860616	chr17:26860616	T	A	0.494	1912	-0.14	0.02267	8.187e-10	intergenic	LOC105371703(dist=211773)	chr17:26860616	T	A	0.4197	1098	-0.08553	0.02977	0.004138
k__Bacteria|p__Firmicutes|c__Bacilli|o__Erysipelotrichales|f__Erysipelatoclostridiaceae|g__Eggerthia	chr17:27181495	rs34395021	A	T	0.4948	1912	-0.1399	0.02267	8.194e-10	intergenic	LOC105371703(dist=92254),MIR4522(dist=112415)	chr17:27181495	A	T	0.4886	1239	-0.101	0.02827	0.0003682
k__Bacteria|p__Actinobacteriota|c__Coriobacteriia|o__Coriobacteriales|f__Atopobiaceae|g__Lancefieldella|s__unclassified_SGB_1446	chr16:68210297	rs147338164	C	CA	0.1536	1741	-0.1461	0.02366	8.202e-10	intronic	NFATC3	chr16:68210297	C	CA	0.07041	1125	-0.006893	0.02967	0.8164
k__Bacteria|p__Firmicutes|c__Bacilli|o__Erysipelotrichales|f__Erysipelatoclostridiaceae|g__Eggerthia	chr17:26798520	chr17:26798520	G	A	0.4953	1912	-0.1399	0.02267	8.206e-10	intergenic	LOC105371703(dist=273869)	chr17:26798520	A	G	0.4524	1137	0.1031	0.02955	0.0004998
k__Bacteria|p__Firmicutes|c__Bacilli|o__Erysipelotrichales|f__Erysipelatoclostridiaceae|g__Eggerthia	chr17:27148890	rs66888646	G	A	0.4937	1912	-0.1399	0.02267	8.209e-10	intergenic	LOC105371703(dist=59649),MIR4522(dist=145020)	chr17:27148890	A	G	0.4993	1239	0.1131	0.02832	6.867e-05
k__Bacteria|p__Firmicutes|c__Bacilli|o__Erysipelotrichales|f__Erysipelatoclostridiaceae|g__Eggerthia	chr17:22737350	rs2879766	G	A	0.4953	1912	-0.14	0.02268	8.213e-10	intergenic	MTRNR2L1(dist=212685)	chr17:22737350	G	A	0.4963	1239	-0.1202	0.02824	2.249e-05
k__Bacteria|p__Firmicutes|c__Bacilli|o__Erysipelotrichales|f__Erysipelatoclostridiaceae|g__Eggerthia	chr17:27145870	rs8064441	C	T	0.4971	1912	-0.1399	0.02267	8.225e-10	intergenic	LOC105371703(dist=56629),MIR4522(dist=148040)	chr17:27145870	T	C	0.489	1239	0.1016	0.02842	0.0003654
k__Bacteria|p__Firmicutes|c__Bacilli|o__Erysipelotrichales|f__Erysipelotrichaceae|g__Solobacterium|s__unclassified_SGB_2578	chr19:51611435	rs78854167	A	T	0.01332	1904	-0.1401	0.0227	8.301e-10	downstream	SIGLEC5(dist=68)	chr19:51611435	A	T	0.01071	1233	-0.01681	0.02834	0.5533
k__Bacteria|p__Firmicutes|c__Bacilli|o__Erysipelotrichales|f__Erysipelotrichaceae|g__Solobacterium|s__unclassified_SGB_2578	chr19:51611955	rs3829657	A	T	0.01332	1904	-0.1401	0.0227	8.301e-10	UTR3	SIGLEC5(NM_003830:c.*276T>A)	chr19:51611955	A	T	0.01104	1233	-0.01195	0.02834	0.6732
k__Bacteria|p__Firmicutes|c__Bacilli|o__Erysipelotrichales|f__Erysipelotrichaceae|g__Solobacterium|s__unclassified_SGB_2578	chr19:51612110	rs79989307	T	C	0.01332	1904	-0.1401	0.0227	8.301e-10	UTR3	SIGLEC5(NM_003830:c.*121T>A)	chr19:51612110	T	C	0.01104	1233	-0.01195	0.02834	0.6732
k__Bacteria|p__Firmicutes|c__Bacilli|o__Erysipelotrichales|f__Erysipelatoclostridiaceae|g__Eggerthia	chr17:22676975	chr17:22676975	TA	T	0.4961	1912	-0.1399	0.02268	8.304e-10	intergenic	MTRNR2L1(dist=152310)	chr17:22676975	TA	T	0.4997	1239	-0.1068	0.02827	0.0001669
k__Bacteria|p__Firmicutes|c__Bacilli|o__Erysipelotrichales|f__Erysipelatoclostridiaceae|g__Eggerthia	chr17:22694568	rs35910200	C	T	0.4974	1912	-0.14	0.0227	8.36e-10	intergenic	MTRNR2L1(dist=169903)	chr17:22694568	T	C	0.4806	1239	0.1147	0.02837	5.579e-05
k__Bacteria|p__Firmicutes|c__Bacilli|o__Erysipelotrichales|f__Erysipelatoclostridiaceae|g__Eggerthia	chr17:22536855	rs199838102	G	GA	0.4961	1912	-0.14	0.0227	8.372e-10	intergenic	MTRNR2L1(dist=12190)	chr17:22536855	GA	G	0.4374	1169	0.1017	0.02913	0.0005004
k__Bacteria|p__Firmicutes|c__Bacilli|o__Erysipelotrichales|f__Erysipelatoclostridiaceae|g__Eggerthia	chr17:22647659	rs8082273	A	G	0.4974	1912	-0.1399	0.02267	8.414e-10	intergenic	MTRNR2L1(dist=122994)	chr17:22647659	G	A	0.4926	1239	0.1101	0.02829	0.000105
k__Bacteria|p__Actinobacteriota|c__Coriobacteriia|o__Coriobacteriales|f__Atopobiaceae|g__Lancefieldella|s__unclassified_SGB_2504	chr19:19564398	rs994880531	T	G	0.0047	1850	-0.1405	0.02277	8.447e-10	intronic	PBX4	chr19:19564398	T	G	0.004449	1213	0.002065	0.02869	0.9426
k__Bacteria|p__Firmicutes|c__Clostridia|o__4C28d-15|f__CAG-917|g__unclassified_SGB_2636|s__unclassified_SGB_2636	chr12:91465582	rs4842768	C	A	0.382	1905	-0.1377	0.02233	8.457e-10	intergenic	DCN(dist=282458),LINC01619(dist=519394)	chr12:91465582	C	A	0.3581	1238	-0.005386	0.02836	0.8494
k__Bacteria|p__Firmicutes|c__Bacilli|o__Erysipelotrichales|f__Erysipelatoclostridiaceae|g__Eggerthia	chr17:22600224	rs34990057	C	CT	0.4953	1912	-0.14	0.02269	8.46e-10	intergenic	MTRNR2L1(dist=75559)	chr17:22600224	CTT	CT	0.4529	1215	0.1172	0.0286	4.454e-05
k__Bacteria|p__Firmicutes|c__Bacilli|o__Erysipelotrichales|f__Erysipelatoclostridiaceae|g__Eggerthia	chr17:22641627	rs34539258	T	A	0.4956	1912	-0.1399	0.02269	8.498e-10	intergenic	MTRNR2L1(dist=116962)	chr17:22641627	A	T	0.4936	1239	0.09759	0.02835	0.0005956
k__Bacteria|p__Firmicutes|c__Negativicutes|o__Veillonellales|f__Veillonellaceae|g__F0422|s__unclassified_SGB_392	chr22:15613040	rs5771604	T	G	0.3206	1905	0.1389	0.02252	8.504e-10	intergenic	OR11H1(dist=83901),POTEH(dist=76986)	chr22:15613040	T	G	0.2608	1164	0.04259	0.02932	0.1466
k__Bacteria|p__Firmicutes|c__Negativicutes|o__Veillonellales|f__Veillonellaceae|g__F0422|s__unclassified_SGB_392	chr22:12535325	chr22:12535325	T	C	0.1619	1899	0.1388	0.02251	8.553e-10	intergenic	LOC102723769(dist=578791)	chr22:12535325	T	C	0.1076	1053	0.1185	0.0303	9.858e-05
k__Bacteria|p__Firmicutes|c__Bacilli|o__Erysipelotrichales|f__Erysipelatoclostridiaceae|g__Eggerthia	chr17:27101191	rs146379737	A	G	0.4961	1912	-0.1398	0.02267	8.578e-10	intergenic	LOC105371703(dist=11950),MIR4522(dist=192719)	chr17:27101191	G	A	0.4371	1195	0.1102	0.02907	0.0001589
k__Bacteria|p__Firmicutes|c__Bacilli|o__Erysipelotrichales|f__Erysipelatoclostridiaceae|g__Eggerthia	chr17:22653782	rs11650291	A	T	0.4953	1912	-0.1398	0.02268	8.642e-10	intergenic	MTRNR2L1(dist=129117)	chr17:22653782	A	T	0.4926	1239	-0.1139	0.02821	5.714e-05
k__Bacteria|p__Firmicutes|c__Bacilli|o__Erysipelotrichales|f__Erysipelatoclostridiaceae|g__Eggerthia	chr17:22674457	rs35275057	A	T	0.4943	1912	-0.1398	0.02268	8.658e-10	intergenic	MTRNR2L1(dist=149792)	chr17:22674457	A	T	0.493	1239	-0.1191	0.02821	2.6e-05
k__Bacteria|p__Firmicutes|c__Bacilli|o__Erysipelotrichales|f__Erysipelatoclostridiaceae|g__Eggerthia	chr17:22648975	rs6565400	A	G	0.4956	1912	-0.1398	0.02268	8.694e-10	intergenic	MTRNR2L1(dist=124310)	chr17:22648975	G	A	0.4867	1218	0.07204	0.02861	0.01194
k__Bacteria|p__Firmicutes|c__Bacilli|o__Erysipelotrichales|f__Erysipelatoclostridiaceae|g__Eggerthia	chr17:26815238	rs74203969	A	G	0.4937	1912	-0.1397	0.02267	8.7e-10	intergenic	LOC105371703(dist=257151)	chr17:26815238	A	G	0.408	1139	-0.1036	0.02934	0.0004284
k__Bacteria|p__Firmicutes|c__Bacilli|o__Erysipelotrichales|f__Erysipelatoclostridiaceae|g__Eggerthia	chr17:27181016	rs1600327	C	A	0.4958	1912	-0.1397	0.02267	8.701e-10	intergenic	LOC105371703(dist=91775),MIR4522(dist=112894)	chr17:27181016	C	A	0.494	1239	-0.1008	0.02829	0.0003804
k__Bacteria|p__Firmicutes|c__Bacilli|o__Erysipelotrichales|f__Erysipelatoclostridiaceae|g__Eggerthia	chr17:22681065	rs12453003	G	A	0.4943	1912	-0.1398	0.02269	8.715e-10	intergenic	MTRNR2L1(dist=156400)	chr17:22681065	G	A	0.4967	1239	-0.1353	0.02816	1.738e-06
k__Bacteria|p__Firmicutes|c__Bacilli|o__Erysipelotrichales|f__Erysipelatoclostridiaceae|g__Eggerthia	chr17:26709576	chr17:26709576	C	T	0.4971	1912	-0.1397	0.02267	8.792e-10	intergenic	LOC105371703(dist=362813)	chr17:26709576	C	T	0.4973	1239	-0.09711	0.02829	0.0006173
k__Bacteria|p__Firmicutes|c__Bacilli|o__Erysipelotrichales|f__Erysipelatoclostridiaceae|g__Eggerthia	chr17:26793571	chr17:26793571	C	T	0.4836	1912	-0.1396	0.02267	8.874e-10	intergenic	LOC105371703(dist=278818)	chr17:26793571	C	T	0.4308	1189	-0.114	0.02876	7.815e-05
k__Bacteria|p__Firmicutes|c__Bacilli|o__Erysipelotrichales|f__Erysipelatoclostridiaceae|g__Eggerthia	chr17:27165750	rs528766573	ATTCTTTTTTTTTACTGTAATATAT	A	0.4898	1912	-0.1396	0.02266	8.906e-10	intergenic	LOC105371703(dist=76509),MIR4522(dist=128160)	chr17:27165750	ATTCTTTTTTTTTACTGTAATATAT	A	0.4803	1099	-0.1213	0.02979	5.023e-05
k__Bacteria|p__Firmicutes|c__Bacilli|o__Erysipelotrichales|f__Erysipelatoclostridiaceae|g__Eggerthia	chr17:26628560	rs879093947	T	A	0.4431	1912	-0.1396	0.02267	8.982e-10	intergenic	LOC105371703(dist=443829)	chr17:26628560	T	A	0.4585	1239	-0.1161	0.02818	4.013e-05
k__Bacteria|p__Firmicutes|c__Bacilli|o__Erysipelotrichales|f__Erysipelatoclostridiaceae|g__Eggerthia	chr17:27136936	rs12940035	T	C	0.4956	1912	-0.1397	0.02268	8.982e-10	intergenic	LOC105371703(dist=47695),MIR4522(dist=156974)	chr17:27136936	C	T	0.4993	1239	0.08389	0.02835	0.003144
k__Bacteria|p__Firmicutes|c__Bacilli|o__Erysipelotrichales|f__Erysipelatoclostridiaceae|g__Eggerthia	chr17:22611801	rs35504035	G	GT	0.4919	1912	-0.1397	0.02269	8.99e-10	intergenic	MTRNR2L1(dist=87136)	chr17:22611801	GT	G	0.446	1177	0.08096	0.02904	0.005387
k__Bacteria|p__Firmicutes|c__Bacilli|o__Erysipelotrichales|f__Erysipelatoclostridiaceae|g__Eggerthia	chr17:26749633	rs34621147	T	C	0.495	1912	-0.1396	0.02267	9.012e-10	intergenic	LOC105371703(dist=322756)	chr17:26749633	C	T	0.4234	672	0.05572	0.03308	0.09259
k__Bacteria|p__Firmicutes|c__Bacilli|o__Erysipelotrichales|f__Erysipelatoclostridiaceae|g__Eggerthia	chr17:26660649	rs36149240	GA	G	0.4948	1912	-0.1395	0.02267	9.164e-10	intergenic	LOC105371703(dist=411740)	chr17:26660649	GA	G	0.4419	1233	-0.1087	0.02826	0.0001255
k__Bacteria|p__Firmicutes|c__Bacilli|o__Erysipelotrichales|f__Erysipelatoclostridiaceae|g__Eggerthia	chr17:22697127	rs1850005	C	G	0.4971	1912	-0.1396	0.02269	9.237e-10	intergenic	MTRNR2L1(dist=172462)	chr17:22697127	G	C	0.4362	1101	0.09359	0.0299	0.001792
k__Bacteria|p__Actinobacteriota|c__Coriobacteriia|o__Coriobacteriales|f__Atopobiaceae|g__Lancefieldella|s__unclassified_SGB_1257	chr16:68210297	rs147338164	C	CA	0.1536	1742	-0.146	0.02372	9.338e-10	intronic	NFATC3	chr16:68210297	C	CA	0.07041	1125	-0.005305	0.0296	0.8578
k__Bacteria|p__Firmicutes|c__Bacilli|o__Erysipelotrichales|f__Erysipelatoclostridiaceae|g__Eggerthia	chr17:22741131	rs4889765	T	C	0.4977	1912	-0.1395	0.02268	9.375e-10	intergenic	MTRNR2L1(dist=216466)	chr17:22741131	C	T	0.478	1186	0.1286	0.02886	9.225e-06
k__Bacteria|p__Firmicutes|c__Bacilli|o__Erysipelotrichales|f__Erysipelatoclostridiaceae|g__Eggerthia	chr17:22742754	rs2138325	G	A	0.4956	1912	-0.1395	0.02268	9.443e-10	intergenic	MTRNR2L1(dist=218089)	chr17:22742754	G	A	0.4913	1239	-0.1159	0.0282	4.236e-05
k__Bacteria|p__Firmicutes|c__Bacilli|o__Erysipelotrichales|f__Erysipelatoclostridiaceae|g__Eggerthia	chr17:22729035	rs4889759	C	G	0.4963	1912	-0.1394	0.02268	9.59e-10	intergenic	MTRNR2L1(dist=204370)	chr17:22729035	G	C	0.4518	1200	0.1327	0.02862	3.968e-06
k__Bacteria|p__Firmicutes|c__Bacilli|o__Erysipelotrichales|f__Erysipelatoclostridiaceae|g__Eggerthia	chr17:22724456	rs4889708	A	T	0.4953	1912	-0.1394	0.02268	9.615e-10	intergenic	MTRNR2L1(dist=199791)	chr17:22724456	T	A	0.499	1239	0.1085	0.02826	0.0001305
k__Bacteria|p__Firmicutes|c__Bacilli|o__Erysipelotrichales|f__Erysipelatoclostridiaceae|g__Eggerthia	chr17:22738901	rs2340407	G	T	0.4953	1912	-0.1394	0.02268	9.615e-10	intergenic	MTRNR2L1(dist=214236)	chr17:22738901	G	T	0.498	1239	-0.1128	0.02828	7.03e-05
k__Bacteria|p__Firmicutes|c__Negativicutes|o__Veillonellales|f__Veillonellaceae|g__F0422|s__unclassified_SGB_392	chr22:15465444	rs2309185	C	G	0.1674	1905	0.1382	0.02249	9.751e-10	intergenic	OR11H1(dist=62715)	chr22:15465444	C	G	0.1627	1236	0.08895	0.02835	0.001746
k__Bacteria|p__Firmicutes|c__Bacilli|o__Erysipelotrichales|f__Erysipelatoclostridiaceae|g__Eggerthia	chr17:27107360	rs16964439	A	C	0.4922	1912	-0.1392	0.02267	9.899e-10	intergenic	LOC105371703(dist=18119),MIR4522(dist=186550)	chr17:27107360	A	C	0.4856	1239	-0.1003	0.0283	0.0004102
k__Bacteria|p__Firmicutes|c__Bacilli|o__Erysipelotrichales|f__Erysipelatoclostridiaceae|g__Eggerthia	chr17:27086657	rs4794829	C	G	0.4937	1912	-0.1392	0.02267	9.977e-10	ncRNA_intronic	LOC105371703	chr17:27086657	G	C	0.4896	1239	0.1159	0.02831	4.535e-05
k__Bacteria|p__Firmicutes|c__Negativicutes|o__Veillonellales|f__Veillonellaceae|g__F0422|s__unclassified_SGB_392	chr22:15614173	rs9617374	A	G	0.1678	1882	0.1391	0.02265	1.003e-09	intergenic	OR11H1(dist=85034),POTEH(dist=75853)	chr22:15614173	A	G	0.1101	1236	0.1132	0.02838	6.973e-05
k__Bacteria|p__Firmicutes|c__Bacilli|o__Erysipelotrichales|f__Erysipelatoclostridiaceae|g__Eggerthia	chr17:26941572	rs12945141	A	G	0.4977	1912	-0.1392	0.02268	1.008e-09	intergenic	LOC105371703(dist=130817)	chr17:26941572	G	A	0.4691	1224	0.0789	0.02852	0.005751
k__Bacteria|p__Firmicutes|c__Bacilli|o__Erysipelotrichales|f__Erysipelatoclostridiaceae|g__Eggerthia	chr17:26673198	rs71208256	G	A	0.4963	1912	-0.1392	0.02267	1.013e-09	intergenic	LOC105371703(dist=399191)	chr17:26673198	G	A	0.4876	1239	-0.1127	0.0282	6.805e-05
k__Bacteria|p__Firmicutes|c__Bacilli|o__Erysipelotrichales|f__Erysipelatoclostridiaceae|g__Eggerthia	chr17:27126481	rs3040517	AAAG	A	0.4974	1912	-0.1391	0.02267	1.022e-09	intergenic	LOC105371703(dist=37240),MIR4522(dist=167429)	chr17:27126481	A	AAAG	0.4997	1239	0.1154	0.02822	4.634e-05
k__Bacteria|p__Firmicutes|c__Bacilli|o__Erysipelotrichales|f__Erysipelatoclostridiaceae|g__Eggerthia	chr17:27106436	rs1842171	C	T	0.4924	1912	-0.1391	0.02267	1.045e-09	intergenic	LOC105371703(dist=17195),MIR4522(dist=187474)	chr17:27106436	T	C	0.4694	1187	0.08916	0.02913	0.002258
k__Bacteria|p__Firmicutes|c__Bacilli|o__Erysipelotrichales|f__Erysipelatoclostridiaceae|g__Eggerthia	chr17:26629296	rs879210441	A	G	0.4945	1912	-0.139	0.02267	1.061e-09	intergenic	LOC105371703(dist=443093)	chr17:26629296	G	A	0.4543	1179	0.1092	0.0291	0.0001842
k__Bacteria|p__Firmicutes|c__Bacilli|o__Erysipelotrichales|f__Erysipelatoclostridiaceae|g__Eggerthia	chr17:22686560	rs2176132	T	C	0.4943	1912	-0.1391	0.02269	1.072e-09	intergenic	MTRNR2L1(dist=161895)	chr17:22686560	T	C	0.4883	1239	-0.1113	0.02823	8.466e-05
k__Bacteria|p__Campylobacterota|c__Campylobacteria|o__Campylobacterales|f__Campylobacteraceae|g__Campylobacter_A|s__unclassified_SGB_1582	chr17:82811128	rs147995098	T	C	0.004961	1891	-0.1384	0.02258	1.091e-09	intronic	TBCD	chr17:82811128	T	C	0.00502	1230	0.08443	0.02801	0.002625
k__Bacteria|p__Firmicutes|c__Bacilli|o__Erysipelotrichales|f__Erysipelatoclostridiaceae|g__Eggerthia	chr17:26857005	chr17:26857005	T	A	0.4963	1912	-0.1389	0.02267	1.092e-09	intergenic	LOC105371703(dist=215384)	chr17:26857005	T	A	0.4306	1126	-0.1119	0.02948	0.0001559
k__Bacteria|p__Patescibacteria|c__Saccharimonadia|o__Saccharimonadales|f__Saccharimonadaceae|g__Saccharimonas|s__unclassified_SGB_271	chr22:15487345	rs11167326	A	G	0.3655	1906	0.1378	0.0225	1.111e-09	intergenic	OR11H1(dist=40814)	chr22:15487345	A	G	0.3949	1237	0.125	0.02817	9.855e-06
k__Bacteria|p__Firmicutes|c__Bacilli|o__Erysipelotrichales|f__Erysipelatoclostridiaceae|g__Eggerthia	chr17:27059107	rs112208036	C	G	0.4997	1912	-0.1389	0.02268	1.113e-09	intergenic	LOC105371703(dist=13282)	chr17:27059107	G	C	0.4903	1239	0.109	0.02826	0.0001197
k__Bacteria|p__Firmicutes|c__Bacilli|o__Erysipelotrichales|f__Erysipelatoclostridiaceae|g__Eggerthia	chr17:26792237	chr17:26792237	T	C	0.4859	1912	-0.1388	0.02267	1.125e-09	intergenic	LOC105371703(dist=280152)	chr17:26792237	C	T	0.4546	1095	0.09529	0.02998	0.001521
k__Bacteria|p__Firmicutes|c__Bacilli|o__Erysipelotrichales|f__Erysipelatoclostridiaceae|g__Eggerthia	chr17:27130316	rs4795471	T	C	0.494	1912	-0.1388	0.02268	1.125e-09	intergenic	LOC105371703(dist=41075),MIR4522(dist=163594)	chr17:27130316	T	C	0.4873	1239	-0.1128	0.02823	6.857e-05
k__Bacteria|p__Firmicutes|c__Negativicutes|o__Veillonellales|f__Veillonellaceae|g__F0422|s__unclassified_SGB_392	chr22:15531577	rs9617247	A	G	0.1781	1905	0.1379	0.02252	1.129e-09	intergenic	OR11H1(dist=2438),POTEH(dist=158449)	chr22:15531577	A	G	0.1205	1168	0.0738	0.02949	0.01247
k__Bacteria|p__Firmicutes|c__Bacilli|o__Erysipelotrichales|f__Erysipelatoclostridiaceae|g__Eggerthia	chr17:26867340	chr17:26867340	C	CGAATG	0.49	1896	0.1394	0.02277	1.133e-09	intergenic	LOC105371703(dist=205049)	chr17:26867340	C	CGAATG	0.3864	1043	0.08218	0.03068	0.007505
k__Bacteria|p__Firmicutes|c__Bacilli|o__Staphylococcales|f__Gemellaceae|g__Gemella|s__unclassified_SGB_3512	chr1:13444264	rs946685213	G	A	0.2595	1905	-0.1356	0.02216	1.136e-09	intergenic	PRAMEF20(dist=22936),LRRC38(dist=30713)	chr1:13444264	G	A	0.2607	1237	-0.02963	0.02821	0.2938
k__Bacteria|p__Patescibacteria|c__Saccharimonadia|o__Saccharimonadales|f__Saccharimonadaceae|g__Saccharimonas|s__unclassified_SGB_271	chr22:15488258	rs2268774	G	A	0.3681	1906	0.1377	0.0225	1.141e-09	intergenic	OR11H1(dist=39901)	chr22:15488258	G	A	0.4221	1149	0.1053	0.02929	0.0003397
k__Bacteria|p__Firmicutes|c__Bacilli|o__Erysipelotrichales|f__Erysipelatoclostridiaceae|g__Eggerthia	chr17:26765730	rs71204490	C	T	0.4909	1912	-0.1386	0.02266	1.146e-09	intergenic	LOC105371703(dist=306659)	chr17:26765730	C	T	0.3989	1139	-0.1065	0.02937	0.0003009
k__Bacteria|p__Firmicutes|c__Bacilli|o__Erysipelotrichales|f__Erysipelatoclostridiaceae|g__Eggerthia	chr17:26738987	chr17:26738987	C	T	0.4937	1912	-0.1387	0.02267	1.147e-09	intergenic	LOC105371703(dist=333402)	chr17:26738987	C	T	0.4007	1118	-0.06577	0.02973	0.02715
k__Bacteria|p__Actinobacteriota|c__Coriobacteriia|o__Coriobacteriales|f__Atopobiaceae|g__Lancefieldella|s__unclassified_SGB_1233	chr1:110281551	rs199654540	T	TAA	0.008877	1852	-0.1397	0.02284	1.155e-09	intergenic	KCNC4(dist=47499),RBM15-AS1(dist=4825)	chr1:110281551	T	TAA	0.03295	1191	0.04839	0.02878	0.09288
k__Bacteria|p__Firmicutes|c__Bacilli|o__Erysipelotrichales|f__Erysipelatoclostridiaceae|g__Eggerthia	chr17:27103974	rs9652877	G	A	0.4943	1912	-0.1386	0.02267	1.179e-09	intergenic	LOC105371703(dist=14733),MIR4522(dist=189936)	chr17:27103974	A	G	0.4921	1213	0.1104	0.02858	0.0001186
k__Bacteria|p__Firmicutes|c__Bacilli|o__Erysipelotrichales|f__Erysipelatoclostridiaceae|g__Eggerthia	chr17:26831684	rs36164199	T	C	0.4956	1912	-0.1386	0.02268	1.18e-09	intergenic	LOC105371703(dist=240705)	chr17:26831684	T	C	0.4124	1142	-0.09236	0.02924	0.001627
k__Bacteria|p__Patescibacteria|c__Saccharimonadia|o__Saccharimonadales|f__Saccharimonadaceae|g__Saccharimonas|s__unclassified_SGB_271	chr22:15455577	rs2309232	G	A	0.3781	1898	0.1381	0.02258	1.181e-09	intergenic	OR11H1(dist=72582)	chr22:15455577	G	A	0.4177	1237	0.1058	0.02833	0.0001975
k__Bacteria|p__Firmicutes|c__Bacilli|o__Erysipelotrichales|f__Erysipelatoclostridiaceae|g__Eggerthia	chr17:26996228	rs28460213	G	A	0.4971	1912	-0.1386	0.02268	1.191e-09	intergenic	LOC105371703(dist=76161)	chr17:26996228	A	G	0.4916	1239	0.1114	0.02828	8.694e-05
k__Bacteria|p__Firmicutes|c__Bacilli|o__Erysipelotrichales|f__Erysipelatoclostridiaceae|g__Eggerthia	chr17:26820704	chr17:26820704	A	C	0.5	1800	-0.1424	0.02329	1.193e-09	intergenic	LOC105371703(dist=251685)	chr17:26820704	A	C	0.4169	1123	-0.08099	0.02957	0.006259
k__Bacteria|p__Firmicutes|c__Bacilli|o__Erysipelotrichales|f__Erysipelatoclostridiaceae|g__Eggerthia	chr17:22701708	rs1973661	A	G	0.4927	1912	-0.1387	0.0227	1.194e-09	intergenic	MTRNR2L1(dist=177043)	chr17:22701708	G	A	0.4832	1154	0.09321	0.02929	0.001498
k__Bacteria|p__Firmicutes|c__Bacilli|o__Erysipelotrichales|f__Erysipelatoclostridiaceae|g__Eggerthia	chr17:27120877	rs4795458	C	T	0.4943	1912	-0.1385	0.02267	1.21e-09	intergenic	LOC105371703(dist=31636),MIR4522(dist=173033)	chr17:27120877	C	T	0.493	1239	-0.1084	0.02825	0.0001311
k__Bacteria|p__Firmicutes|c__Bacilli|o__Erysipelotrichales|f__Erysipelatoclostridiaceae|g__Eggerthia	chr17:26737046	rs878949597	A	G	0.4945	1912	-0.1385	0.02266	1.212e-09	intergenic	LOC105371703(dist=335343)	chr17:26737046	A	G	0.4399	1194	-0.097	0.02873	0.0007601
k__Bacteria|p__Firmicutes|c__Bacilli|o__Erysipelotrichales|f__Erysipelatoclostridiaceae|g__Eggerthia	chr17:27186756	rs112619150	T	A	0.4961	1912	-0.1386	0.02268	1.215e-09	intergenic	LOC105371703(dist=97515),MIR4522(dist=107154)	chr17:27186756	A	T	0.4946	1239	0.1194	0.02826	2.561e-05
k__Bacteria|p__Firmicutes|c__Bacilli|o__Erysipelotrichales|f__Erysipelatoclostridiaceae|g__Eggerthia	chr17:22741130	rs2609663	G	A	0.4974	1912	-0.1386	0.02269	1.232e-09	intergenic	MTRNR2L1(dist=216465)	chr17:22741130	A	G	0.478	1186	0.1286	0.02886	9.225e-06
k__Bacteria|p__Firmicutes|c__Bacilli|o__Erysipelotrichales|f__Erysipelatoclostridiaceae|g__Eggerthia	chr17:26791328	chr17:26791328	T	G	0.4757	1912	-0.1385	0.02268	1.235e-09	intergenic	LOC105371703(dist=281061)	chr17:26791328	T	G	0.4062	1183	-0.1425	0.02872	8.056e-07
k__Bacteria|p__Firmicutes|c__Bacilli|o__Erysipelotrichales|f__Erysipelatoclostridiaceae|g__Eggerthia	chr17:26867383	chr17:26867383	A	ATGGAATGGACTCGAATGGAATGGACTGGAG	0.4768	1912	0.1387	0.02272	1.242e-09	intergenic	LOC105371703(dist=205006)	chr17:26867383	A	ATGGAATGGACTCGAATGGAATGGACTGGAG	0.3163	1186	0.07681	0.0292	0.008632
k__Bacteria|p__Firmicutes|c__Bacilli|o__Erysipelotrichales|f__Erysipelatoclostridiaceae|g__Eggerthia	chr17:27108965	rs2313068	T	C	0.493	1912	-0.1385	0.02268	1.242e-09	intergenic	LOC105371703(dist=19724),MIR4522(dist=184945)	chr17:27108965	T	C	0.4856	1239	-0.1126	0.02825	7.104e-05
k__Bacteria|p__Firmicutes|c__Negativicutes|o__Veillonellales|f__Veillonellaceae|g__F0422|s__unclassified_SGB_392	chr22:15373355	rs6010395	A	C	0.1687	1905	0.1373	0.0225	1.242e-09	intergenic	OR11H1(dist=154804)	chr22:15373355	A	C	0.2158	1142	0.0751	0.02961	0.01133
k__Bacteria|p__Patescibacteria|c__Saccharimonadia|o__Saccharimonadales|f__Saccharimonadaceae|g__Saccharimonas|s__unclassified_SGB_271	chr22:12560736	chr22:12560736	C	T	0.3316	1906	0.1374	0.0225	1.243e-09	intergenic	LOC102723769(dist=604202)	chr22:12560736	C	T	0.2737	1217	0.1055	0.02878	0.000258
k__Bacteria|p__Firmicutes|c__Bacilli|o__Erysipelotrichales|f__Erysipelatoclostridiaceae|g__Eggerthia	chr17:26748301	rs34324482	G	A	0.4995	1912	0.1384	0.02268	1.257e-09	intergenic	LOC105371703(dist=324088)	chr17:26748301	G	A	0.4573	1202	0.1032	0.02879	0.0003491
k__Bacteria|p__Firmicutes|c__Bacilli|o__Erysipelotrichales|f__Erysipelatoclostridiaceae|g__Eggerthia	chr17:27149368	rs4795493	T	C	0.4937	1912	-0.1383	0.02267	1.282e-09	intergenic	LOC105371703(dist=60127),MIR4522(dist=144542)	chr17:27149368	T	C	0.492	1239	-0.1033	0.0283	0.0002716
k__Bacteria|p__Firmicutes|c__Bacilli|o__Erysipelotrichales|f__Erysipelatoclostridiaceae|g__Eggerthia	chr17:22741813	rs78569436	A	G	0.4969	1912	-0.1383	0.02268	1.291e-09	intergenic	MTRNR2L1(dist=217148)	chr17:22741813	G	A	0.4983	1239	0.1065	0.02831	0.0001766
k__Bacteria|p__Firmicutes|c__Bacilli|o__Erysipelotrichales|f__Erysipelatoclostridiaceae|g__Eggerthia	chr17:26628552	rs879035679	C	G	0.4428	1912	-0.1382	0.02266	1.301e-09	intergenic	LOC105371703(dist=443837)	chr17:26628552	C	G	0.312	1172	-0.08273	0.02908	0.004528
k__Bacteria|p__Firmicutes|c__Bacilli|o__Erysipelotrichales|f__Erysipelatoclostridiaceae|g__Eggerthia	chr17:27129051	rs7406530	A	G	0.4982	1912	-0.1382	0.02268	1.322e-09	intergenic	LOC105371703(dist=39810),MIR4522(dist=164859)	chr17:27129051	G	A	0.4953	1239	0.1175	0.02824	3.404e-05
k__Bacteria|p__Firmicutes|c__Bacilli|o__Erysipelotrichales|f__Erysipelatoclostridiaceae|g__Eggerthia	chr17:22680997	rs3964488	A	G	0.4932	1912	-0.1383	0.02268	1.323e-09	intergenic	MTRNR2L1(dist=156332)	chr17:22680997	A	G	0.4946	1239	-0.1245	0.0282	1.09e-05
k__Bacteria|p__Bacteroidota|c__Bacteroidia|o__Bacteroidales|f__Bacteroidaceae|g__Prevotella|s__Prevotella_oulorum_SGB_3240	chr2:241010286	rs7571354	C	T	0.09112	1905	0.1372	0.02251	1.325e-09	intronic	SNED1	chr2:241010286	C	T	0.06794	1235	-0.0496	0.0283	0.07989
k__Bacteria|p__Firmicutes|c__Bacilli|o__Erysipelotrichales|f__Erysipelatoclostridiaceae|g__Eggerthia	chr17:26731647	rs36160034	C	A	0.4966	1912	-0.1382	0.02268	1.336e-09	intergenic	LOC105371703(dist=340742)	chr17:26731647	C	A	0.4429	1171	-0.08974	0.02906	0.002066
k__Bacteria|p__Actinobacteriota|c__Coriobacteriia|o__Coriobacteriales|f__Atopobiaceae|g__Lancefieldella|s__unclassified_SGB_2277	chr16:68210297	rs147338164	C	CA	0.1536	1741	-0.1443	0.02367	1.339e-09	intronic	NFATC3	chr16:68210297	C	CA	0.07041	1125	-0.001431	0.02958	0.9614
k__Bacteria|p__Firmicutes|c__Bacilli|o__Erysipelotrichales|f__Erysipelatoclostridiaceae|g__Eggerthia	chr17:26743018	rs36111192	C	T	0.4922	1912	0.1383	0.0227	1.345e-09	intergenic	LOC105371703(dist=329371)	chr17:26743018	T	C	0.4687	1221	-0.1342	0.0283	2.382e-06
k__Bacteria|p__Firmicutes|c__Bacilli|o__Erysipelotrichales|f__Erysipelatoclostridiaceae|g__Eggerthia	chr17:27187781	rs9797119	T	A	0.4953	1912	-0.1382	0.02268	1.351e-09	intergenic	LOC105371703(dist=98540),MIR4522(dist=106129)	chr17:27187781	A	T	0.4701	1159	0.1008	0.02924	0.0005904
k__Bacteria|p__Firmicutes|c__Bacilli|o__Erysipelotrichales|f__Erysipelatoclostridiaceae|g__Eggerthia	chr17:27187782	rs9797193	C	T	0.4953	1912	-0.1382	0.02268	1.351e-09	intergenic	LOC105371703(dist=98541),MIR4522(dist=106128)	chr17:27187782	T	C	0.4711	1157	0.1002	0.02926	0.0006399
k__Bacteria|p__Patescibacteria|c__Saccharimonadia|o__Saccharimonadales|f__Saccharimonadaceae|g__Saccharimonas|s__unclassified_SGB_271	chr22:15272037	chr22:15272037	T	C	0.3997	1891	0.1378	0.02262	1.359e-09	intergenic	OR11H1(dist=256122)	chr22:15272037	C	T	0.4885	909	-0.05787	0.03221	0.0727
k__Bacteria|p__Actinobacteriota|c__Coriobacteriia|o__Coriobacteriales|f__Atopobiaceae|g__Lancefieldella|s__unclassified_SGB_1846	chr16:68210297	rs147338164	C	CA	0.1536	1741	-0.1452	0.02383	1.373e-09	intronic	NFATC3	chr16:68210297	C	CA	0.07041	1125	0.01625	0.02976	0.5852
k__Bacteria|p__Firmicutes|c__Bacilli|o__Erysipelotrichales|f__Erysipelatoclostridiaceae|g__Eggerthia	chr17:26716940	rs879055047	G	A	0.4966	1912	-0.138	0.02267	1.385e-09	intergenic	LOC105371703(dist=355449)	chr17:26716940	G	A	0.4507	1221	-0.1066	0.02839	0.0001832
k__Bacteria|p__Firmicutes|c__Bacilli|o__Erysipelotrichales|f__Erysipelatoclostridiaceae|g__Eggerthia	chr17:27092626	rs4795445	C	T	0.4943	1912	-0.1379	0.02268	1.452e-09	intergenic	LOC105371703(dist=3385),MIR4522(dist=201284)	chr17:27092626	T	C	0.4916	1239	0.1151	0.02831	5.069e-05
k__Bacteria|p__Firmicutes|c__Bacilli|o__Erysipelotrichales|f__Erysipelatoclostridiaceae|g__Eggerthia	chr17:26865546	chr17:26865546	A	C	0.446	1912	-0.1384	0.02278	1.495e-09	intergenic	LOC105371703(dist=206843)	chr17:26865546	A	C	0.2496	1070	-0.06968	0.03025	0.02146
k__Bacteria|p__Firmicutes|c__Bacilli|o__Erysipelotrichales|f__Erysipelatoclostridiaceae|g__Eggerthia	chr17:26842421	chr17:26842421	A	G	0.4738	1908	-0.138	0.02271	1.505e-09	intergenic	LOC105371703(dist=229968)	chr17:26842421	A	G	0.3881	1071	-0.09187	0.0302	0.002405
k__Bacteria|p__Firmicutes|c__Bacilli|o__Erysipelotrichales|f__Erysipelatoclostridiaceae|g__Eggerthia	chr17:26875437	chr17:26875437	C	CAATGG	0.4883	1912	-0.1376	0.02265	1.511e-09	intergenic	LOC105371703(dist=196952)	chr17:26875437	CAATGG	C	0.4185	1153	0.07694	0.02946	0.009133
k__Bacteria|p__Firmicutes|c__Bacilli|o__Erysipelotrichales|f__Erysipelatoclostridiaceae|g__Eggerthia	chr17:26968996	rs3865243	T	G	0.4974	1912	0.1379	0.02272	1.524e-09	intergenic	LOC105371703(dist=103393)	chr17:26968996	T	G	0.4648	1222	0.08849	0.02858	0.002003
k__Bacteria|p__Firmicutes|c__Negativicutes|o__Veillonellales|f__Veillonellaceae|g__F0422|s__unclassified_SGB_392	chr22:15330017	rs4911767	C	T	0.1911	1905	0.1368	0.02253	1.539e-09	intergenic	OR11H1(dist=198142)	chr22:15330017	C	T	0.1928	1236	0.09732	0.02818	0.0005734
k__Bacteria|p__Firmicutes|c__Bacilli|o__Erysipelotrichales|f__Erysipelatoclostridiaceae|g__Eggerthia	chr17:22694299	rs12942556	C	T	0.4943	1912	-0.1378	0.0227	1.542e-09	intergenic	MTRNR2L1(dist=169634)	chr17:22694299	C	T	0.496	1239	-0.1147	0.02823	5.177e-05
k__Bacteria|p__Firmicutes|c__Negativicutes|o__Veillonellales|f__Veillonellaceae|g__F0422|s__unclassified_SGB_392	chr22:15497148	rs11167324	T	C	0.3822	1905	0.1364	0.02247	1.546e-09	intergenic	OR11H1(dist=31011)	chr22:15497148	C	T	0.4757	1086	-0.08036	0.03022	0.007959
k__Bacteria|p__Firmicutes|c__Negativicutes|o__Veillonellales|f__Veillonellaceae|g__F0422|s__unclassified_SGB_392	chr22:15489360	rs7410281	A	G	0.1778	1897	0.1369	0.02255	1.558e-09	intergenic	OR11H1(dist=38799)	chr22:15489360	A	G	0.3106	881	0.09066	0.03213	0.004879
k__Bacteria|p__Firmicutes|c__Bacilli|o__Erysipelotrichales|f__Erysipelatoclostridiaceae|g__Eggerthia	chr17:26831442	chr17:26831442	CATGGA	C	0.4833	1909	-0.1378	0.02271	1.578e-09	intergenic	LOC105371703(dist=240947)	chr17:26831442	CATGGA	C	0.3675	1154	-0.09482	0.0292	0.001198
k__Bacteria|p__Firmicutes|c__Bacilli|o__Erysipelotrichales|f__Erysipelatoclostridiaceae|g__Eggerthia	chr17:26795019	chr17:26795019	A	G	0.4822	1912	-0.1376	0.02268	1.587e-09	intergenic	LOC105371703(dist=277370)	chr17:26795019	G	A	0.4394	1091	0.07233	0.03026	0.01701
k__Bacteria|p__Firmicutes|c__Bacilli|o__Erysipelotrichales|f__Erysipelatoclostridiaceae|g__Eggerthia	chr17:26776402	rs36190517	T	A	0.4953	1912	0.1376	0.02269	1.59e-09	intergenic	LOC105371703(dist=295987)	chr17:26776402	A	T	0.4485	1204	-0.07213	0.02871	0.01212
k__Bacteria|p__Firmicutes|c__Bacilli|o__Erysipelotrichales|f__Erysipelatoclostridiaceae|g__Eggerthia	chr17:26874962	chr17:26874962	C	G	0.4872	1912	-0.1375	0.02268	1.626e-09	intergenic	LOC105371703(dist=197427)	chr17:26874962	G	C	0.4181	1092	0.1236	0.03013	4.369e-05
k__Bacteria|p__Firmicutes|c__Bacilli|o__Erysipelotrichales|f__Erysipelatoclostridiaceae|g__Eggerthia	chr17:26874672	chr17:26874672	A	G	0.4749	1912	-0.1373	0.02266	1.645e-09	intergenic	LOC105371703(dist=197717)	chr17:26874672	G	A	0.464	1138	0.08385	0.02968	0.004812
k__Bacteria|p__Firmicutes|c__Bacilli|o__Erysipelotrichales|f__Erysipelatoclostridiaceae|g__Eggerthia	chr17:27202747	rs8078709	T	C	0.4948	1912	-0.1375	0.0227	1.652e-09	intergenic	LOC105371703(dist=113506),MIR4522(dist=91163)	chr17:27202747	C	T	0.4585	1156	0.09757	0.02942	0.000938
k__Bacteria|p__Firmicutes|c__Bacilli|o__Erysipelotrichales|f__Erysipelatoclostridiaceae|g__Eggerthia	chr17:22516807	rs2037354	G	C	0.3995	1912	-0.1377	0.02273	1.656e-09	intergenic	FLJ36000(dist=103066),MTRNR2L1(dist=6304)	chr17:22516807	G	C	0.4019	1239	-0.09399	0.02829	0.0009183
k__Bacteria|p__Firmicutes|c__Bacilli|o__Erysipelotrichales|f__Erysipelatoclostridiaceae|g__Eggerthia	chr17:27156084	rs2169957	A	G	0.4945	1912	-0.1374	0.02268	1.677e-09	intergenic	LOC105371703(dist=66843),MIR4522(dist=137826)	chr17:27156084	A	G	0.497	1239	-0.1118	0.02827	8.078e-05
k__Bacteria|p__Firmicutes|c__Negativicutes|o__Veillonellales|f__Veillonellaceae|g__F0422|s__unclassified_SGB_392	chr22:15314371	rs131514	A	G	0.1681	1905	0.1362	0.02249	1.693e-09	intergenic	OR11H1(dist=213788)	chr22:15314371	A	G	0.1489	1236	0.113	0.02825	6.687e-05
k__Bacteria|p__Patescibacteria|c__Saccharimonadia|o__Saccharimonadales|f__Saccharimonadaceae|g__Saccharimonas|s__unclassified_SGB_271	chr22:15515496	rs11167316	A	T	0.3661	1906	0.1363	0.02251	1.695e-09	intergenic	OR11H1(dist=12663)	chr22:15515496	A	T	0.4409	1124	0.07994	0.02979	0.00739
k__Bacteria|p__Firmicutes|c__Bacilli|o__Erysipelotrichales|f__Erysipelatoclostridiaceae|g__Eggerthia	chr17:26717445	rs35260992	A	G	0.4963	1912	0.1373	0.02268	1.696e-09	intergenic	LOC105371703(dist=354944)	chr17:26717445	G	A	0.4433	1159	-0.1092	0.02912	0.0001856
k__Bacteria|p__Actinobacteriota|c__Coriobacteriia|o__Coriobacteriales|f__Atopobiaceae|g__Lancefieldella|s__Lancefieldella_parvula_SGB_1818	chr6:1677319	rs115446265	G	A	0.01802	1894	0.1375	0.02271	1.698e-09	intronic	GMDS	chr6:1677319	G	A	0.009036	1231	-0.01402	0.0287	0.6253
k__Bacteria|p__Firmicutes|c__Negativicutes|o__Veillonellales|f__Veillonellaceae|g__F0422|s__unclassified_SGB_392	chr22:15353237	rs2096668	T	C	0.1708	1905	0.1361	0.02249	1.727e-09	intergenic	OR11H1(dist=174922)	chr22:15353237	T	C	0.1995	1236	0.1123	0.0282	7.231e-05
k__Bacteria|p__Patescibacteria|c__Saccharimonadia|o__Saccharimonadales|f__Saccharimonadaceae|g__Saccharimonas|s__unclassified_SGB_271	chr22:15345070	rs4426619	A	G	0.3755	1906	0.1363	0.02253	1.741e-09	intergenic	OR11H1(dist=183089)	chr22:15345070	A	G	0.4221	1194	0.1063	0.02877	0.0002304
k__Bacteria|p__Firmicutes|c__Bacilli|o__Erysipelotrichales|f__Erysipelatoclostridiaceae|g__Eggerthia	chr17:26782969	chr17:26782969	C	T	0.4963	1912	-0.1373	0.0227	1.748e-09	intergenic	LOC105371703(dist=289420)	chr17:26782969	C	T	0.4711	1015	-0.1172	0.03069	0.0001412
k__Bacteria|p__Firmicutes|c__Clostridia|o__4C28d-15|f__CAG-917|g__unclassified_SGB_2636|s__unclassified_SGB_2636	chr12:91454361	rs2034954	C	T	0.3822	1905	-0.1351	0.02234	1.756e-09	intergenic	DCN(dist=271237),LINC01619(dist=530615)	chr12:91454361	C	T	0.3568	1238	-0.01619	0.0284	0.5688
k__Bacteria|p__Firmicutes|c__Bacilli|o__Erysipelotrichales|f__Erysipelatoclostridiaceae|g__Eggerthia	chr17:22740958	rs4296294	G	T	0.4958	1912	-0.1373	0.02269	1.759e-09	intergenic	MTRNR2L1(dist=216293)	chr17:22740958	T	G	0.4997	1239	0.1139	0.02824	5.848e-05
k__Bacteria|p__Firmicutes|c__Bacilli|o__Erysipelotrichales|f__Erysipelatoclostridiaceae|g__Eggerthia	chr17:27201572	rs4622542	T	G	0.4935	1912	-0.1372	0.02268	1.76e-09	intergenic	LOC105371703(dist=112331),MIR4522(dist=92338)	chr17:27201572	T	G	0.4993	1239	-0.09032	0.02836	0.001487
k__Bacteria|p__Firmicutes|c__Bacilli|o__Erysipelotrichales|f__Erysipelatoclostridiaceae|g__Eggerthia	chr17:26963196	rs146890704	G	GC	0.4869	1912	-0.1372	0.02269	1.761e-09	intergenic	LOC105371703(dist=109193)	chr17:26963196	GC	G	0.4098	1119	0.1253	0.02988	2.942e-05
k__Bacteria|p__Firmicutes|c__Clostridia|o__4C28d-15|f__CAG-917|g__unclassified_SGB_2636|s__unclassified_SGB_2636	chr12:91456544	rs2125402	C	T	0.3799	1905	-0.1351	0.02234	1.762e-09	intergenic	DCN(dist=273420),LINC01619(dist=528432)	chr12:91456544	C	T	0.3608	1238	-0.01053	0.02837	0.7105
k__Bacteria|p__Actinobacteriota|c__Coriobacteriia|o__Coriobacteriales|f__Atopobiaceae|g__Lancefieldella|s__unclassified_SGB_2019	chr16:68210297	rs147338164	C	CA	0.1536	1742	-0.1436	0.02374	1.782e-09	intronic	NFATC3	chr16:68210297	C	CA	0.07041	1125	-0.02242	0.02973	0.4509
k__Bacteria|p__Firmicutes|c__Clostridia|o__4C28d-15|f__CAG-917|g__unclassified_SGB_2636|s__unclassified_SGB_2636	chr12:91453672	rs10777308	C	T	0.3825	1905	-0.1351	0.02234	1.784e-09	intergenic	DCN(dist=270548),LINC01619(dist=531304)	chr12:91453672	C	T	0.3584	1238	-0.003844	0.02836	0.8922
k__Bacteria|p__Firmicutes|c__Bacilli|o__Erysipelotrichales|f__Erysipelatoclostridiaceae|g__Eggerthia	chr17:26822537	chr17:26822537	C	T	0.4979	1912	-0.137	0.02267	1.799e-09	intergenic	LOC105371703(dist=249852)	chr17:26822537	T	C	0.458	1108	0.09472	0.02993	0.001597
k__Bacteria|p__Firmicutes|c__Bacilli|o__Erysipelotrichales|f__Erysipelatoclostridiaceae|g__Eggerthia	chr17:26841451	chr17:26841451	CGGAAT	C	0.4885	1912	-0.1371	0.02268	1.814e-09	intergenic	LOC105371703(dist=230938)	chr17:26841451	CGGAAT	C	0.3866	1133	-0.122	0.02947	3.75e-05
k__Bacteria|p__Firmicutes|c__Clostridia|o__4C28d-15|f__CAG-917|g__unclassified_SGB_2636|s__unclassified_SGB_2636	chr12:91464908	rs10777309	A	C	0.3804	1905	-0.1348	0.02233	1.877e-09	intergenic	DCN(dist=281784),LINC01619(dist=520068)	chr12:91464908	A	C	0.3554	1238	-0.01482	0.02837	0.6014
k__Bacteria|p__Firmicutes|c__Bacilli|o__Erysipelotrichales|f__Erysipelatoclostridiaceae|g__Eggerthia	chr17:22680514	rs12451105	T	A	0.4945	1912	-0.137	0.02269	1.882e-09	intergenic	MTRNR2L1(dist=155849)	chr17:22680514	T	A	0.4923	1239	-0.1093	0.02826	0.0001148
k__Bacteria|p__Firmicutes|c__Negativicutes|o__Veillonellales|f__Veillonellaceae|g__F0422|s__unclassified_SGB_392	chr22:12500623	rs71236132	A	T	0.1658	1905	0.1356	0.02247	1.948e-09	intergenic	LOC102723769(dist=544089)	chr22:12500623	A	T	0.1359	1236	0.1084	0.02833	0.000137
k__Bacteria|p__Firmicutes|c__Negativicutes|o__Veillonellales|f__Veillonellaceae|g__F0422|s__unclassified_SGB_392	chr22:15732363	rs4302301	C	A	0.1715	1905	0.1357	0.02251	2.01e-09	intergenic	POTEH(dist=10732),LINC01297(dist=14311)	chr22:15732363	C	A	0.1156	1177	0.04667	0.02918	0.11
k__Bacteria|p__Firmicutes|c__Bacilli|o__Erysipelotrichales|f__Erysipelatoclostridiaceae|g__Eggerthia	chr17:27017788	rs564443019	ATT	AT	0.4749	1912	-0.1365	0.02266	2.027e-09	intergenic	LOC105371703(dist=54601)	chr17:27017788	AT	ATT	0.4754	1111	0.126	0.02988	2.688e-05
k__Bacteria|p__Firmicutes|c__Negativicutes|o__Veillonellales|f__Veillonellaceae|g__F0422|s__unclassified_SGB_392	chr22:15252061	chr22:15252061	G	C	0.3355	1905	0.1354	0.02248	2.062e-09	intergenic	OR11H1(dist=276098)	chr22:15252061	G	C	0.3092	1236	0.08104	0.02856	0.004617
k__Bacteria|p__Firmicutes|c__Negativicutes|o__Veillonellales|f__Veillonellaceae|g__F0422|s__unclassified_SGB_392	chr22:15529978	rs2000508	G	A	0.336	1905	0.1355	0.0225	2.064e-09	downstream	OR11H1(dist=839)	chr22:15529978	G	A	0.1483	1099	0.05071	0.03055	0.09726
k__Bacteria|p__Firmicutes|c__Negativicutes|o__Veillonellales|f__Veillonellaceae|g__F0422|s__unclassified_SGB_392	chr22:15735362	chr22:15735362	GAGC	AAGC	0.1668	1905	0.1355	0.02251	2.073e-09	intergenic	POTEH(dist=13731),LINC01297(dist=11312)	chr22:15735362	G	A	0.1725	1148	0.0784	0.02939	0.007759
k__Bacteria|p__Firmicutes|c__Bacilli|o__Erysipelotrichales|f__Erysipelatoclostridiaceae|g__Eggerthia	chr17:26800849	chr17:26800849	G	A	0.4961	1912	-0.1365	0.02268	2.113e-09	intergenic	LOC105371703(dist=271540)	chr17:26800849	A	G	0.4514	1132	0.09034	0.02964	0.002358
k__Bacteria|p__Actinobacteriota|c__Coriobacteriia|o__Coriobacteriales|f__Atopobiaceae|g__Lancefieldella|s__unclassified_SGB_1446	chr19:19564398	rs994880531	T	G	0.0047	1914	-0.1352	0.02247	2.123e-09	intronic	PBX4	chr19:19564398	T	G	0.004449	1213	0.01842	0.02861	0.5198
k__Bacteria|p__Firmicutes|c__Bacilli|o__Erysipelotrichales|f__Erysipelatoclostridiaceae|g__Eggerthia	chr17:22516626	rs2037353	A	G	0.3971	1912	-0.1367	0.02274	2.175e-09	intergenic	FLJ36000(dist=102885),MTRNR2L1(dist=6485)	chr17:22516626	A	G	0.3939	1239	-0.1	0.02826	0.0004162
k__Bacteria|p__Patescibacteria|c__Saccharimonadia|o__Saccharimonadales|f__Saccharimonadaceae|g__TM7x|s__unclassified_SGB_109	chr9:24514992	rs200062264	G	GGAATTACCA	0.01645	1881	-0.1371	0.0228	2.18e-09	intergenic	ELAVL2(dist=664352),IZUMO3(dist=28223)	chr9:24514992	G	GGAATTACCA	0.01774	1215	-0.00263	0.02868	0.9269
k__Bacteria|p__Firmicutes|c__Clostridia|o__4C28d-15|f__CAG-917|g__unclassified_SGB_2636|s__unclassified_SGB_2636	chr12:91457088	rs6538276	A	C	0.3809	1905	-0.1343	0.02233	2.203e-09	intergenic	DCN(dist=273964),LINC01619(dist=527888)	chr12:91457088	A	C	0.3601	1238	-0.01402	0.02836	0.6211
k__Bacteria|p__Firmicutes|c__Bacilli|o__Erysipelotrichales|f__Erysipelatoclostridiaceae|g__Eggerthia	chr17:22701930	rs2879768	T	C	0.4927	1912	-0.1363	0.02269	2.249e-09	intergenic	MTRNR2L1(dist=177265)	chr17:22701930	T	C	0.4977	1239	-0.1208	0.0282	1.982e-05
k__Bacteria|p__Actinobacteriota|c__Coriobacteriia|o__Coriobacteriales|f__Atopobiaceae|g__Lancefieldella|s__unclassified_SGB_2019	chr19:19564398	rs994880531	T	G	0.0047	1915	-0.1356	0.02257	2.284e-09	intronic	PBX4	chr19:19564398	T	G	0.004449	1213	-0.01025	0.02874	0.7213
k__Bacteria|p__Firmicutes|c__Clostridia|o__4C28d-15|f__CAG-917|g__unclassified_SGB_2636|s__unclassified_SGB_2636	chr12:91459350	rs2029447	C	T	0.3825	1905	-0.1341	0.02234	2.32e-09	intergenic	DCN(dist=276226),LINC01619(dist=525626)	chr12:91459350	C	T	0.3695	1238	-0.003271	0.02836	0.9082
k__Bacteria|p__Firmicutes|c__Clostridia|o__4C28d-15|f__CAG-917|g__unclassified_SGB_2636|s__unclassified_SGB_2636	chr12:91460383	rs10859153	C	T	0.3825	1905	-0.1341	0.02234	2.32e-09	intergenic	DCN(dist=277259),LINC01619(dist=524593)	chr12:91460383	C	T	0.3645	1238	0.001514	0.02835	0.9574
k__Bacteria|p__Firmicutes|c__Bacilli|o__Erysipelotrichales|f__Erysipelatoclostridiaceae|g__Eggerthia	chr17:27128487	rs12452688	T	A	0.4864	1912	0.1362	0.02269	2.321e-09	intergenic	LOC105371703(dist=39246),MIR4522(dist=165423)	chr17:27128487	T	A	0.4611	1138	0.07449	0.02959	0.01196
k__Bacteria|p__Patescibacteria|c__Saccharimonadia|o__Saccharimonadales|f__Saccharimonadaceae|g__TM7x|s__unclassified_SGB_487	chr7:101993318	rs184450524	A	T	0.006789	1867	-0.1378	0.02296	2.355e-09	intronic	CUX1	chr7:101993318	A	T	0.004383	1230	0.02496	0.02856	0.3823
k__Bacteria|p__Firmicutes|c__Negativicutes|o__Veillonellales|f__Veillonellaceae|g__F0422|s__unclassified_SGB_392	chr22:12508213	chr22:12508213	G	C	0.2935	1905	0.1354	0.02256	2.357e-09	intergenic	LOC102723769(dist=551679)	chr22:12508213	G	C	0.1745	1160	0.08447	0.02944	0.004189
k__Bacteria|p__Firmicutes|c__Bacilli|o__Erysipelotrichales|f__Erysipelatoclostridiaceae|g__Eggerthia	chr17:26856837	chr17:26856837	A	G	0.4389	1912	-0.1365	0.02276	2.364e-09	intergenic	LOC105371703(dist=215552)	chr17:26856837	A	G	0.2433	966	-0.0711	0.03132	0.02342
k__Bacteria|p__Proteobacteria|c__Gammaproteobacteria|o__Enterobacterales|f__Pasteurellaceae|g__Aggregatibacter|s__Aggregatibacter_sp000466335_SGB_1474	chr20:51962831	rs142872382	T	C	0.009922	1896	-0.136	0.02267	2.365e-09	intergenic	LINC01429(dist=99918),ZFP64(dist=121180)	chr20:51962831	T	C	0.008059	1230	-0.01068	0.02845	0.7075
k__Bacteria|p__Campylobacterota|c__Campylobacteria|o__Campylobacterales|f__Campylobacteraceae|g__Campylobacter_B|s__unclassified_SGB_159	chr10:130177269	rs116981705	C	T	0.03525	1900	-0.1342	0.02236	2.368e-09	intronic	GLRX3	chr10:130177269	C	T	0.02945	1231	-0.01911	0.02821	0.4983
k__Bacteria|p__Firmicutes|c__Bacilli|o__Erysipelotrichales|f__Erysipelotrichaceae|g__Solobacterium|s__unclassified_SGB_1434	chr9:66877922	rs180972233	C	T	0.007572	1897	-0.1365	0.02276	2.369e-09	intergenic	LOC642929(dist=713016),ZNF658(dist=22803)	chr9:66877922	C	T	0.007623	1189	-0.01944	0.02886	0.5006
k__Bacteria|p__Actinobacteriota|c__Coriobacteriia|o__Coriobacteriales|f__Atopobiaceae|g__Lancefieldella|s__unclassified_SGB_1888	chr1:110281551	rs199654540	T	TAA	0.008877	1821	-0.1374	0.02291	2.411e-09	intergenic	KCNC4(dist=47499),RBM15-AS1(dist=4825)	chr1:110281551	T	TAA	0.03295	1223	0.02337	0.02827	0.4085
k__Bacteria|p__Patescibacteria|c__Saccharimonadia|o__Saccharimonadales|f__Saccharimonadaceae|g__Saccharimonas|s__unclassified_SGB_271	chr22:15513541	rs2236636	G	T	0.3661	1906	0.1349	0.02251	2.459e-09	intergenic	OR11H1(dist=14618)	chr22:15513541	G	T	0.3892	1237	0.1225	0.02823	1.551e-05
k__Bacteria|p__Patescibacteria|c__Saccharimonadia|o__Saccharimonadales|f__Saccharimonadaceae|g__Saccharimonas|s__unclassified_SGB_271	chr22:15437261	rs5771479	G	A	0.3645	1906	0.1349	0.02251	2.472e-09	intergenic	OR11H1(dist=90898)	chr22:15437261	G	A	0.3959	1237	0.0956	0.02831	0.0007552
k__Bacteria|p__Actinobacteriota|c__Actinobacteria|o__Actinomycetales|f__Micrococcaceae|g__Rothia|s__Rothia_dentocariosa_SGB_3410	chr2:37882557	chr2:37882557	C	T	0.04222	1793	0.1396	0.0233	2.473e-09	intergenic	LINC00211(dist=6694),RMDN2(dist=42762)	chr2:37882557	C	T	0.02056	1069	-0.009747	0.03044	0.7489
k__Bacteria|p__Firmicutes|c__Bacilli|o__Erysipelotrichales|f__Erysipelatoclostridiaceae|g__Eggerthia	chr17:26817303	chr17:26817303	GTAG	ATAG	0.4932	1912	-0.1359	0.02267	2.475e-09	intergenic	LOC105371703(dist=255086)	chr17:26817303	GTAG	ATAG	0.4429	1075	-0.08457	0.0301	0.005054
k__Bacteria|p__Proteobacteria|c__Gammaproteobacteria|o__Burkholderiales|f__Neisseriaceae|g__Neisseria|s__unclassified_SGB_1275	chr5:15133385	rs251546	A	G	0.08956	1887	-0.1334	0.02226	2.481e-09	intergenic	ANKH(dist=261600),LINC02149(dist=58261)	chr5:15133385	A	G	0.09137	1231	0.006224	0.02819	0.8253
k__Bacteria|p__Firmicutes|c__Bacilli|o__Erysipelotrichales|f__Erysipelatoclostridiaceae|g__Eggerthia	chr17:26961363	rs35373011	C	A	0.4684	1912	-0.1358	0.02266	2.487e-09	intergenic	LOC105371703(dist=111026)	chr17:26961363	C	A	0.4871	1219	-0.1311	0.02855	4.865e-06
k__Bacteria|p__Firmicutes|c__Bacilli|o__Staphylococcales|f__Gemellaceae|g__Gemella|s__unclassified_SGB_3512	chr1:13443910	rs1019100522	G	A	0.2587	1905	-0.1328	0.02217	2.488e-09	intergenic	PRAMEF20(dist=22582),LRRC38(dist=31067)	chr1:13443910	G	A	0.26	1237	-0.01866	0.02821	0.5085
k__Bacteria|p__Firmicutes|c__Negativicutes|o__Veillonellales|f__Veillonellaceae|g__F0422|s__unclassified_SGB_3578	chr12:117793838	rs200307031	G	GCA	0.01958	1903	0.1333	0.02226	2.492e-09	intronic	KSR2	chr12:117793838	G	GCA	0.01079	1188	-0.001907	0.02848	0.9466
k__Bacteria|p__Patescibacteria|c__Saccharimonadia|o__Saccharimonadales|f__Saccharimonadaceae|g__Saccharimonas|s__unclassified_SGB_271	chr22:15342394	rs4437075	G	T	0.3897	1890	0.1356	0.02264	2.539e-09	intergenic	OR11H1(dist=185765)	chr22:15342394	G	T	0.4833	823	0.07992	0.0324	0.01383
k__Bacteria|p__Firmicutes|c__Negativicutes|o__Selenomonadales|f__Selenomonadaceae|g__Centipeda|s__Centipeda_artemidis_SGB_219	chr7:33914260	rs6952495	C	T	0.4073	1907	-0.1333	0.02228	2.58e-09	intronic	BMPER	chr7:33914260	C	T	0.4163	1227	-0.006963	0.02802	0.8038
k__Bacteria|p__Firmicutes|c__Clostridia|o__4C28d-15|f__CAG-917|g__unclassified_SGB_2636|s__unclassified_SGB_2636	chr12:91464751	rs10859155	G	T	0.3807	1905	-0.1336	0.02233	2.627e-09	intergenic	DCN(dist=281627),LINC01619(dist=520225)	chr12:91464751	G	T	0.3571	1238	-0.006021	0.02835	0.8318
k__Bacteria|p__Proteobacteria|c__Gammaproteobacteria|o__Enterobacterales|f__Enterobacteriaceae|g__Yersinia	chr14:76773724	rs116898076	T	C	0.03264	1871	-0.1377	0.02302	2.632e-09	intronic	VASH1	chr14:76773724	T	C	0.02945	1206	-0.05567	0.02881	0.05358
k__Bacteria|p__Firmicutes|c__Negativicutes|o__Veillonellales|f__Veillonellaceae|g__F0422|s__unclassified_SGB_392	chr22:12554810	chr22:12554810	T	C	0.1603	1905	0.1344	0.02247	2.634e-09	intergenic	LOC102723769(dist=598276)	chr22:12554810	T	C	0.1162	1205	0.1038	0.02869	0.0003081
k__Bacteria|p__Firmicutes|c__Bacilli|o__Erysipelotrichales|f__Erysipelatoclostridiaceae|g__Eggerthia	chr17:27028208	chr17:27028208	CA	CAA	0.4979	1912	-0.1357	0.02269	2.646e-09	intergenic	LOC105371703(dist=44181)	chr17:27028208	CAA	CA	0.4333	1182	0.09389	0.029	0.001237
k__Bacteria|p__Patescibacteria|c__Saccharimonadia|o__Saccharimonadales|f__Saccharimonadaceae|g__unclassified_SGB_1345|s__unclassified_SGB_1345	chr12:124980486	rs4072888	A	G	0.1984	1873	-0.1377	0.02302	2.65e-09	intronic	DHX37	chr12:124980486	A	G	0.1734	1213	0.008825	0.02876	0.759
k__Bacteria|p__Firmicutes|c__Negativicutes|o__Veillonellales|f__Veillonellaceae|g__F0422|s__unclassified_SGB_392	chr22:15284779	rs5771599	C	T	0.1697	1905	0.1345	0.0225	2.652e-09	intergenic	OR11H1(dist=243380)	chr22:15284779	C	T	0.1496	1236	0.09083	0.02831	0.001367
k__Bacteria|p__Firmicutes|c__Negativicutes|o__Veillonellales|f__Veillonellaceae|g__F0422|s__unclassified_SGB_392	chr22:15472159	rs6010342	C	A	0.4094	1905	0.1343	0.02247	2.667e-09	intergenic	OR11H1(dist=56000)	chr22:15472159	A	C	0.4977	1066	-0.07157	0.03028	0.01829
k__Bacteria|p__Bacteroidota|c__Bacteroidia|o__Flavobacteriales|f__Flavobacteriaceae|g__Capnocytophaga|s__Capnocytophaga_granulosa_SGB_2598	chr7:110276341	chr7:110276341	T	TATATATATAA	0.06461	1824	-0.1373	0.02295	2.677e-09	intergenic	EIF3IP1(dist=316128),IMMP2L(dist=386709)	chr7:110276341	T	TATATATATAA	0.02543	913	0.009679	0.03164	0.7597
k__Bacteria|p__Firmicutes|c__Bacilli|o__Erysipelotrichales|f__Erysipelatoclostridiaceae|g__Eggerthia	chr17:26743715	rs35681588	A	G	0.4619	1912	-0.1353	0.02264	2.751e-09	intergenic	LOC105371703(dist=328674)	chr17:26743715	A	G	0.3662	1139	-0.1203	0.02936	4.453e-05
k__Bacteria|p__Firmicutes|c__Bacilli|o__Erysipelotrichales|f__Erysipelatoclostridiaceae|g__Eggerthia	chr17:26729717	rs35009337	G	A	0.4997	1912	-0.1355	0.02268	2.766e-09	intergenic	LOC105371703(dist=342672)	chr17:26729717	A	G	0.4447	1146	0.1198	0.02945	5.092e-05
k__Bacteria|p__Firmicutes|c__Bacilli|o__Staphylococcales|f__Gemellaceae|g__Gemella|s__unclassified_SGB_2314	chr12:116645380	rs1011494	T	C	0.3987	1907	-0.1339	0.02241	2.775e-09	intergenic	MAP1LC3B2(dist=68787),C12orf49(dist=67940)	chr12:116645380	T	C	0.3839	1233	-0.003754	0.02853	0.8953
k__Bacteria|p__Firmicutes|c__Clostridia|o__4C28d-15|f__CAG-917|g__unclassified_SGB_2636|s__unclassified_SGB_2636	chr12:91448662	rs10777307	C	T	0.3815	1905	-0.1334	0.02235	2.869e-09	intergenic	DCN(dist=265538),LINC01619(dist=536314)	chr12:91448662	C	T	0.3591	1238	0.002146	0.02834	0.9397
k__Bacteria|p__Patescibacteria|c__Saccharimonadia|o__Saccharimonadales|f__Saccharimonadaceae|g__Saccharimonas|s__unclassified_SGB_271	chr22:15459798	rs751405548	GTGTT	G	0.3671	1906	0.1343	0.02251	2.878e-09	intergenic	OR11H1(dist=68361)	chr22:15459798	GTGTT	G	0.428	1237	0.1077	0.02832	0.0001498
k__Bacteria|p__Firmicutes|c__Bacilli|o__Erysipelotrichales|f__Erysipelatoclostridiaceae|g__Eggerthia	chr17:26878243	chr17:26878243	A	AAGTGG	0.4956	1912	0.1353	0.02268	2.894e-09	intergenic	LOC105371703(dist=194146)	chr17:26878243	A	AAGTGG	0.3635	1199	0.08643	0.02901	0.00295
k__Bacteria|p__Firmicutes|c__Bacilli|o__Erysipelotrichales|f__Erysipelatoclostridiaceae|g__Eggerthia	chr17:26784317	chr17:26784317	A	G	0.4893	1912	-0.1353	0.0227	2.976e-09	intergenic	LOC105371703(dist=288072)	chr17:26784317	A	G	0.3633	989	-0.1018	0.03064	0.0009209
k__Bacteria|p__Firmicutes|c__Bacilli|o__Erysipelotrichales|f__Erysipelatoclostridiaceae|g__Eggerthia	chr17:26638343	chr17:26638343	A	G	0.4723	1912	0.1355	0.02273	2.999e-09	intergenic	LOC105371703(dist=434046)	chr17:26638343	A	G	0.4175	1081	0.117	0.02999	0.0001015
k__Bacteria|p__Firmicutes|c__Bacilli|o__Erysipelotrichales|f__Erysipelatoclostridiaceae|g__Eggerthia	chr17:26824544	chr17:26824544	CGAATGGAATGGAATGGAATG	CGAATGGAATGGAATG	0.4527	1824	-0.1382	0.02321	3.135e-09	intergenic	LOC105371703(dist=247845)	chr17:26824544	CGAATGGAATGGAATGGAATG	CGAATGGAATGGAATG	0.293	1080	-0.1193	0.0301	7.899e-05
k__Bacteria|p__Patescibacteria|c__Saccharimonadia|o__Saccharimonadales|f__Saccharimonadaceae|g__Saccharimonas|s__unclassified_SGB_271	chr22:15406720	rs4911713	C	A	0.4077	1892	0.1346	0.02263	3.209e-09	intergenic	OR11H1(dist=121439)	chr22:15406720	C	A	0.4023	1237	0.09258	0.02831	0.001102
k__Bacteria|p__Firmicutes|c__Negativicutes|o__Selenomonadales|f__Selenomonadaceae|g__Centipeda|s__Centipeda_artemidis_SGB_219	chr7:33914495	rs12534146	G	A	0.4013	1907	-0.1326	0.02229	3.258e-09	intronic	BMPER	chr7:33914495	G	A	0.4083	1227	-0.0263	0.02799	0.3476
k__Bacteria|p__Bacteroidota|c__Bacteroidia|o__Bacteroidales|f__Bacteroidaceae|g__Prevotella|s__unclassified_SGB_2511	chr14:30529893	rs73243848	C	T	0.1681	1906	0.1337	0.02248	3.267e-09	ncRNA_intronic	G2E3-AS1	chr14:30529893	C	T	0.168	1235	0.02577	0.02842	0.3648
k__Bacteria|p__Firmicutes|c__Bacilli|o__Erysipelotrichales|f__Erysipelatoclostridiaceae|g__Eggerthia	chr17:26637953	chr17:26637953	T	C	0.4977	1912	0.135	0.02271	3.299e-09	intergenic	LOC105371703(dist=434436)	chr17:26637953	T	C	0.3269	1057	0.08479	0.03101	0.00636
k__Bacteria|p__Firmicutes|c__Bacilli|o__Erysipelotrichales|f__Erysipelatoclostridiaceae|g__Eggerthia	chr17:26878510	rs36128469	C	T	0.4637	1912	-0.135	0.02271	3.326e-09	intergenic	LOC105371703(dist=193879)	chr17:26878510	C	T	0.3578	1194	-0.07631	0.02885	0.008266
k__Bacteria|p__Actinobacteriota|c__Coriobacteriia|o__Coriobacteriales|f__Atopobiaceae|g__Lancefieldella|s__unclassified_SGB_2805	chr6:154405505	rs62433593	C	A	0.02167	1847	-0.1343	0.02261	3.38e-09	UTR3	CNKSR3(NM_173515:c.*849T>A)	chr6:154405505	C	A	0.02677	1241	-0.006548	0.02784	0.8141
k__Bacteria|p__Firmicutes|c__Bacilli|o__Erysipelotrichales|f__Erysipelatoclostridiaceae|g__Eggerthia	chr17:22513661	rs7210779	T	C	0.3984	1912	-0.1351	0.02275	3.39e-09	intergenic	FLJ36000(dist=99920),MTRNR2L1(dist=9450)	chr17:22513661	T	C	0.4023	1239	-0.09758	0.02827	0.000575
k__Bacteria|p__Firmicutes|c__Bacilli|o__Erysipelotrichales|f__Erysipelatoclostridiaceae|g__Eggerthia	chr17:27160582	rs11653883	T	C	0.4773	1912	-0.1347	0.02269	3.499e-09	intergenic	LOC105371703(dist=71341),MIR4522(dist=133328)	chr17:27160582	T	C	0.4809	1239	-0.104	0.0283	0.0002475
k__Bacteria|p__Actinobacteriota|c__Coriobacteriia|o__Coriobacteriales|f__Atopobiaceae|g__Lancefieldella|s__Lancefieldella_sp000564995_SGB_3070	chr16:68210297	rs147338164	C	CA	0.1536	1742	-0.1403	0.02363	3.507e-09	intronic	NFATC3	chr16:68210297	C	CA	0.07041	1125	-0.03852	0.02939	0.1902
k__Bacteria|p__Firmicutes|c__Negativicutes|o__Veillonellales|f__Veillonellaceae|g__Veillonella|s__Veillonella_rogosae_SGB_3494	chr12:18987753	rs576738697	G	A	0.005483	1906	-0.1325	0.02233	3.511e-09	intergenic	CAPZA3(dist=248565),PLEKHA5(dist=141939)	chr12:18987753	G	A	0.003691	1232	0.004058	0.02799	0.8847
k__Bacteria|p__Actinobacteriota|c__Coriobacteriia|o__Coriobacteriales|f__Atopobiaceae|g__Lancefieldella|s__unclassified_SGB_1970	chr19:19564398	rs994880531	T	G	0.0047	1855	-0.1355	0.02284	3.595e-09	intronic	PBX4	chr19:19564398	T	G	0.004449	1174	-0.006822	0.0292	0.8153
k__Bacteria|p__Firmicutes|c__Bacilli|o__Erysipelotrichales|f__Erysipelatoclostridiaceae|g__Eggerthia	chr17:26675699	rs878877711	G	A	0.4768	1912	-0.1347	0.02272	3.617e-09	intergenic	LOC105371703(dist=396690)	chr17:26675699	G	A	0.4565	1239	-0.1205	0.02816	2.033e-05
k__Bacteria|p__Firmicutes|c__Negativicutes|o__Veillonellales|f__Veillonellaceae|g__F0422|s__unclassified_SGB_392	chr22:15747170	rs5746314	A	G	0.1734	1905	0.1335	0.02254	3.77e-09	ncRNA_intronic	LINC01297	chr22:15747170	A	G	0.1281	1070	0.04461	0.03066	0.1459
k__Bacteria|p__Firmicutes|c__Negativicutes|o__Veillonellales|f__Veillonellaceae|g__F0422|s__unclassified_SGB_392	chr22:15294715	rs5771589	T	G	0.1637	1902	0.1334	0.02252	3.796e-09	intergenic	OR11H1(dist=233444)	chr22:15294715	T	G	0.1439	1236	0.08848	0.02834	0.001836
k__Bacteria|p__Proteobacteria|c__Gammaproteobacteria|o__Enterobacterales|f__Pasteurellaceae|g__Aggregatibacter|s__unclassified_SGB_2536	chr11:14233717	rs7112471	C	T	0.3543	1897	0.1308	0.02209	3.819e-09	intronic	SPON1	chr11:14233717	C	T	0.3269	1197	-0.0006392	0.02889	0.9824
k__Bacteria|p__Fusobacteriota|c__Fusobacteriia|o__Fusobacteriales|f__Leptotrichiaceae|g__Caviibacter|s__unclassified_SGB_1054	chr8:81610735	rs148189038	G	C	0.01279	1902	0.1353	0.02286	3.834e-09	ncRNA_intronic	IMPA1P1	chr8:81610735	G	C	0.01104	1230	-0.03062	0.02874	0.2868
k__Bacteria|p__Fusobacteriota|c__Fusobacteriia|o__Fusobacteriales|f__Leptotrichiaceae|g__Caviibacter|s__unclassified_SGB_1054	chr8:81613136	rs147892607	A	T	0.01279	1902	0.1353	0.02286	3.834e-09	ncRNA_intronic	IMPA1P1	chr8:81613136	A	T	0.01071	1230	-0.02263	0.02882	0.4324
k__Bacteria|p__Fusobacteriota|c__Fusobacteriia|o__Fusobacteriales|f__Leptotrichiaceae|g__Caviibacter|s__unclassified_SGB_1054	chr8:81613140	rs141336168	T	G	0.01279	1902	0.1353	0.02286	3.834e-09	ncRNA_intronic	IMPA1P1	chr8:81613140	T	G	0.01071	1230	-0.02263	0.02882	0.4324
k__Bacteria|p__Firmicutes|c__Bacilli|o__Erysipelotrichales|f__Erysipelatoclostridiaceae|g__Eggerthia	chr17:27146895	rs8079074	C	T	0.4943	1912	-0.1344	0.02272	3.882e-09	intergenic	LOC105371703(dist=57654),MIR4522(dist=147015)	chr17:27146895	C	T	0.4997	1239	-0.113	0.02835	7.084e-05
k__Bacteria|p__Actinobacteriota|c__Coriobacteriia|o__Coriobacteriales|f__Atopobiaceae|g__Lancefieldella|s__Lancefieldella_sp000564995_SGB_1038	chr16:68210297	rs147338164	C	CA	0.1536	1681	-0.1421	0.024	3.914e-09	intronic	NFATC3	chr16:68210297	C	CA	0.07041	1125	-0.005794	0.02964	0.8451
k__Bacteria|p__Firmicutes|c__Bacilli|o__Staphylococcales|f__Gemellaceae|g__Gemella|s__unclassified_SGB_2314	chr12:116647726	rs11068121	T	C	0.4057	1907	-0.1325	0.0224	3.933e-09	intergenic	MAP1LC3B2(dist=71133),C12orf49(dist=65594)	chr12:116647726	T	C	0.3735	1233	5.643e-05	0.02855	0.9984
k__Bacteria|p__Firmicutes|c__Negativicutes|o__Veillonellales|f__Veillonellaceae|g__F0422|s__unclassified_SGB_392	chr22:15319858	rs140370	C	T	0.1687	1905	0.1331	0.02251	3.939e-09	intergenic	OR11H1(dist=208301)	chr22:15319858	C	T	0.1129	1172	0.09992	0.02919	0.0006392
k__Bacteria|p__Patescibacteria|c__Saccharimonadia|o__Saccharimonadales|f__Saccharimonadaceae|g__Saccharimonas|s__unclassified_SGB_271	chr22:15389868	rs2309199	C	T	0.394	1906	0.1333	0.02254	3.995e-09	intergenic	OR11H1(dist=138291)	chr22:15389868	C	T	0.3839	1237	0.121	0.02815	1.861e-05
k__Bacteria|p__Proteobacteria|c__Gammaproteobacteria|o__Burkholderiales|f__Neisseriaceae|g__Neisseria|s__unclassified_SGB_1275	chr5:15121207	rs114254489	A	G	0.08773	1887	-0.1316	0.02227	4.011e-09	intergenic	ANKH(dist=249422),LINC02149(dist=70439)	chr5:15121207	A	G	0.07229	1231	0.02032	0.02822	0.4716
k__Bacteria|p__Firmicutes|c__Bacilli|o__Erysipelotrichales|f__Erysipelatoclostridiaceae|g__Eggerthia	chr17:26789951	rs36140836	C	T	0.4974	1912	-0.1341	0.02268	4.022e-09	intergenic	LOC105371703(dist=282438)	chr17:26789951	T	C	0.467	1182	0.1	0.029	0.0005813
k__Bacteria|p__Firmicutes|c__Negativicutes|o__Veillonellales|f__Veillonellaceae|g__F0422|s__unclassified_SGB_392	chr22:15539799	rs9617238	C	A	0.1713	1905	0.133	0.02249	4.033e-09	intergenic	OR11H1(dist=10660),POTEH(dist=150227)	chr22:15539799	C	A	0.1409	1236	0.07307	0.02846	0.01037
k__Bacteria|p__Actinobacteriota|c__Coriobacteriia|o__Coriobacteriales|f__Atopobiaceae|g__Lancefieldella|s__Lancefieldella_sp000564995_SGB_1038	chr16:68164185	rs56097211	C	T	0.1029	1847	-0.1357	0.02296	4.076e-09	intronic	NFATC3	chr16:68164185	C	T	0.08969	1241	-0.0199	0.02828	0.4816
k__Bacteria|p__Firmicutes|c__Clostridia|o__Lachnospirales|f__Lachnospiraceae|g__Lachnoanaerobaculum|s__Lachnoanaerobaculum_umeaense_SGB_772	chr12:34336023	chr12:34336023	GCC	GC	0.01253	1901	0.1303	0.02208	4.186e-09	intergenic	ALG10(dist=307722)	chr12:34336023	GC	G	0.01053	1218	0.0688	0.02788	0.01374
k__Bacteria|p__Patescibacteria|c__Saccharimonadia|o__Saccharimonadales|f__Saccharimonadaceae|g__TM7x|s__unclassified_SGB_1993	chr4:131214694	rs138727864	G	GT	0.06527	1868	-0.1354	0.02293	4.207e-09	intergenic	LINC02479(dist=826623),SNHG27(dist=550144)	chr4:131214694	G	GT	0.04222	1146	-0.01933	0.02972	0.5156
k__Bacteria|p__Firmicutes|c__Bacilli|o__Erysipelotrichales|f__Erysipelotrichaceae|g__Solobacterium|s__unclassified_SGB_2890	chr12:17455835	rs147732156	T	C	0.006789	1915	-0.1299	0.02204	4.375e-09	intergenic	SKP1P2(dist=465207),LINC02378(dist=125988)	chr12:17455835	T	C	0.008032	1241	0.03681	0.02858	0.198
k__Bacteria|p__Firmicutes|c__Bacilli|o__Lactobacillales|f__Streptococcaceae|g__Streptococcus|s__unclassified_SGB_3376	chr12:90800761	rs146408384	G	A	0.0423	1898	0.1313	0.02227	4.466e-09	intergenic	LINC02392(dist=500063),LINC00615(dist=117262)	chr12:90800761	G	A	0.03671	1211	-0.001979	0.02857	0.9448
k__Bacteria|p__Patescibacteria|c__Saccharimonadia|o__Saccharimonadales|f__Saccharimonadaceae|g__Saccharimonas|s__unclassified_SGB_271	chr22:15427714	rs4911575	A	T	0.3988	1898	0.133	0.02257	4.469e-09	intergenic	OR11H1(dist=100445)	chr22:15427714	A	T	0.4023	1237	0.1011	0.02831	0.0003687
k__Bacteria|p__Proteobacteria|c__Gammaproteobacteria|o__Burkholderiales|f__Neisseriaceae|g__Neisseria|s__unclassified_SGB_1275	chr5:15121209	rs116345289	A	G	0.08773	1887	-0.1312	0.02226	4.474e-09	intergenic	ANKH(dist=249424),LINC02149(dist=70437)	chr5:15121209	A	G	0.07229	1231	0.02032	0.02822	0.4716
k__Bacteria|p__Proteobacteria|c__Gammaproteobacteria|o__Burkholderiales|f__Neisseriaceae|g__Neisseria|s__unclassified_SGB_1275	chr5:15121221	rs146540166	A	ATTT	0.08773	1887	-0.1312	0.02226	4.474e-09	intergenic	ANKH(dist=249436),LINC02149(dist=70425)	chr5:15121221	A	ATTT	0.0688	1214	0.01236	0.02842	0.6636
k__Bacteria|p__Firmicutes|c__Negativicutes|o__Veillonellales|f__Veillonellaceae|g__F0422|s__unclassified_SGB_392	chr22:15180937	chr22:15180937	A	C	0.1849	1905	0.1328	0.02253	4.479e-09	intergenic	OR11H1(dist=347222)	chr22:15180937	A	C	0.1366	1192	0.08645	0.02894	0.002869
k__Bacteria|p__Bacteroidota|c__Bacteroidia|o__Bacteroidales|f__Bacteroidaceae|g__unclassified_SGB_2747|s__unclassified_SGB_2747	chr10:74809016	rs11001170	A	G	0.05039	1873	-0.1346	0.02284	4.509e-09	intergenic	ADK(dist=99713),KAT6B(dist=17397)	chr10:74809016	A	G	0.04183	1206	0.006604	0.02875	0.8184
k__Bacteria|p__Patescibacteria|c__Saccharimonadia|o__Saccharimonadales|f__Saccharimonadaceae|g__unclassified_SGB_142	chr5:30546630	rs150321523	A	G	0.01044	1883	-0.1349	0.0229	4.565e-09	intergenic	LOC105374704(dist=664527),CDH6(dist=647025)	chr5:30546630	A	G	0.009705	1211	0.004743	0.02877	0.8691
k__Bacteria|p__Fusobacteriota|c__Fusobacteriia|o__Fusobacteriales|f__Leptotrichiaceae|g__Leptotrichia	chr3:3035211	rs140901186	T	G	0.01462	1904	0.1328	0.02255	4.589e-09	intronic	CNTN4	chr3:3035211	T	G	0.01506	1232	0.009421	0.02824	0.7388
k__Bacteria|p__Firmicutes|c__Negativicutes|o__Veillonellales|f__Veillonellaceae|g__F0422|s__unclassified_SGB_392	chr22:15397709	rs4911721	A	T	0.17	1905	0.1325	0.0225	4.599e-09	intergenic	OR11H1(dist=130450)	chr22:15397709	A	T	0.1893	1219	0.1163	0.02865	5.271e-05
k__Bacteria|p__Spirochaetota|c__Spirochaetia|o__Treponematales|f__Treponemataceae|g__Treponema_B|s__Treponema_B_denticola_SGB_3534	chr21:31594992	rs182938867	A	G	0.00705	1881	-0.1344	0.02282	4.606e-09	intergenic	LOC150051(dist=34505),SOD1(dist=64630)	chr21:31594992	A	G	0.005689	1219	-0.03516	0.02854	0.2182
k__Bacteria|p__Firmicutes|c__Negativicutes|o__Veillonellales|f__Veillonellaceae|g__F0422|s__unclassified_SGB_392	chr22:15282081	rs9617212	A	C	0.1684	1905	0.1325	0.02251	4.635e-09	intergenic	OR11H1(dist=246078)	chr22:15282081	A	C	0.1439	1236	0.09803	0.02831	0.000554
k__Bacteria|p__Patescibacteria|c__Saccharimonadia|o__Saccharimonadales|f__Saccharimonadaceae|g__TM7x|s__unclassified_SGB_386	chr7:82199360	rs76569034	T	G	0.2227	1861	-0.1353	0.02298	4.646e-09	intronic	CACNA2D1	chr7:82199360	T	G	0.2205	1218	-0.01369	0.02884	0.6352
k__Bacteria|p__Patescibacteria|c__Saccharimonadia|o__Saccharimonadales|f__Saccharimonadaceae|g__unclassified_SGB_2282|s__unclassified_SGB_2282	chrX:82056945	chrX:82056945	ATT	AT	0.006871	1813	-0.137	0.02327	4.702e-09	intergenic	SH3BGRL(dist=758398),POU3F4(dist=1451316)	NA	NA	NA	NA
k__Bacteria|p__Firmicutes|c__Bacilli|o__Lactobacillales|f__Aerococcaceae|g__Granulicatella|s__unclassified_SGB_1445	chr7:30530508	rs148561618	A	G	0.0154	1896	-0.1335	0.02268	4.703e-09	intergenic	GGCT(dist=25667),LOC401320(dist=17849)	chr7:30530508	A	G	0.01606	1233	-0.0591	0.02841	0.03769
k__Bacteria|p__Firmicutes|c__Negativicutes|o__Veillonellales|f__Veillonellaceae|g__F0422|s__unclassified_SGB_392	chr22:15360336	rs5771531	G	A	0.1749	1905	0.1324	0.02251	4.775e-09	intergenic	OR11H1(dist=167823)	chr22:15360336	G	A	0.1774	1236	0.09435	0.02819	0.0008427
k__Bacteria|p__Firmicutes|c__Bacilli|o__Staphylococcales|f__Gemellaceae|g__Gemella|s__unclassified_SGB_2314	chr12:116648514	rs10850691	A	G	0.3979	1907	-0.1318	0.02241	4.801e-09	intergenic	MAP1LC3B2(dist=71921),C12orf49(dist=64806)	chr12:116648514	A	G	0.3738	1233	-0.002371	0.02856	0.9339
k__Bacteria|p__Actinobacteriota|c__Coriobacteriia|o__Coriobacteriales|f__Atopobiaceae|g__Lancefieldella|s__unclassified_SGB_1312	chr5:129315252	rs149653510	G	T	0.005483	1915	-0.1326	0.02254	4.825e-09	intergenic	ISOC1(dist=201226),MIR4460(dist=81810)	chr5:129315252	G	T	0.002686	1238	-0.04402	0.02816	0.1182
k__Bacteria|p__Actinobacteriota|c__Coriobacteriia|o__Coriobacteriales|f__Atopobiaceae|g__Lancefieldella|s__unclassified_SGB_2805	chr16:68271805	rs145105109	T	TTTTC	0.09765	1847	-0.1339	0.02277	4.828e-09	intronic	SLC7A6	chr16:68271805	T	TTTTC	0.09505	1241	-0.02671	0.02787	0.3381
k__Bacteria|p__Firmicutes|c__Bacilli|o__Staphylococcales|f__Gemellaceae|g__Gemella|s__unclassified_SGB_3512	chr1:13444030	rs71629821	G	A	0.258	1905	-0.1304	0.02217	4.872e-09	intergenic	PRAMEF20(dist=22702),LRRC38(dist=30947)	chr1:13444030	G	A	0.2566	1230	-0.03144	0.02829	0.2667
k__Bacteria|p__Actinobacteriota|c__Coriobacteriia|o__Coriobacteriales|f__Atopobiaceae|g__Lancefieldella|s__unclassified_SGB_2862	chr16:68210297	rs147338164	C	CA	0.1536	1682	-0.1405	0.02389	4.892e-09	intronic	NFATC3	chr16:68210297	C	CA	0.07041	1125	-0.002566	0.02978	0.9313
k__Bacteria|p__Bacteroidota|c__Bacteroidia|o__Bacteroidales|f__Bacteroidaceae|g__unclassified_SGB_2747|s__unclassified_SGB_2747	chr10:74774269	rs73282376	A	G	0.05065	1873	-0.1342	0.02283	4.903e-09	intergenic	ADK(dist=64966),KAT6B(dist=52144)	chr10:74774269	A	G	0.0415	1206	0.008562	0.02865	0.7651
k__Bacteria|p__Bacteroidota|c__Bacteroidia|o__Bacteroidales|f__Bacteroidaceae|g__unclassified_SGB_2747|s__unclassified_SGB_2747	chr10:74776268	rs56108059	T	C	0.05065	1873	-0.1342	0.02283	4.903e-09	intergenic	ADK(dist=66965),KAT6B(dist=50145)	chr10:74776268	T	C	0.04083	1206	0.002334	0.02864	0.935
k__Bacteria|p__Bacteroidota|c__Bacteroidia|o__Bacteroidales|f__Bacteroidaceae|g__unclassified_SGB_2747|s__unclassified_SGB_2747	chr10:74776524	rs55913430	T	C	0.05065	1873	-0.1342	0.02283	4.903e-09	intergenic	ADK(dist=67221),KAT6B(dist=49889)	chr10:74776524	T	C	0.0405	1206	0.002748	0.02864	0.9236
k__Bacteria|p__Bacteroidota|c__Bacteroidia|o__Bacteroidales|f__Bacteroidaceae|g__unclassified_SGB_2747|s__unclassified_SGB_2747	chr10:74777935	rs60942669	A	G	0.05065	1873	-0.1342	0.02283	4.903e-09	intergenic	ADK(dist=68632),KAT6B(dist=48478)	chr10:74777935	A	G	0.04183	1206	0.003982	0.02866	0.8895
k__Bacteria|p__Bacteroidota|c__Bacteroidia|o__Bacteroidales|f__Bacteroidaceae|g__unclassified_SGB_2747|s__unclassified_SGB_2747	chr10:74781229	rs3862556	T	C	0.05065	1873	-0.1342	0.02283	4.903e-09	intergenic	ADK(dist=71926),KAT6B(dist=45184)	chr10:74781229	T	C	0.04217	1206	0.003449	0.02871	0.9044
k__Bacteria|p__Bacteroidota|c__Bacteroidia|o__Bacteroidales|f__Bacteroidaceae|g__unclassified_SGB_2747|s__unclassified_SGB_2747	chr10:74783900	rs73282395	T	C	0.05065	1873	-0.1342	0.02283	4.903e-09	intergenic	ADK(dist=74597),KAT6B(dist=42513)	chr10:74783900	T	C	0.04016	1206	0.01096	0.02867	0.7024
k__Bacteria|p__Bacteroidota|c__Bacteroidia|o__Bacteroidales|f__Bacteroidaceae|g__unclassified_SGB_2747|s__unclassified_SGB_2747	chr10:74791019	rs11001161	A	G	0.05065	1873	-0.1342	0.02283	4.903e-09	intergenic	ADK(dist=81716),KAT6B(dist=35394)	chr10:74791019	A	G	0.0415	1206	-0.002701	0.02866	0.9249
k__Bacteria|p__Bacteroidota|c__Bacteroidia|o__Bacteroidales|f__Bacteroidaceae|g__unclassified_SGB_2747|s__unclassified_SGB_2747	chr10:74794422	rs10430524	G	A	0.05065	1873	-0.1342	0.02283	4.903e-09	intergenic	ADK(dist=85119),KAT6B(dist=31991)	chr10:74794422	G	A	0.03715	1206	-0.00474	0.02865	0.8686
k__Bacteria|p__Bacteroidota|c__Bacteroidia|o__Bacteroidales|f__Bacteroidaceae|g__unclassified_SGB_2747|s__unclassified_SGB_2747	chr10:74801696	chr10:74801696	T	TAGGTC	0.05065	1873	-0.1342	0.02283	4.903e-09	intergenic	ADK(dist=92393),KAT6B(dist=24717)	chr10:74801696	T	TAGGTC	0.0405	1206	0.0213	0.02862	0.4569
k__Bacteria|p__Bacteroidota|c__Bacteroidia|o__Bacteroidales|f__Bacteroidaceae|g__unclassified_SGB_2747|s__unclassified_SGB_2747	chr10:74803124	rs139540783	A	G	0.05065	1873	-0.1342	0.02283	4.903e-09	intergenic	ADK(dist=93821),KAT6B(dist=23289)	chr10:74803124	A	G	0.0405	1206	0.02919	0.0286	0.3077
k__Bacteria|p__Bacteroidota|c__Bacteroidia|o__Bacteroidales|f__Bacteroidaceae|g__unclassified_SGB_2747|s__unclassified_SGB_2747	chr10:74804761	rs28805942	A	G	0.05065	1873	-0.1342	0.02283	4.903e-09	intergenic	ADK(dist=95458),KAT6B(dist=21652)	chr10:74804761	A	G	0.0405	1206	0.0189	0.02862	0.5092
k__Bacteria|p__Bacteroidota|c__Bacteroidia|o__Bacteroidales|f__Bacteroidaceae|g__unclassified_SGB_2747|s__unclassified_SGB_2747	chr10:74804907	rs112315580	T	C	0.05065	1873	-0.1342	0.02283	4.903e-09	intergenic	ADK(dist=95604),KAT6B(dist=21506)	chr10:74804907	T	C	0.04083	1206	0.004086	0.02863	0.8865
k__Bacteria|p__Bacteroidota|c__Bacteroidia|o__Bacteroidales|f__Bacteroidaceae|g__unclassified_SGB_2747|s__unclassified_SGB_2747	chr10:74808247	rs10824239	G	A	0.05065	1873	-0.1342	0.02283	4.903e-09	intergenic	ADK(dist=98944),KAT6B(dist=18166)	chr10:74808247	G	A	0.03648	1206	0.001047	0.02865	0.9708
k__Bacteria|p__Firmicutes|c__Negativicutes|o__Veillonellales|f__Veillonellaceae|g__F0422|s__unclassified_SGB_392	chr22:15734527	rs2154828	A	G	0.2015	1871	0.1338	0.02278	4.998e-09	intergenic	POTEH(dist=12896),LINC01297(dist=12147)	chr22:15734527	A	G	0.3914	869	0.04332	0.03275	0.1863
k__Bacteria|p__Firmicutes|c__Bacilli|o__Erysipelotrichales|f__Erysipelotrichaceae|g__Solobacterium|s__unclassified_SGB_2620	chr9:69138493	rs76666982	C	A	0.0107	1885	-0.1339	0.0228	5.013e-09	intronic	TJP2	chr9:69138493	C	A	0.01238	1226	-0.01385	0.02846	0.6265
k__Bacteria|p__Spirochaetota|c__Spirochaetia|o__Treponematales|f__Treponemataceae|g__Treponema_B|s__unclassified_SGB_706	chr7:75797261	rs10275995	A	G	0.06293	1858	-0.1315	0.0224	5.105e-09	intergenic	CCL26(dist=7515),CCL24(dist=14535)	chr7:75797261	A	G	0.1167	792	-0.02334	0.0316	0.4602
k__Bacteria|p__Patescibacteria|c__Gracilibacteria|o__Absconditabacterales|f__X112|g__HOT-345|s__unclassified_SGB_976	chr1:123052607	chr1:123052607	G	A	0.008905	1879	-0.1318	0.02245	5.108e-09	intergenic	EMBP1(dist=1480719)	chr1:123052607	G	A	0.00173	1188	0.02035	0.02883	0.4804
k__Bacteria|p__Campylobacterota|c__Campylobacteria|o__Campylobacterales|f__Campylobacteraceae|g__Campylobacter_A|s__unclassified_SGB_1095	chr1:110281551	rs199654540	T	TAA	0.008877	1905	-0.1321	0.0225	5.142e-09	intergenic	KCNC4(dist=47499),RBM15-AS1(dist=4825)	chr1:110281551	T	TAA	0.03295	1216	0.005944	0.02837	0.8341
k__Bacteria|p__Patescibacteria|c__Saccharimonadia|o__Saccharimonadales|f__Saccharimonadaceae|g__Saccharimonas|s__unclassified_SGB_271	chr22:15426608	rs4622844	A	G	0.365	1906	0.1321	0.02252	5.207e-09	intergenic	OR11H1(dist=101551)	chr22:15426608	A	G	0.3999	1214	0.09881	0.02856	0.0005592
k__Bacteria|p__Firmicutes|c__Clostridia|o__Lachnospirales|f__Lachnospiraceae|g__Lachnoanaerobaculum|s__unclassified_SGB_2879	chr9:38727436	rs201557772	GT	G	0.009661	1897	0.1298	0.02212	5.243e-09	intergenic	FAM201A(dist=104156),CNTNAP3(dist=345331)	chr9:38727436	GT	G	0.01037	1234	-0.02933	0.02796	0.2945
k__Bacteria|p__Patescibacteria|c__Saccharimonadia|o__Saccharimonadales|f__Saccharimonadaceae|g__TM7x|s__unclassified_SGB_1993	chr4:131214014	rs35987798	C	A	0.06606	1868	-0.1345	0.02293	5.246e-09	intergenic	LINC02479(dist=825943),SNHG27(dist=550824)	chr4:131214014	C	A	0.06058	1208	-0.01675	0.02884	0.5614
k__Bacteria|p__Firmicutes|c__Bacilli|o__Erysipelotrichales|f__Erysipelatoclostridiaceae|g__Eggerthia	chr17:22702015	rs2340409	A	G	0.4937	1912	-0.1331	0.02271	5.353e-09	intergenic	MTRNR2L1(dist=177350)	chr17:22702015	G	A	0.492	1239	0.1154	0.02827	4.73e-05
k__Bacteria|p__Actinobacteriota|c__Coriobacteriia|o__Coriobacteriales|f__Atopobiaceae|g__Lancefieldella|s__unclassified_SGB_2805	chr6:154404849	rs200938575	C	CAAAA	0.02115	1847	-0.1325	0.02261	5.371e-09	downstream	CNKSR3(dist=450)	chr6:154404849	C	CAAAA	0.02483	1237	0.004179	0.02786	0.8808
k__Bacteria|p__Firmicutes|c__Clostridia|o__Tissierellales|f__Helcococcaceae|g__Parvimonas|s__unclassified_SGB_3325	chr2:164624751	rs34440494	TGC	T	0.03499	1900	-0.1312	0.02238	5.391e-09	intergenic	GRB14(dist=2901),COBLL1(dist=55434)	chr2:164624751	TGC	T	0.03146	1232	-0.06565	0.02797	0.01908
k__Bacteria|p__Patescibacteria|c__Saccharimonadia|o__Saccharimonadales|f__Saccharimonadaceae|g__Saccharimonas|s__unclassified_SGB_271	chr22:15353261	rs4530463	C	T	0.3911	1906	0.1321	0.02254	5.427e-09	intergenic	OR11H1(dist=174898)	chr22:15353261	C	T	0.4503	1149	0.085	0.0294	0.003905
k__Bacteria|p__Firmicutes|c__Bacilli|o__Erysipelotrichales|f__Erysipelatoclostridiaceae|g__Eggerthia	chr17:26775200	rs74212158	C	T	0.464	1831	0.1361	0.02322	5.439e-09	intergenic	LOC105371703(dist=297189)	chr17:26775200	C	T	0.381	918	0.06481	0.0322	0.04445
k__Bacteria|p__Firmicutes|c__Bacilli|o__Lactobacillales|f__Streptococcaceae|g__Streptococcus|s__unclassified_SGB_564	chr10:19414207	rs7908470	C	T	0.2107	1905	-0.1289	0.02201	5.541e-09	intronic	MALRD1	chr10:19414207	C	T	0.2282	1161	0.01956	0.02883	0.4975
k__Bacteria|p__Firmicutes|c__Bacilli|o__Erysipelotrichales|f__Erysipelatoclostridiaceae|g__Eggerthia	chr17:27003660	rs4109416	A	C	0.4684	1912	-0.1328	0.02269	5.574e-09	intergenic	LOC105371703(dist=68729)	chr17:27003660	A	C	0.4828	1225	-0.1228	0.02839	1.653e-05
k__Bacteria|p__Firmicutes|c__Bacilli|o__Erysipelotrichales|f__Erysipelatoclostridiaceae|g__Eggerthia	chr17:26651595	chr17:26651595	G	T	0.499	1912	-0.1328	0.02269	5.675e-09	intergenic	LOC105371703(dist=420794)	chr17:26651595	G	T	0.499	1239	-0.1103	0.02826	9.941e-05
k__Bacteria|p__Firmicutes|c__Bacilli|o__Erysipelotrichales|f__Erysipelotrichaceae|g__Solobacterium|s__unclassified_SGB_1399	chr9:69138493	rs76666982	C	A	0.0107	1899	-0.1322	0.02258	5.719e-09	intronic	TJP2	chr9:69138493	C	A	0.01238	1236	-0.0544	0.02832	0.05496
k__Bacteria|p__Patescibacteria|c__Saccharimonadia|o__Saccharimonadales|f__Saccharimonadaceae|g__TM7x|s__unclassified_SGB_386	chr7:82201510	rs1859543	G	A	0.2232	1861	-0.1345	0.02298	5.732e-09	intronic	CACNA2D1	chr7:82201510	G	A	0.2376	1218	-0.02718	0.02886	0.3464
k__Bacteria|p__Firmicutes|c__Bacilli|o__Erysipelotrichales|f__Erysipelatoclostridiaceae|g__Eggerthia	chr17:26700078	rs878941089	T	C	0.4736	1912	-0.1328	0.02271	5.777e-09	intergenic	LOC105371703(dist=372311)	chr17:26700078	T	C	0.3403	1140	-0.05008	0.02955	0.09039
k__Bacteria|p__Spirochaetota|c__Spirochaetia|o__Treponematales|f__Treponemataceae|g__Treponema_B|s__Treponema_B_denticola_SGB_3534	chr12:97704823	rs9668910	G	T	0.2744	1881	0.1326	0.02267	5.789e-09	intergenic	RMST(dist=139808),LOC643711(dist=8589)	chr12:97704823	G	T	0.1175	1099	0.004084	0.0302	0.8925
k__Bacteria|p__Firmicutes|c__Bacilli|o__Staphylococcales|f__Gemellaceae|g__Gemella|s__Gemella_haemolysans_B_SGB_2903	chr15:58466159	rs12442073	A	G	0.3901	1902	0.1263	0.0216	5.89e-09	ncRNA_intronic	LIPC-AS1	chr15:58466159	A	G	0.3845	1234	0.02876	0.02745	0.2949
k__Bacteria|p__Bacteroidota|c__Bacteroidia|o__Bacteroidales|f__Bacteroidaceae|g__unclassified_SGB_2747|s__unclassified_SGB_2747	chr10:74804617	rs28815866	T	G	0.05091	1873	-0.1334	0.02284	6.073e-09	intergenic	ADK(dist=95314),KAT6B(dist=21796)	chr10:74804617	T	G	0.04083	1206	0.01764	0.02862	0.5377
k__Bacteria|p__Proteobacteria|c__Gammaproteobacteria|o__Burkholderiales|f__Neisseriaceae|g__Neisseria|s__unclassified_SGB_1275	chr5:15121193	rs140782066	CTGTGTG	TTGTGTG	0.08799	1887	-0.1301	0.02227	6.102e-09	intergenic	ANKH(dist=249408),LINC02149(dist=70453)	chr5:15121193	C	T	0.07251	1197	0.01274	0.02863	0.6564
k__Bacteria|p__Actinobacteriota|c__Coriobacteriia|o__Coriobacteriales|f__Atopobiaceae|g__Lancefieldella|s__unclassified_SGB_1257	chr19:19568664	rs768011422	T	C	0.004961	1915	-0.1317	0.02255	6.111e-09	intronic	PBX4	chr19:19568664	T	C	0.001354	1225	0.01883	0.02831	0.5062
k__Bacteria|p__Firmicutes|c__Bacilli|o__Erysipelotrichales|f__Erysipelatoclostridiaceae|g__Eggerthia	chr17:26752321	rs34333428	C	T	0.4948	1912	-0.1326	0.0227	6.167e-09	intergenic	LOC105371703(dist=320068)	chr17:26752321	C	T	0.3737	1182	-0.09966	0.02898	0.0006031
k__Bacteria|p__Patescibacteria|c__Saccharimonadia|o__Saccharimonadales|f__Saccharimonadaceae|g__Saccharimonas|s__unclassified_SGB_271	chr22:15396805	rs4911722	C	A	0.395	1906	0.1316	0.02254	6.178e-09	intergenic	OR11H1(dist=131354)	chr22:15396805	C	A	0.4173	1237	0.1181	0.02819	2.977e-05
k__Bacteria|p__Firmicutes|c__Bacilli|o__Erysipelotrichales|f__Erysipelotrichaceae|g__Solobacterium|s__unclassified_SGB_2806	chr4:153037049	rs74520645	C	A	0.1316	1905	-0.132	0.02261	6.206e-09	intergenic	FHDC1(dist=57353),TRIM2(dist=115293)	chr4:153037049	C	A	0.1215	1231	-0.04593	0.02824	0.1041
k__Bacteria|p__Patescibacteria|c__Saccharimonadia|o__Saccharimonadales|f__Saccharimonadaceae|g__TM7x|s__unclassified_SGB_1282	chr3:61426347	chr3:61426347	ATTTTTTTTTTTT	ATTTTTTTTTTT	0.09817	1864	-0.134	0.02295	6.227e-09	intergenic	FHIT(dist=174886),PTPRG(dist=135222)	chr3:61426347	ATTTT	ATT	0.09617	815	0.0107	0.03366	0.7507
k__Bacteria|p__Actinobacteriota|c__Coriobacteriia|o__Coriobacteriales|f__Atopobiaceae|g__Lancefieldella|s__unclassified_SGB_1017	chr16:68210297	rs147338164	C	CA	0.1536	1742	-0.1379	0.02362	6.25e-09	intronic	NFATC3	chr16:68210297	C	CA	0.07041	1125	-0.01766	0.02966	0.5517
k__Bacteria|p__Patescibacteria|c__Saccharimonadia|o__Saccharimonadales|f__Saccharimonadaceae|g__Saccharimonas|s__unclassified_SGB_271	chr22:15407229	rs1075251	C	T	0.3752	1906	0.1315	0.02253	6.252e-09	intergenic	OR11H1(dist=120930)	chr22:15407229	C	T	0.3865	1237	0.08686	0.02831	0.002203
k__Bacteria|p__Patescibacteria|c__Saccharimonadia|o__Saccharimonadales|f__Saccharimonadaceae|g__Saccharimonas|s__unclassified_SGB_271	chr22:15354690	rs62221813	G	A	0.4094	1896	0.1322	0.02265	6.299e-09	intergenic	OR11H1(dist=173469)	chr22:15354690	A	G	0.4722	867	-0.1044	0.03176	0.001051
k__Bacteria|p__Campylobacterota|c__Campylobacteria|o__Campylobacterales|f__Campylobacteraceae|g__Campylobacter_A|s__unclassified_SGB_1514	chr20:26081282	rs771023984	G	A	0.02219	1899	0.1316	0.02255	6.335e-09	ncRNA_exonic	FAM182A	chr20:26081282	G	A	0.00997	1116	0.009455	0.02996	0.7524
k__Bacteria|p__Actinobacteriota|c__Coriobacteriia|o__Coriobacteriales|f__Atopobiaceae|g__Lancefieldella|s__unclassified_SGB_3221	chr16:68210297	rs147338164	C	CA	0.1536	1742	-0.1387	0.02376	6.356e-09	intronic	NFATC3	chr16:68210297	C	CA	0.07041	1125	0.02837	0.02977	0.3409
k__Bacteria|p__Spirochaetota|c__Spirochaetia|o__Treponematales|f__Treponemataceae|g__Treponema_D|s__unclassified_SGB_1124	chr16:762008	rs114014995	A	C	0.04407	1894	-0.1294	0.02218	6.387e-09	intronic	MSLN	chr16:762008	A	C	0.0425	1235	-0.03184	0.02852	0.2644
k__Bacteria|p__Patescibacteria|c__Saccharimonadia|o__Saccharimonadales|f__Saccharimonadaceae|g__Saccharimonas|s__unclassified_SGB_271	chr22:15461990	rs2309187	A	G	0.3961	1906	0.1313	0.02252	6.475e-09	intergenic	OR11H1(dist=66169)	chr22:15461990	A	G	0.418	1237	0.1037	0.0283	0.0002569
k__Bacteria|p__Actinobacteriota|c__Coriobacteriia|o__Coriobacteriales|f__Atopobiaceae|g__Lancefieldella|s__Lancefieldella_sp000564995_SGB_1829	chr19:19568664	rs768011422	T	C	0.004961	1889	-0.1319	0.02263	6.536e-09	intronic	PBX4	chr19:19568664	T	C	0.001354	1207	0.01871	0.02859	0.513
k__Bacteria|p__Fusobacteriota|c__Fusobacteriia|o__Fusobacteriales|f__Fusobacteriaceae|g__Fusobacterium|s__unclassified_SGB_2534	chr2:52200162	rs117367679	T	C	0.02533	1898	0.132	0.02267	6.667e-09	ncRNA_intronic	LOC730100	chr2:52200162	T	C	0.02175	1231	0.02386	0.02861	0.4045
k__Bacteria|p__Firmicutes|c__Bacilli|o__Erysipelotrichales|f__Erysipelatoclostridiaceae|g__Eggerthia	chr17:27179925	rs377641268	CG	TG	0.4736	1912	-0.1325	0.02274	6.701e-09	intergenic	LOC105371703(dist=90684),MIR4522(dist=113985)	chr17:27179925	CG	TG	0.4869	1170	-0.1193	0.02909	4.413e-05
k__Bacteria|p__Firmicutes|c__Bacilli|o__Erysipelotrichales|f__Erysipelatoclostridiaceae|g__Eggerthia	chr17:26774797	rs36164623	A	G	0.4629	1803	-0.1363	0.0234	6.722e-09	intergenic	LOC105371703(dist=297592)	chr17:26774797	G	A	0.4745	902	0.05301	0.03192	0.09711
k__Bacteria|p__Fusobacteriota|c__Fusobacteriia|o__Fusobacteriales|f__Fusobacteriaceae|g__Fusobacterium|s__Fusobacterium_periodonticum_C_SGB_3038	chr7:52005425	rs2161906	T	C	0.1517	1903	0.1309	0.02247	6.732e-09	intergenic	COBL(dist=688564),POM121L12(dist=1030231)	chr7:52005425	T	C	0.1767	1236	-0.02735	0.02824	0.333
k__Bacteria|p__Actinobacteriota|c__Coriobacteriia|o__Coriobacteriales|f__Atopobiaceae|g__Lancefieldella|s__Lancefieldella_sp000564995_SGB_1038	chr16:68202838	chr16:68202838	TAAAT	AAAAT	0.1107	1847	-0.1337	0.02296	6.813e-09	intronic	NFATC3	chr16:68202838	TAAAT	AAAAT	0.08634	1186	-0.01134	0.02888	0.6947
k__Bacteria|p__Patescibacteria|c__Saccharimonadia|o__Saccharimonadales|f__Saccharimonadaceae|g__TM7x|s__unclassified_SGB_386	chr1:202223455	rs3128691	C	A	0.2731	1861	-0.1345	0.0231	6.822e-09	intronic	LGR6	chr1:202223455	C	A	0.2898	1218	-0.01689	0.02902	0.5607
k__Bacteria|p__Firmicutes|c__Bacilli|o__Staphylococcales|f__Gemellaceae|g__Gemella|s__unclassified_SGB_2314	chr12:116646480	rs903820	G	T	0.4057	1907	-0.1305	0.02241	6.827e-09	intergenic	MAP1LC3B2(dist=69887),C12orf49(dist=66840)	chr12:116646480	G	T	0.3775	1233	-0.0009002	0.02854	0.9748
k__Bacteria|p__Proteobacteria|c__Gammaproteobacteria|o__Burkholderiales|f__Neisseriaceae|g__Neisseria|s__unclassified_SGB_1275	chr5:15121211	rs116151018	A	G	0.08851	1887	-0.1296	0.02227	6.891e-09	intergenic	ANKH(dist=249426),LINC02149(dist=70435)	chr5:15121211	A	G	0.07229	1231	0.02032	0.02822	0.4716
k__Bacteria|p__Firmicutes|c__Bacilli|o__Staphylococcales|f__Gemellaceae|g__Gemella|s__unclassified_SGB_2314	chr12:116643636	rs1496251	G	A	0.4003	1907	-0.1305	0.02242	6.929e-09	intergenic	MAP1LC3B2(dist=67043),C12orf49(dist=69684)	chr12:116643636	G	A	0.3835	1233	-0.009991	0.02853	0.7263
k__Bacteria|p__Firmicutes|c__Clostridia|o__Lachnospirales|f__Lachnospiraceae|g__Catonella|s__unclassified_SGB_2059	chr3:22256081	rs536358918	C	T	0.008355	1909	0.129	0.02217	7.048e-09	intergenic	ZNF385D-AS2(dist=276253),UBE2E2-AS1(dist=938990)	chr3:22256081	C	T	0.005689	1232	0.03106	0.02802	0.2677
k__Bacteria|p__Firmicutes|c__Negativicutes|o__Veillonellales|f__Veillonellaceae|g__F0422|s__unclassified_SGB_392	chr22:12567444	chr22:12567444	ACAGCAGGGGGTCGTGCCTGTGGACAGCTCCC	GCAGCAGGGGGTCGTGCCTGTGGACAGCTCCC	0.1661	1905	0.1308	0.0225	7.08e-09	intergenic	LOC102723769(dist=610910)	chr22:12567444	ACAGCAGGGGGTCGTGCCTGTGGACAGCTCCC	GCAGCAGGGGGTCGTGCCTGTGGACAGCTCCC	0.1052	1116	0.1094	0.02962	0.0002311
k__Bacteria|p__Firmicutes|c__Negativicutes|o__Veillonellales|f__Veillonellaceae|g__Veillonella|s__Veillonella_parvula_SGB_226	chrX:129280434	chrX:129280434	G	T	0.1054	1899	-0.1315	0.02261	7.146e-09	intergenic	ACTRT1(dist=1228031),SMARCA1(dist=166067)	NA	NA	NA	NA
k__Bacteria|p__Actinobacteriota|c__Coriobacteriia|o__Coriobacteriales|f__Atopobiaceae|g__Lancefieldella|s__unclassified_SGB_2408	chr1:110281551	rs199654540	T	TAA	0.008877	1872	-0.1323	0.02277	7.257e-09	intergenic	KCNC4(dist=47499),RBM15-AS1(dist=4825)	chr1:110281551	T	TAA	0.03295	1194	0.03492	0.02887	0.2268
k__Bacteria|p__Bacteroidota|c__Bacteroidia|o__Bacteroidales|f__Bacteroidaceae|g__unclassified_SGB_2747|s__unclassified_SGB_2747	chr10:74922139	chr10:74922139	C	CAT	0.06527	1873	-0.1325	0.02281	7.282e-09	ncRNA_intronic	LOC101929165	chr10:74922139	C	CAT	0.0579	1206	-0.0001043	0.02867	0.9971
k__Bacteria|p__Actinobacteriota|c__Actinobacteria|o__Actinomycetales|f__Actinomycetaceae|g__Actinomyces|s__unclassified_SGB_2337	chr2:145673681	rs72857423	A	C	0.1154	1881	-0.1325	0.02281	7.31e-09	intergenic	TEX41(dist=596957),PABPC1P2(dist=913376)	chr2:145673681	A	C	0.1034	1220	0.04978	0.02857	0.08175
k__Bacteria|p__Actinobacteriota|c__Actinobacteria|o__Actinomycetales|f__Actinomycetaceae|g__Actinomyces|s__unclassified_SGB_2337	chr2:145667963	rs16825349	G	A	0.1159	1881	-0.1325	0.02281	7.366e-09	intergenic	TEX41(dist=591239),PABPC1P2(dist=919094)	chr2:145667963	G	A	0.1041	1220	0.04678	0.0286	0.1021
k__Bacteria|p__Actinobacteriota|c__Actinobacteria|o__Actinomycetales|f__Actinomycetaceae|g__Actinomyces|s__unclassified_SGB_2337	chr2:145677426	rs16825356	G	A	0.1159	1881	-0.1325	0.02281	7.366e-09	intergenic	TEX41(dist=600702),PABPC1P2(dist=909631)	chr2:145677426	G	A	0.1011	1220	0.03836	0.0286	0.1801
k__Bacteria|p__Actinobacteriota|c__Actinobacteria|o__Actinomycetales|f__Actinomycetaceae|g__Actinomyces|s__unclassified_SGB_2337	chr2:145680858	rs72857434	G	A	0.1159	1881	-0.1325	0.02281	7.366e-09	intergenic	TEX41(dist=604134),PABPC1P2(dist=906199)	chr2:145680858	G	A	0.1014	1220	0.04561	0.0286	0.1111
k__Bacteria|p__Spirochaetota|c__Spirochaetia|o__Treponematales|f__Treponemataceae|g__Treponema_D|s__unclassified_SGB_701	chr2:122766029	rs190119362	T	C	0.007572	1897	-0.1301	0.02241	7.462e-09	intergenic	TSN(dist=998177),LINC01826(dist=300127)	chr2:122766029	T	C	0.005689	1235	0.0121	0.02868	0.6732
k__Bacteria|p__Firmicutes|c__Clostridia|o__Lachnospirales|f__Lachnospiraceae|g__Oribacterium|s__unclassified_SGB_1938	chr2:2331414	rs71979573	A	AT	0.04726	1905	0.1318	0.0227	7.509e-09	upstream	MYT1L(dist=101)	chr2:2331414	A	AT	0.0361	1220	-0.006193	0.02881	0.8298
k__Bacteria|p__Actinobacteriota|c__Coriobacteriia|o__Coriobacteriales|f__Atopobiaceae|g__Lancefieldella|s__unclassified_SGB_1888	chr12:50117011	rs145389871	G	A	0.005222	1821	-0.1329	0.0229	7.617e-09	intronic	COX14	chr12:50117011	G	A	0.008384	1239	-0.003569	0.02809	0.8989
k__Bacteria|p__Patescibacteria|c__Saccharimonadia|o__Saccharimonadales|f__Saccharimonadaceae|g__Saccharimonas|s__unclassified_SGB_271	chr22:15341326	rs2078654	A	G	0.388	1892	0.1313	0.02262	7.642e-09	intergenic	OR11H1(dist=186833)	chr22:15341326	A	G	0.4613	758	0.0913	0.03319	0.006085
k__Bacteria|p__Proteobacteria|c__Gammaproteobacteria|o__Enterobacterales|f__Pasteurellaceae|g__Haemophilus_D|s__Haemophilus_D_parainfluenzae_A_SGB_3266	chr4:61636917	rs147817040	T	C	0.009138	1888	0.1313	0.02263	7.644e-09	intronic	ADGRL3	chr4:61636917	T	C	0.009705	1227	-0.01728	0.02848	0.5443
k__Bacteria|p__Firmicutes|c__Bacilli|o__Lactobacillales|f__Streptococcaceae|g__Streptococcus|s__Streptococcus_pneumoniae_D_SGB_1406	chr11:127203831	rs7113302	G	T	0.1924	1907	0.1286	0.02217	7.668e-09	intergenic	LOC101929473(dist=102525),LOC101929497(dist=67239)	chr11:127203831	G	T	0.207	1204	-0.0258	0.02867	0.3684
k__Bacteria|p__Campylobacterota|c__Campylobacteria|o__Campylobacterales|f__Campylobacteraceae|g__Campylobacter_A|s__unclassified_SGB_2347	chr12:99968555	rs149866889	CTCAATCAA	CTCAATCAATCAA	0.05248	1904	0.1306	0.02251	7.713e-09	intronic	ANKS1B	chr12:99968555	CTCAATCAA	CTCAATCAATCAA	0.04962	1186	0.03175	0.02877	0.27
k__Bacteria|p__Proteobacteria|c__Gammaproteobacteria|o__Burkholderiales|f__Neisseriaceae|g__Neisseria|s__unclassified_SGB_1275	chr5:15122541	rs1948774	G	A	0.08982	1887	-0.1292	0.02227	7.766e-09	intergenic	ANKH(dist=250756),LINC02149(dist=69105)	chr5:15122541	G	A	0.08902	1231	-0.005276	0.02817	0.8515
k__Bacteria|p__Bacteroidota|c__Bacteroidia|o__Bacteroidales|f__Porphyromonadaceae|g__Porphyromonas|s__unclassified_SGB_43	chr4:62397707	rs146073195	A	C	0.00705	1901	-0.1304	0.02248	7.792e-09	intergenic	ADGRL3-AS1(dist=235942),TECRL(dist=1880752)	chr4:62397707	A	C	0.007363	1236	0.01371	0.02899	0.6364
k__Bacteria|p__Fusobacteriota|c__Fusobacteriia|o__Fusobacteriales|f__Fusobacteriaceae|g__Fusobacterium|s__unclassified_SGB_2694	chr1:123120518	chr1:123120518	T	G	0.08329	1854	0.1328	0.0229	7.837e-09	intergenic	EMBP1(dist=1548630)	chr1:123120518	T	G	0.01333	869	0.01662	0.03188	0.6023
k__Bacteria|p__Proteobacteria|c__Gammaproteobacteria|o__Burkholderiales|f__Neisseriaceae|g__Neisseria|s__unclassified_SGB_1275	chr5:15129715	rs251542	C	G	0.0906	1887	-0.1291	0.02227	7.845e-09	intergenic	ANKH(dist=257930),LINC02149(dist=61931)	chr5:15129715	C	G	0.08333	1231	-0.00719	0.02822	0.7989
k__Bacteria|p__Firmicutes|c__Bacilli|o__Erysipelotrichales|f__Erysipelatoclostridiaceae|g__Eggerthia	chr17:26857678	chr17:26857678	C	T	0.4825	1796	-0.1354	0.02336	7.909e-09	intergenic	LOC105371703(dist=214711)	chr17:26857678	T	C	0.4787	1047	0.1056	0.03065	0.0005964
k__Bacteria|p__Bacteroidota|c__Bacteroidia|o__Bacteroidales|f__Bacteroidaceae|g__Prevotella|s__Prevotella_loescheii_SGB_2547	chr20:55462094	rs139835885	T	C	0.004712	1891	-0.1322	0.02281	7.945e-09	intergenic	LINC01441(dist=34897),CBLN4(dist=535263)	chr20:55462094	T	C	0.001491	822	0.02005	0.03205	0.5317
k__Bacteria|p__Firmicutes|c__Bacilli|o__Erysipelotrichales|f__Erysipelatoclostridiaceae|g__Eggerthia	chr17:26790891	chr17:26790891	AG	GG	0.4924	1912	0.1315	0.0227	8.005e-09	intergenic	LOC105371703(dist=281498)	chr17:26790891	G	A	0.4587	1103	-0.0975	0.02967	0.00105
k__Bacteria|p__Actinobacteriota|c__Coriobacteriia|o__Coriobacteriales|f__Atopobiaceae|g__Lancefieldella|s__unclassified_SGB_2805	chr16:68211510	rs200230482	T	TTTGTTG	0.1097	1847	-0.1322	0.02281	8.024e-09	intronic	NFATC3	chr16:68211510	T	TTTGTTG	0.08539	1209	-0.01239	0.0285	0.6638
k__Bacteria|p__Firmicutes|c__Bacilli|o__Erysipelotrichales|f__Erysipelatoclostridiaceae|g__Eggerthia	chr17:26810171	chr17:26810171	A	G	0.4961	1912	0.1315	0.0227	8.026e-09	intergenic	LOC105371703(dist=262218)	chr17:26810171	A	G	0.428	1109	0.08943	0.03	0.002933
k__Bacteria|p__Firmicutes|c__Bacilli|o__Staphylococcales|f__Gemellaceae|g__Gemella|s__unclassified_SGB_2314	chr12:116644000	rs527990260	AT	A	0.3979	1907	-0.1299	0.02242	8.1e-09	intergenic	MAP1LC3B2(dist=67407),C12orf49(dist=69320)	chr12:116644000	AT	A	0.3742	1233	-0.0103	0.02856	0.7183
k__Bacteria|p__Patescibacteria|c__Saccharimonadia|o__Saccharimonadales|f__Saccharimonadaceae|g__TM7x|s__unclassified_SGB_1951	chr10:12248001	chr10:12248001	C	CA	0.01854	1871	-0.1312	0.02266	8.175e-09	intronic	CDC123	chr10:12248001	C	CA	0.02148	1168	-0.01608	0.02929	0.5831
k__Bacteria|p__Patescibacteria|c__Saccharimonadia|o__Saccharimonadales|f__Saccharimonadaceae|g__Saccharimonas|s__unclassified_SGB_271	chr22:15425170	rs4571171	T	C	0.3982	1906	0.1305	0.02254	8.185e-09	intergenic	OR11H1(dist=102989)	chr22:15425170	T	C	0.4153	1237	0.09481	0.0283	0.0008331
k__Bacteria|p__Actinobacteriota|c__Actinobacteria|o__Actinomycetales|f__Actinomycetaceae|g__Actinomyces|s__unclassified_SGB_2337	chr2:145662058	rs112389291	T	C	0.1131	1881	-0.132	0.0228	8.262e-09	intergenic	TEX41(dist=585334),PABPC1P2(dist=924999)	chr2:145662058	T	C	0.09538	1220	0.04745	0.0286	0.09736
k__Bacteria|p__Firmicutes|c__Bacilli|o__Erysipelotrichales|f__Erysipelatoclostridiaceae|g__Eggerthia	chr17:26967381	rs35369896	G	A	0.4945	1912	0.1315	0.02272	8.375e-09	intergenic	LOC105371703(dist=105008)	chr17:26967381	G	A	0.4526	1215	0.09731	0.02863	0.0006986
k__Bacteria|p__Bacteroidota|c__Bacteroidia|o__Bacteroidales|f__Porphyromonadaceae|g__Porphyromonas|s__unclassified_SGB_43	chr4:62419083	rs189127359	T	C	0.008355	1901	-0.1302	0.02251	8.396e-09	intergenic	ADGRL3-AS1(dist=257318),TECRL(dist=1859376)	chr4:62419083	T	C	0.01037	1236	-0.0008826	0.02882	0.9756
k__Bacteria|p__Patescibacteria|c__Saccharimonadia|o__Saccharimonadales|f__Saccharimonadaceae|g__TM7x|s__unclassified_SGB_3359	chr5:109224389	rs4593315	T	C	0.2269	1865	0.1334	0.02305	8.406e-09	intergenic	FER(dist=27549),LOC285638(dist=12746)	chr5:109224389	T	C	0.2483	1211	0.01209	0.02883	0.6751
k__Bacteria|p__Firmicutes|c__Bacilli|o__Erysipelotrichales|f__Erysipelatoclostridiaceae|g__Eggerthia	chr17:26810214	chr17:26810214	C	G	0.4739	1912	0.1315	0.02272	8.407e-09	intergenic	LOC105371703(dist=262175)	chr17:26810214	C	G	0.3554	1208	0.09455	0.02894	0.001118
k__Bacteria|p__Actinobacteriota|c__Actinobacteria|o__Actinomycetales|f__Micrococcaceae|g__Rothia|s__unclassified_SGB_1368	chr12:114968653	rs75579505	A	G	0.08381	1899	0.1314	0.02271	8.468e-09	intergenic	TBX3(dist=284489),MED13L(dist=989923)	chr12:114968653	A	G	0.07191	1226	0.02243	0.02837	0.4294
k__Bacteria|p__Bacteroidota|c__Bacteroidia|o__Bacteroidales|f__Bacteroidaceae|g__Prevotella|s__Prevotella_nanceiensis_SGB_3029	chr13:68426010	rs185777826	T	C	0.007833	1889	-0.1311	0.02266	8.474e-09	intergenic	LINC00364(dist=1046016),LINC00550(dist=435275)	chr13:68426010	T	C	0.006024	1227	-0.006443	0.02824	0.8196
k__Bacteria|p__Firmicutes|c__Bacilli|o__Erysipelotrichales|f__Erysipelatoclostridiaceae|g__Eggerthia	chr17:27147989	rs7405926	G	C	0.4786	1912	0.1314	0.02272	8.488e-09	intergenic	LOC105371703(dist=58748),MIR4522(dist=145921)	chr17:27147989	G	C	0.492	1239	0.1216	0.02824	1.801e-05
k__Bacteria|p__Actinobacteriota|c__Coriobacteriia|o__Coriobacteriales|f__Atopobiaceae|g__Lancefieldella|s__unclassified_SGB_1970	chr12:20425274	rs11045234	C	A	0.09739	1855	-0.1325	0.02291	8.506e-09	intronic	PDE3A	chr12:20425274	C	A	0.09739	1201	0.01054	0.02865	0.7131
k__Bacteria|p__Actinobacteriota|c__Coriobacteriia|o__Coriobacteriales|f__Atopobiaceae|g__Lancefieldella|s__Lancefieldella_sp000564995_SGB_3070	chr5:129315252	rs149653510	G	T	0.005483	1915	-0.1297	0.02243	8.51e-09	intergenic	ISOC1(dist=201226),MIR4460(dist=81810)	chr5:129315252	G	T	0.002686	1238	-0.0399	0.02781	0.1516
k__Bacteria|p__Bacteroidota|c__Bacteroidia|o__Bacteroidales|f__Bacteroidaceae|g__unclassified_SGB_2747|s__unclassified_SGB_2747	chrX:119226288	chrX:119226288	GTGTT	G	0.005747	1872	-0.1318	0.0228	8.551e-09	intergenic	KIAA1210(dist=75709),PGRMC1(dist=9957)	NA	NA	NA	NA
k__Bacteria|p__Actinobacteriota|c__Actinobacteria|o__Actinomycetales|f__Actinomycetaceae|g__Actinomyces|s__unclassified_SGB_2337	chr14:101459035	rs889139012	C	T	0.005744	1881	-0.1324	0.02289	8.578e-09	intergenic	LINC02314(dist=14721),DIO3OS(dist=93186)	chr14:101459035	C	T	0.005689	1220	-0.04112	0.02854	0.1499
k__Bacteria|p__Bacteroidota|c__Bacteroidia|o__Bacteroidales|f__Porphyromonadaceae|g__Porphyromonas|s__unclassified_SGB_2391	chr1:123965923	chr1:123965923	C	A	0.005003	1875	-0.1291	0.02233	8.588e-09	intergenic	NONE(dist=NONE)	NA	NA	NA	NA
k__Bacteria|p__Firmicutes|c__Bacilli|o__Erysipelotrichales|f__Erysipelatoclostridiaceae|g__Eggerthia	chr17:27175443	chr17:27175443	ATT	AT	0.4846	1912	0.1312	0.02269	8.592e-09	intergenic	LOC105371703(dist=86202),MIR4522(dist=118467)	chr17:27175443	ATT	AT	0.4398	1197	0.07527	0.02903	0.00964
k__Bacteria|p__Firmicutes|c__Negativicutes|o__Veillonellales|f__Veillonellaceae|g__F0422|s__unclassified_SGB_392	chr22:15783256	rs5992009	T	G	0.4366	1898	0.1304	0.02257	8.72e-09	intergenic	LINC01297(dist=4967),DUXAP8(dist=1698)	chr22:15783256	G	T	0.3887	940	-0.08921	0.03183	0.005171
k__Bacteria|p__Actinobacteriota|c__Coriobacteriia|o__Coriobacteriales|f__Atopobiaceae|g__Lancefieldella|s__unclassified_SGB_2805	chr16:68202838	chr16:68202838	TAAAT	AAAAT	0.1107	1847	-0.1318	0.02281	8.766e-09	intronic	NFATC3	chr16:68202838	TAAAT	AAAAT	0.08634	1186	-0.02388	0.02858	0.4035
k__Bacteria|p__Bacteroidota|c__Bacteroidia|o__Bacteroidales|f__Bacteroidaceae|g__unclassified_SGB_2747|s__unclassified_SGB_2747	chr10:74771144	rs12221198	A	T	0.05013	1873	-0.132	0.02283	8.775e-09	intergenic	ADK(dist=61841),KAT6B(dist=55269)	chr10:74771144	A	T	0.03581	1206	0.002308	0.02868	0.9359
k__Bacteria|p__Firmicutes|c__Bacilli|o__Erysipelotrichales|f__Erysipelatoclostridiaceae|g__Eggerthia	chr17:26761998	rs35317824	A	G	0.499	1912	0.1311	0.0227	8.786e-09	intergenic	LOC105371703(dist=310391)	chr17:26761998	A	G	0.4616	1180	0.07655	0.02911	0.00866
k__Bacteria|p__Firmicutes|c__Bacilli|o__Staphylococcales|f__Gemellaceae|g__Gemella|s__unclassified_SGB_2314	chr12:116644177	rs7308010	A	G	0.4	1907	-0.1295	0.02242	8.859e-09	intergenic	MAP1LC3B2(dist=67584),C12orf49(dist=69143)	chr12:116644177	A	G	0.3671	1233	-0.0261	0.02855	0.3607
k__Bacteria|p__Firmicutes|c__Negativicutes|o__Selenomonadales|f__Selenomonadaceae|g__Centipeda|s__Centipeda_sp000286455_SGB_383	chr20:57094582	rs6025368	G	C	0.2752	1907	0.1299	0.0225	8.887e-09	intergenic	TFAP2C(dist=455300),BMP7(dist=74171)	chr20:57094582	G	C	0.2631	1232	0.06817	0.02843	0.01665
k__Bacteria|p__Firmicutes|c__Bacilli|o__Erysipelotrichales|f__Erysipelatoclostridiaceae|g__Eggerthia	chr17:26633604	chr17:26633604	T	G	0.4739	1912	0.131	0.02268	8.928e-09	intergenic	LOC105371703(dist=438785)	chr17:26633604	T	G	0.4762	1239	0.09238	0.02823	0.001098
k__Bacteria|p__Bacteroidota|c__Bacteroidia|o__Bacteroidales|f__Bacteroidaceae|g__unclassified_SGB_2747|s__unclassified_SGB_2747	chr10:74777342	rs11001150	T	C	0.05039	1873	-0.1319	0.02284	9.004e-09	intergenic	ADK(dist=68039),KAT6B(dist=49071)	chr10:74777342	T	C	0.03983	1206	0.001916	0.02864	0.9467
k__Bacteria|p__Actinobacteriota|c__Coriobacteriia|o__Coriobacteriales|f__Atopobiaceae|g__Lancefieldella|s__unclassified_SGB_2805	chr16:68210297	rs147338164	C	CA	0.1536	1683	-0.1375	0.0238	9.01e-09	intronic	NFATC3	chr16:68210297	C	CA	0.07041	1125	-0.01448	0.02944	0.623
k__Bacteria|p__Firmicutes|c__Negativicutes|o__Selenomonadales|f__Selenomonadaceae|g__Centipeda|s__unclassified_SGB_175	chr2:201104637	rs189028663	C	T	0.007572	1882	-0.1324	0.02293	9.09e-09	intergenic	NDUFB3(dist=18886),CFLAR(dist=11467)	chr2:201104637	C	T	0.005689	1216	0.002606	0.02876	0.9278
k__Bacteria|p__Firmicutes|c__Bacilli|o__Staphylococcales|f__Gemellaceae|g__Gemella|s__unclassified_SGB_2314	chr12:116645755	rs1566021	A	C	0.3982	1907	-0.1294	0.02242	9.108e-09	intergenic	MAP1LC3B2(dist=69162),C12orf49(dist=67565)	chr12:116645755	A	C	0.3722	1233	0.01167	0.02853	0.6827
k__Bacteria|p__Actinobacteriota|c__Coriobacteriia|o__Coriobacteriales|f__Atopobiaceae|g__Lancefieldella|s__Lancefieldella_sp000564995_SGB_1038	chr16:68211510	rs200230482	T	TTTGTTG	0.1097	1847	-0.1325	0.02296	9.128e-09	intronic	NFATC3	chr16:68211510	T	TTTGTTG	0.08539	1209	-0.004083	0.0288	0.8873
k__Bacteria|p__Actinobacteriota|c__Coriobacteriia|o__Coriobacteriales|f__Atopobiaceae|g__Lancefieldella|s__unclassified_SGB_1446	chr5:129315252	rs149653510	G	T	0.005483	1914	-0.1298	0.02249	9.139e-09	intergenic	ISOC1(dist=201226),MIR4460(dist=81810)	chr5:129315252	G	T	0.002686	1238	-0.03614	0.02803	0.1976
k__Bacteria|p__Firmicutes|c__Bacilli|o__Lactobacillales|f__Aerococcaceae|g__Granulicatella|s__unclassified_SGB_3154	chr22:39340686	chr22:39340686	CTT	CT	0.2663	1899	-0.1318	0.02284	9.149e-09	intergenic	RPL3(dist=21021),SYNGR1(dist=9263)	chr22:39340686	CT	C	0.3966	1068	-0.06083	0.03066	0.04752
k__Bacteria|p__Firmicutes|c__Negativicutes|o__Selenomonadales|f__Selenomonadaceae|g__Centipeda|s__Centipeda_sp001683335_SGB_135	chr10:1324915	rs57601763	C	T	0.08172	1894	0.1299	0.02251	9.189e-09	intronic	ADARB2	chr10:1324915	C	T	0.07162	1232	0.02986	0.02833	0.2921
k__Bacteria|p__Firmicutes|c__Bacilli|o__Lactobacillales|f__Streptococcaceae|g__Streptococcus|s__Streptococcus_mitis_L_SGB_538	chr11:127203831	rs7113302	G	T	0.1924	1907	0.1272	0.02205	9.249e-09	intergenic	LOC101929473(dist=102525),LOC101929497(dist=67239)	chr11:127203831	G	T	0.207	1203	-0.05044	0.02862	0.07822
k__Bacteria|p__Actinobacteriota|c__Coriobacteriia|o__Coriobacteriales|f__Atopobiaceae|g__Lancefieldella|s__Lancefieldella_sp000564995_SGB_2467	chr1:9483532	rs189159912	A	G	0.02219	1836	-0.1331	0.02306	9.254e-09	intergenic	LOC100506022(dist=54536),SLC25A33(dist=55937)	chr1:9483532	A	G	0.01908	1241	0.02999	0.02836	0.2906
k__Bacteria|p__Bacteroidota|c__Bacteroidia|o__Bacteroidales|f__Bacteroidaceae|g__Bacteroides|s__Bacteroides_pyogenes_A_SGB_637	chr12:56018982	rs140326963	T	C	0.005222	1906	-0.1288	0.02233	9.26e-09	ncRNA_intronic	LOC105369781	chr12:56018982	T	C	0.006693	1236	-0.02011	0.02819	0.4757
k__Bacteria|p__Fusobacteriota|c__Fusobacteriia|o__Fusobacteriales|f__Fusobacteriaceae|g__Fusobacterium|s__unclassified_SGB_1814	chr1:183353641	rs368021646	T	C	0.007833	1902	-0.1307	0.02266	9.297e-09	intronic	NMNAT2	chr1:183353641	T	C	0.008701	1233	-0.03281	0.02819	0.2447
k__Bacteria|p__Actinobacteriota|c__Actinobacteria|o__Actinomycetales|f__Actinomycetaceae|g__Actinomyces|s__Actinomyces_johnsonii_SGB_136	chrX:152898108	chrX:152898108	A	ACCGCGCCCCGCGCC	0.4154	1778	0.133	0.02304	9.299e-09	intergenic	NSDHL(dist=28745),ZNF185(dist=16334)	NA	NA	NA	NA
k__Bacteria|p__Proteobacteria|c__Gammaproteobacteria|o__Burkholderiales|f__Neisseriaceae|g__Neisseria|s__Neisseria_meningitidis_A_SGB_552	chr8:107292382	rs141022249	G	C	0.01645	1886	-0.1287	0.02232	9.356e-09	intronic	ANGPT1	chr8:107292382	G	C	0.01037	1224	-0.01381	0.02832	0.626
k__Bacteria|p__Firmicutes|c__Clostridia|o__Peptostreptococcales|f__Filifactoraceae|g__Peptoanaerobacter|s__unclassified_SGB_555	chrX:5416233	chrX:5416233	A	G	0.2671	1902	0.1303	0.02258	9.36e-09	intergenic	LOC101928201(dist=782661),NLGN4X(dist=473793)	NA	NA	NA	NA
k__Bacteria|p__Proteobacteria|c__Gammaproteobacteria|o__Enterobacterales|f__Pasteurellaceae|g__Aggregatibacter|s__unclassified_SGB_2851	chr11:14233717	rs7112471	C	T	0.3543	1896	0.1289	0.02235	9.373e-09	intronic	SPON1	chr11:14233717	C	T	0.3269	1192	0.03931	0.02899	0.1754
k__Bacteria|p__Bacteroidota|c__Bacteroidia|o__Flavobacteriales|f__Flavobacteriaceae|g__Capnocytophaga|s__unclassified_SGB_3186	chr7:62431416	chr7:62431416	C	T	0.007833	1894	0.1294	0.02243	9.449e-09	intergenic	ZNF733P(dist=859876)	chr7:62431416	C	T	0.02277	1224	0.02727	0.02818	0.3335
k__Bacteria|p__Firmicutes|c__Negativicutes|o__Veillonellales|f__Veillonellaceae|g__F0422|s__unclassified_SGB_392	chr22:15319907	rs131504	A	T	0.271	1905	0.1296	0.02248	9.474e-09	intergenic	OR11H1(dist=208252)	chr22:15319907	A	T	0.2055	1236	0.1012	0.02838	0.0003769
k__Bacteria|p__Firmicutes|c__Clostridia|o__Lachnospirales|f__Vallitaleaceae|g__W11650|s__unclassified_SGB_2067	chr2:108614699	rs139755342	T	A	0.0047	1880	-0.1301	0.02257	9.486e-09	intronic	LIMS1	chr2:108614699	T	A	0.004701	1203	-0.0811	0.02833	0.004266
k__Bacteria|p__Patescibacteria|c__Saccharimonadia|o__Saccharimonadales|f__Saccharimonadaceae|g__unclassified_SGB_1251	chr12:131876754	rs141509778	T	C	0.009138	1847	-0.1332	0.0231	9.559e-09	intergenic	MMP17(dist=24983),ULK1(dist=17980)	chr12:131876754	T	C	0.008367	1189	0.03398	0.02901	0.2417
k__Bacteria|p__Firmicutes|c__Bacilli|o__Lactobacillales|f__Streptococcaceae|g__Streptococcus|s__unclassified_SGB_2153	chr8:125911135	rs201939508	A	AT	0.007572	1901	0.1298	0.02252	9.636e-09	intergenic	TRIB1(dist=472730),LINC00861(dist=11388)	chr8:125911135	A	AT	0.01899	1077	0.01333	0.03012	0.6582
k__Bacteria|p__Firmicutes|c__Negativicutes|o__Veillonellales|f__Veillonellaceae|g__Veillonella|s__Veillonella_parvula_SGB_226	chrX:129263084	chrX:129263084	A	G	0.1136	1903	-0.1301	0.02258	9.745e-09	intergenic	ACTRT1(dist=1210681),SMARCA1(dist=183417)	NA	NA	NA	NA
k__Bacteria|p__Actinobacteriota|c__Actinobacteria|o__Actinomycetales|f__Actinomycetaceae|g__Actinomyces|s__unclassified_SGB_2337	chr2:145661602	rs16825339	T	C	0.1133	1881	-0.1314	0.02281	9.821e-09	intergenic	TEX41(dist=584878),PABPC1P2(dist=925455)	chr2:145661602	T	C	0.09304	1220	0.05103	0.0286	0.07465
k__Bacteria|p__Actinobacteriota|c__Actinobacteria|o__Actinomycetales|f__Actinomycetaceae|g__Actinomyces|s__unclassified_SGB_2337	chr2:145663988	rs72857408	G	C	0.1133	1881	-0.1314	0.02281	9.821e-09	intergenic	TEX41(dist=587264),PABPC1P2(dist=923069)	chr2:145663988	G	C	0.09839	1220	0.05239	0.02859	0.06715
k__Bacteria|p__Actinobacteriota|c__Actinobacteria|o__Actinomycetales|f__Actinomycetaceae|g__Actinomyces|s__unclassified_SGB_2337	chr2:145664018	rs72857410	T	A	0.1133	1881	-0.1314	0.02281	9.821e-09	intergenic	TEX41(dist=587294),PABPC1P2(dist=923039)	chr2:145664018	T	A	0.09806	1220	0.0559	0.02858	0.05075
k__Bacteria|p__Proteobacteria|c__Gammaproteobacteria|o__Burkholderiales|f__Neisseriaceae|g__Neisseria|s__unclassified_SGB_1275	chr5:15123146	rs7713464	C	T	0.09217	1887	-0.1283	0.02228	9.859e-09	intergenic	ANKH(dist=251361),LINC02149(dist=68500)	chr5:15123146	C	T	0.09036	1231	-0.000269	0.02819	0.9924
k__Bacteria|p__Firmicutes|c__Bacilli|o__Staphylococcales|f__Gemellaceae|g__Gemella|s__unclassified_SGB_2314	chr12:116645744	rs1566020	A	G	0.3979	1907	-0.1291	0.02242	9.888e-09	intergenic	MAP1LC3B2(dist=69151),C12orf49(dist=67576)	chr12:116645744	A	G	0.3722	1233	0.01167	0.02853	0.6827
k__Bacteria|p__Firmicutes|c__Bacilli|o__Lactobacillales|f__Streptococcaceae|g__Streptococcus|s__Streptococcus_mitis_AT_SGB_1319	chr11:127203831	rs7113302	G	T	0.1924	1904	0.1274	0.02212	9.964e-09	intergenic	LOC101929473(dist=102525),LOC101929497(dist=67239)	chr11:127203831	G	T	0.207	1202	-0.04861	0.02851	0.08841
k__Bacteria|p__Bacteroidota|c__Bacteroidia|o__Bacteroidales|f__Bacteroidaceae|g__Prevotella|s__Prevotella_veroralis_SGB_2443	chr22:48359319	rs77437255	T	G	0.008616	1906	-0.1315	0.02285	1.017e-08	intergenic	MIR3201(dist=84904),FAM19A5(dist=130141)	chr22:48359319	T	G	0.007697	1236	-0.01575	0.02853	0.581
k__Bacteria|p__Patescibacteria|c__Saccharimonadia|o__Saccharimonadales|f__Saccharimonadaceae|g__Saccharimonas|s__unclassified_SGB_271	chr22:15380807	rs4911737	G	T	0.4007	1895	0.1301	0.02262	1.023e-08	intergenic	OR11H1(dist=147352)	chr22:15380807	G	T	0.4879	1073	0.1021	0.0299	0.0006631
k__Bacteria|p__Bacteroidota|c__Bacteroidia|o__Bacteroidales|f__Porphyromonadaceae|g__Porphyromonas|s__unclassified_SGB_2049	chr11:7007588	rs34957295	C	T	0.02037	1881	-0.1315	0.02286	1.029e-08	intronic	ZNF214	chr11:7007588	C	T	0.01606	1222	-0.007877	0.02873	0.784
k__Bacteria|p__Actinobacteriota|c__Coriobacteriia|o__Coriobacteriales|f__Atopobiaceae|g__Lancefieldella|s__Lancefieldella_sp000564995_SGB_1038	chr16:68149161	rs9938553	A	T	0.1102	1847	-0.1322	0.02297	1.031e-08	intronic	NFATC3	chr16:68149161	A	T	0.1094	1241	-0.01302	0.02834	0.6461
k__Bacteria|p__Actinobacteriota|c__Coriobacteriia|o__Coriobacteriales|f__Atopobiaceae|g__Lancefieldella|s__unclassified_SGB_1312	chr16:68224125	rs754097659	TA	TTAAA	0.08792	1837	-0.1328	0.02309	1.035e-08	intronic	NFATC3	chr16:68224125	TA	TTAAA	0.05282	1165	-0.03839	0.02928	0.19
k__Bacteria|p__Firmicutes|c__Negativicutes|o__Veillonellales|f__Veillonellaceae|g__F0422|s__unclassified_SGB_392	chr22:15783282	rs5991991	T	C	0.4343	1887	0.1302	0.02264	1.041e-08	intergenic	LINC01297(dist=4993),DUXAP8(dist=1672)	chr22:15783282	C	T	0.4138	878	-0.09563	0.03187	0.00277
k__Bacteria|p__Firmicutes|c__Bacilli|o__Erysipelotrichales|f__Erysipelatoclostridiaceae|g__Eggerthia	chr17:22672014	rs376732713	TG	TGG	0.4643	1832	-0.133	0.02314	1.059e-08	intergenic	MTRNR2L1(dist=147349)	chr17:22672014	TG	TGG	0.3313	1167	-0.09077	0.02917	0.001903
k__Bacteria|p__Patescibacteria|c__Saccharimonadia|o__Saccharimonadales|f__Saccharimonadaceae|g__Saccharimonas|s__unclassified_SGB_271	chr22:15379481	rs4911739	A	G	0.3916	1906	0.1296	0.02256	1.059e-08	intergenic	OR11H1(dist=148678)	chr22:15379481	A	G	0.4572	1155	0.06936	0.0293	0.01811
k__Bacteria|p__Firmicutes|c__Negativicutes|o__Veillonellales|f__Veillonellaceae|g__Veillonella|s__Veillonella_parvula_SGB_226	chrX:129281211	chrX:129281211	A	C	0.108	1895	-0.1301	0.02264	1.067e-08	intergenic	ACTRT1(dist=1228808),SMARCA1(dist=165290)	NA	NA	NA	NA
k__Bacteria|p__Firmicutes|c__Bacilli|o__Erysipelotrichales|f__Erysipelatoclostridiaceae|g__Eggerthia	chr17:22496448	rs11868258	C	T	0.3781	1912	-0.1306	0.02274	1.081e-08	intergenic	FLJ36000(dist=82707),MTRNR2L1(dist=26663)	chr17:22496448	C	T	0.3849	1239	-0.1021	0.02819	0.0003041
k__Bacteria|p__Fusobacteriota|c__Fusobacteriia|o__Fusobacteriales|f__Fusobacteriaceae|g__Fusobacterium|s__Fusobacterium_periodonticum_C_SGB_3038	chr7:52000893	rs2216886	A	G	0.1514	1903	0.129	0.02249	1.115e-08	intergenic	COBL(dist=684032),POM121L12(dist=1034763)	chr7:52000893	A	G	0.1633	1236	-0.04592	0.02815	0.1031
k__Bacteria|p__Firmicutes|c__Bacilli|o__Erysipelotrichales|f__Erysipelotrichaceae|g__Solobacterium|s__unclassified_SGB_2613	chr9:66877922	rs180972233	C	T	0.007572	1899	-0.1299	0.02264	1.12e-08	intergenic	LOC642929(dist=713016),ZNF658(dist=22803)	chr9:66877922	C	T	0.007623	1189	-0.00925	0.02894	0.7493
k__Bacteria|p__Actinobacteriota|c__Actinobacteria|o__Actinomycetales|f__Actinomycetaceae|g__Actinomyces|s__unclassified_SGB_2337	chr2:145670609	rs72857419	C	T	0.1151	1881	-0.1308	0.02281	1.141e-08	intergenic	TEX41(dist=593885),PABPC1P2(dist=916448)	chr2:145670609	C	T	0.1024	1220	0.05683	0.02857	0.04692
k__Bacteria|p__Campylobacterota|c__Campylobacteria|o__Campylobacterales|f__Campylobacteraceae|g__Campylobacter_A|s__unclassified_SGB_1351	chr20:26081282	rs771023984	G	A	0.02219	1896	0.1298	0.02264	1.142e-08	ncRNA_exonic	FAM182A	chr20:26081282	G	A	0.00997	1120	0.02787	0.02993	0.3521
k__Bacteria|p__Actinobacteriota|c__Coriobacteriia|o__Coriobacteriales|f__Atopobiaceae|g__Lancefieldella|s__unclassified_SGB_2019	chr1:248234279	rs566757308	A	AT	0.01123	1915	-0.1297	0.02263	1.155e-08	intergenic	OR2M3(dist=30273),OR2M4(dist=4650)	chr1:248234279	A	AT	0.01745	1213	0.01408	0.02861	0.6227
k__Bacteria|p__Firmicutes|c__Negativicutes|o__Veillonellales|f__Veillonellaceae|g__Veillonella|s__Veillonella_parvula_SGB_226	chrX:129261134	chrX:129261134	T	A	0.1084	1903	-0.1294	0.02258	1.156e-08	intergenic	ACTRT1(dist=1208731),SMARCA1(dist=185367)	NA	NA	NA	NA
k__Bacteria|p__Fusobacteriota|c__Fusobacteriia|o__Fusobacteriales|f__Fusobacteriaceae|g__Fusobacterium|s__unclassified_SGB_1140	chr6:140322219	rs369131045	C	CA	0.005744	1898	-0.129	0.02251	1.161e-08	intergenic	MIR3668(dist=116893),MIR4465(dist=361595)	chr6:140322219	CAA	CA	0.01422	1190	0.02433	0.02889	0.3998
k__Bacteria|p__Bacteroidota|c__Bacteroidia|o__Bacteroidales|f__Porphyromonadaceae|g__Porphyromonas|s__unclassified_SGB_2049	chr11:7040551	rs969233	A	G	0.02037	1881	-0.131	0.02285	1.164e-08	intronic	NLRP14	chr11:7040551	A	G	0.01573	1222	-0.02444	0.02872	0.3949
k__Bacteria|p__Patescibacteria|c__Saccharimonadia|o__Saccharimonadales|f__Saccharimonadaceae|g__Saccharimonas|s__unclassified_SGB_271	chr22:15529978	rs2000508	G	A	0.336	1906	0.1293	0.02257	1.17e-08	downstream	OR11H1(dist=839)	chr22:15529978	G	A	0.1483	1102	0.0225	0.0306	0.4623
k__Bacteria|p__Actinobacteriota|c__Coriobacteriia|o__Coriobacteriales|f__Atopobiaceae|g__Lancefieldella|s__unclassified_SGB_2805	chr6:154401902	rs146265263	A	G	0.01906	1847	-0.1297	0.02264	1.172e-08	intergenic	IPCEF1(dist=45136),CNKSR3(dist=3397)	chr6:154401902	A	G	0.02075	1241	-0.02823	0.02785	0.311
k__Bacteria|p__Actinobacteriota|c__Coriobacteriia|o__Coriobacteriales|f__Atopobiaceae|g__Lancefieldella|s__unclassified_SGB_2805	chr16:68047438	rs116821144	G	A	0.1107	1847	-0.1309	0.02284	1.173e-08	intronic	DUS2	chr16:68047438	G	A	0.1058	1241	-0.01702	0.02802	0.5435
k__Bacteria|p__Firmicutes|c__Bacilli|o__Lactobacillales|f__Aerococcaceae|g__Granulicatella|s__unclassified_SGB_1445	chr7:30663841	rs74966925	T	C	0.01593	1896	-0.1301	0.02271	1.175e-08	intronic	CRHR2	chr7:30663841	T	C	0.01807	1233	-0.05994	0.02837	0.03479
k__Bacteria|p__Actinobacteriota|c__Coriobacteriia|o__Coriobacteriales|f__Atopobiaceae|g__Lancefieldella|s__unclassified_SGB_2805	chr16:68050118	rs12598256	A	G	0.1112	1847	-0.1309	0.02284	1.175e-08	intronic	DUS2	chr16:68050118	A	G	0.1094	1241	-0.006831	0.02804	0.8075
k__Bacteria|p__Actinobacteriota|c__Coriobacteriia|o__Coriobacteriales|f__Atopobiaceae|g__Lancefieldella|s__unclassified_SGB_2805	chr16:68052202	rs7201591	G	A	0.1112	1847	-0.1309	0.02284	1.175e-08	intronic	DUS2	chr16:68052202	G	A	0.1081	1241	-0.008291	0.02803	0.7674
k__Bacteria|p__Firmicutes|c__Bacilli|o__Erysipelotrichales|f__Erysipelatoclostridiaceae|g__Eggerthia	chr17:26937708	rs200761659	A	G	0.4478	1912	0.1303	0.02274	1.182e-08	intergenic	LOC105371703(dist=134681)	chr17:26937708	A	G	0.3876	1139	0.08301	0.02968	0.005247
k__Bacteria|p__Spirochaetota|c__Spirochaetia|o__Treponematales|f__Treponemataceae|g__Treponema_D|s__unclassified_SGB_79	chr1:53099456	rs1629126	T	C	0.241	1915	0.126	0.02199	1.186e-08	intronic	SLC1A7	chr1:53099456	T	C	0.1915	1165	0.0159	0.02913	0.5854
k__Bacteria|p__Actinobacteriota|c__Coriobacteriia|o__Coriobacteriales|f__Atopobiaceae|g__Lancefieldella|s__Lancefieldella_sp000564995_SGB_1038	chr16:68243979	rs7189155	C	G	0.1084	1847	-0.1315	0.02296	1.187e-08	intergenic	ESRP2(dist=7746),PLA2G15(dist=1365)	chr16:68243979	C	G	0.1078	1241	-0.01112	0.0283	0.6944
k__Bacteria|p__Actinobacteriota|c__Actinobacteria|o__Actinomycetales|f__Actinomycetaceae|g__Actinomyces|s__unclassified_SGB_2337	chr2:145661479	rs17489400	C	A	0.1131	1881	-0.1306	0.02281	1.192e-08	intergenic	TEX41(dist=584755),PABPC1P2(dist=925578)	chr2:145661479	C	A	0.09237	1220	0.05701	0.02858	0.04629
k__Bacteria|p__Firmicutes|c__Bacilli|o__Erysipelotrichales|f__Erysipelatoclostridiaceae|g__Eggerthia	chr17:27044143	rs186774291	G	A	0.4802	1912	0.1302	0.02274	1.196e-08	intergenic	LOC105371703(dist=28246)	chr17:27044143	G	A	0.4977	1239	0.113	0.02831	6.946e-05
k__Bacteria|p__Firmicutes|c__Clostridia|o__TANB77|f__CAG-508|g__CAG-793|s__unclassified_SGB_2346	chr21:39276977	rs148464075	C	T	0.01123	1901	-0.1296	0.02264	1.199e-08	intronic	BRWD1	chr21:39276977	C	T	0.01205	1232	0.04161	0.02844	0.1438
k__Bacteria|p__Actinobacteriota|c__Coriobacteriia|o__Coriobacteriales|f__Atopobiaceae|g__Lancefieldella|s__Lancefieldella_sp000564995_SGB_1854	chr5:129315252	rs149653510	G	T	0.005483	1854	-0.1303	0.02276	1.205e-08	intergenic	ISOC1(dist=201226),MIR4460(dist=81810)	chr5:129315252	G	T	0.002686	1204	0.01384	0.02865	0.6292
k__Bacteria|p__Firmicutes|c__Bacilli|o__Erysipelotrichales|f__Erysipelatoclostridiaceae|g__Eggerthia	chr17:22490379	rs34542118	T	A	0.3734	1912	-0.1302	0.02275	1.209e-08	intergenic	FLJ36000(dist=76638),MTRNR2L1(dist=32732)	chr17:22490379	T	A	0.3842	1239	-0.1028	0.02826	0.0002851
k__Bacteria|p__Firmicutes|c__Clostridia|o__TANB77|f__CAG-508|g__CAG-793|s__unclassified_SGB_2346	chr21:39194856	rs139099576	A	G	0.01175	1901	-0.1296	0.02263	1.209e-08	UTR3	BRWD1(NM_033656:c.*1403T>A)	chr21:39194856	A	G	0.01339	1232	0.01614	0.02843	0.5704
k__Bacteria|p__Firmicutes|c__Bacilli|o__Lactobacillales|f__Streptococcaceae|g__Streptococcus|s__unclassified_SGB_2430	chr11:127203831	rs7113302	G	T	0.1924	1907	0.1287	0.02248	1.212e-08	intergenic	LOC101929473(dist=102525),LOC101929497(dist=67239)	chr11:127203831	G	T	0.207	1203	-0.04663	0.0285	0.102
k__Bacteria|p__Firmicutes|c__Bacilli|o__Erysipelotrichales|f__Erysipelatoclostridiaceae|g__Eggerthia	chr17:22482558	rs907705	C	G	0.3778	1912	-0.1301	0.02275	1.232e-08	intergenic	FLJ36000(dist=68817),MTRNR2L1(dist=40553)	chr17:22482558	C	G	0.3862	1239	-0.1006	0.02824	0.0003811
k__Bacteria|p__Patescibacteria|c__Saccharimonadia|o__Saccharimonadales|f__Saccharimonadaceae|g__TM7x|s__unclassified_SGB_1313	chr15:23804466	rs112543238	TG	T	0.1428	1865	0.1308	0.02287	1.232e-08	intergenic	NDN(dist=117163),PWRN4(dist=170681)	chr15:23804466	TG	T	0.1449	1210	0.006336	0.02885	0.8262
k__Bacteria|p__Fusobacteriota|c__Fusobacteriia|o__Fusobacteriales|f__Fusobacteriaceae|g__Fusobacterium|s__Fusobacterium_periodonticum_C_SGB_3038	chr7:51997009	rs7801309	G	A	0.1512	1903	0.1286	0.02249	1.233e-08	intergenic	COBL(dist=680148),POM121L12(dist=1038647)	chr7:51997009	G	A	0.1623	1236	-0.04691	0.02815	0.09596
k__Bacteria|p__Fusobacteriota|c__Fusobacteriia|o__Fusobacteriales|f__Fusobacteriaceae|g__Fusobacterium|s__Fusobacterium_periodonticum_C_SGB_3038	chr7:51998403	rs2194591	C	T	0.1512	1903	0.1286	0.02249	1.233e-08	intergenic	COBL(dist=681542),POM121L12(dist=1037253)	chr7:51998403	C	T	0.1637	1236	-0.04061	0.02822	0.1504
k__Bacteria|p__Fusobacteriota|c__Fusobacteriia|o__Fusobacteriales|f__Fusobacteriaceae|g__Fusobacterium|s__Fusobacterium_periodonticum_C_SGB_3038	chr7:52003103	rs397727663	T	TA	0.1512	1903	0.1286	0.02249	1.233e-08	intergenic	COBL(dist=686242),POM121L12(dist=1032553)	chr7:52003103	T	TA	0.1637	1236	-0.03201	0.02818	0.2562
k__Bacteria|p__Firmicutes|c__Clostridia|o__4C28d-15|f__CAG-917|g__unclassified_SGB_2636|s__unclassified_SGB_2636	chr12:91462903	rs10859154	G	A	0.3133	1905	-0.1281	0.0224	1.235e-08	intergenic	DCN(dist=279779),LINC01619(dist=522073)	chr12:91462903	G	A	0.2908	1238	-0.02158	0.02838	0.4473
k__Bacteria|p__Actinobacteriota|c__Actinobacteria|o__Actinomycetales|f__Actinomycetaceae|g__Actinomyces|s__unclassified_SGB_2337	chr2:145673448	rs72857421	C	T	0.1162	1881	-0.1305	0.02282	1.246e-08	intergenic	TEX41(dist=596724),PABPC1P2(dist=913609)	chr2:145673448	C	T	0.1031	1220	0.05138	0.02858	0.07247
k__Bacteria|p__Spirochaetota|c__Spirochaetia|o__Treponematales|f__Treponemataceae|g__Treponema_D|s__unclassified_SGB_79	chr1:53097931	rs199684974	A	ACCTCGGTACACTCACACACCATG	0.2629	1915	0.1255	0.02194	1.25e-08	intronic	SLC1A7	chr1:53097931	A	ACCTCGGTACACTCACACACCATG	0.1725	1192	-0.01011	0.02875	0.7253
k__Bacteria|p__Firmicutes|c__Bacilli|o__Erysipelotrichales|f__Erysipelatoclostridiaceae|g__Eggerthia	chr17:26803852	rs36126964	G	A	0.4888	1912	-0.1298	0.02271	1.254e-08	intergenic	LOC105371703(dist=268537)	chr17:26803852	A	G	0.487	1046	0.09384	0.0303	0.002006
k__Bacteria|p__Firmicutes|c__Bacilli|o__Erysipelotrichales|f__Erysipelatoclostridiaceae|g__Eggerthia	chr17:22509320	rs11654492	A	C	0.376	1912	-0.13	0.02275	1.272e-08	intergenic	FLJ36000(dist=95579),MTRNR2L1(dist=13791)	chr17:22509320	A	C	0.3879	1215	-0.1046	0.02849	0.0002532
k__Bacteria|p__Proteobacteria|c__Gammaproteobacteria|o__Enterobacterales|f__Pasteurellaceae|g__Haemophilus_D|s__unclassified_SGB_3120	chr8:11364314	rs141610656	C	G	0.004439	1897	-0.131	0.02293	1.277e-08	ncRNA_intronic	TDH	chr8:11364314	C	G	0.008032	1228	-0.05953	0.0286	0.03757
k__Bacteria|p__Firmicutes|c__Bacilli|o__Lactobacillales|f__Streptococcaceae|g__Streptococcus|s__unclassified_SGB_564	chr6:108847098	rs186538194	T	C	0.005744	1905	0.126	0.02206	1.278e-08	intergenic	LINC00222(dist=77156),ARMC2(dist=1318)	chr6:108847098	T	C	0.004386	1231	-0.01182	0.02795	0.6725
k__Bacteria|p__Spirochaetota|c__Spirochaetia|o__Treponematales|f__Treponemataceae|g__Treponema_A|s__unclassified_SGB_3111	chr9:87993478	rs11142034	T	C	0.1715	1908	0.1259	0.02203	1.278e-08	intergenic	CDK20(dist=18698),LOC102724156(dist=72958)	chr9:87993478	T	C	0.1621	1201	0.02969	0.02909	0.3076
k__Bacteria|p__Firmicutes|c__Negativicutes|o__Veillonellales|f__Veillonellaceae|g__Veillonella|s__Veillonella_parvula_SGB_226	chrX:129273715	chrX:129273715	C	T	0.1081	1903	-0.129	0.02258	1.282e-08	intergenic	ACTRT1(dist=1221312),SMARCA1(dist=172786)	NA	NA	NA	NA
k__Bacteria|p__Bacteroidota|c__Bacteroidia|o__Bacteroidales|f__Bacteroidaceae|g__Prevotella|s__unclassified_SGB_1369	chr11:63975190	rs575032179	C	T	0.007311	1900	-0.1301	0.02277	1.295e-08	intronic	COX8A	chr11:63975190	C	T	0.007363	1233	-0.00607	0.02848	0.8313
k__Bacteria|p__Patescibacteria|c__Saccharimonadia|o__Saccharimonadales|f__Saccharimonadaceae|g__unclassified_SGB_1494	chr6:164286906	rs546379826	A	G	0.0047	1862	-0.1316	0.02304	1.303e-08	intergenic	LOC102724152(dist=615422),MEAT6(dist=506471)	chr6:164286906	A	G	0.003353	1214	-0.0264	0.02872	0.3581
k__Bacteria|p__Bacteroidota|c__Bacteroidia|o__Bacteroidales|f__Bacteroidaceae|g__unclassified_SGB_2747|s__unclassified_SGB_2747	chr10:74898392	rs11001196	C	T	0.06292	1873	-0.1303	0.02282	1.308e-08	intronic	KAT6B	chr10:74898392	C	T	0.05622	1206	0.009659	0.02872	0.7366
k__Bacteria|p__Actinobacteriota|c__Coriobacteriia|o__Coriobacteriales|f__Atopobiaceae|g__Lancefieldella|s__unclassified_SGB_1257	chr16:68052202	rs7201591	G	A	0.1112	1915	-0.1298	0.02274	1.308e-08	intronic	DUS2	chr16:68052202	G	A	0.1081	1241	0.01458	0.02833	0.6068
k__Bacteria|p__Firmicutes|c__Clostridia|o__4C28d-15|f__CAG-917|g__unclassified_SGB_2636|s__unclassified_SGB_2636	chr12:91464082	rs141818147	T	TTTAA	0.312	1905	-0.1279	0.02239	1.308e-08	intergenic	DCN(dist=280958),LINC01619(dist=520894)	chr12:91464082	T	TTTAA	0.2908	1238	-0.01306	0.02837	0.6453
k__Bacteria|p__Bacteroidota|c__Bacteroidia|o__Bacteroidales|f__Bacteroidaceae|g__Prevotella|s__Prevotella_aurantiaca_SGB_2854	chr11:42967315	rs11037188	C	G	0.2697	1904	-0.1291	0.02262	1.311e-08	intergenic	LOC100507205(dist=713625),HNRNPKP3(dist=294189)	chr11:42967315	C	G	0.2654	1236	0.007978	0.02849	0.7795
k__Bacteria|p__Firmicutes|c__Negativicutes|o__Veillonellales|f__Veillonellaceae|g__Veillonella|s__Veillonella_parvula_SGB_226	chrX:129264237	chrX:129264237	T	C	0.1089	1903	-0.1289	0.02258	1.312e-08	intergenic	ACTRT1(dist=1211834),SMARCA1(dist=182264)	NA	NA	NA	NA
k__Bacteria|p__Actinobacteriota|c__Coriobacteriia|o__Coriobacteriales|f__Atopobiaceae|g__Lancefieldella|s__Lancefieldella_sp000564995_SGB_1038	chr16:68105520	rs76984161	A	C	0.1094	1847	-0.1312	0.02297	1.315e-08	intronic	NFATC3	chr16:68105520	A	C	0.1111	1241	-0.0208	0.02835	0.4633
k__Bacteria|p__Actinobacteriota|c__Actinobacteria|o__Actinomycetales|f__Actinomycetaceae|g__Actinomyces|s__unclassified_SGB_2337	chr2:145678492	rs140616768	G	GC	0.1154	1881	-0.1303	0.02282	1.318e-08	intergenic	TEX41(dist=601768),PABPC1P2(dist=908565)	chr2:145678492	G	GC	0.09973	1220	0.04916	0.02859	0.08576
k__Bacteria|p__Actinobacteriota|c__Coriobacteriia|o__Coriobacteriales|f__Atopobiaceae|g__Lancefieldella|s__unclassified_SGB_2805	chr16:68218176	rs9928653	C	T	0.1112	1847	-0.1302	0.02281	1.319e-08	intronic	NFATC3	chr16:68218176	C	T	0.1111	1241	-0.01967	0.02807	0.4836
k__Bacteria|p__Bacteroidota|c__Bacteroidia|o__Bacteroidales|f__Bacteroidaceae|g__Alloprevotella|s__unclassified_SGB_73	chr1:31813141	rs117600791	C	A	0.00705	1912	0.1287	0.02255	1.328e-08	intronic	SPOCD1	chr1:31813141	C	A	0.006693	1240	0.03276	0.02813	0.2444
k__Bacteria|p__Bacteroidota|c__Bacteroidia|o__Bacteroidales|f__Porphyromonadaceae|g__Porphyromonas|s__unclassified_SGB_2049	chr11:7060903	rs35898585	T	C	0.01984	1881	-0.1305	0.02286	1.333e-08	intronic	NLRP14	chr11:7060903	T	C	0.01539	1222	-0.01493	0.02873	0.6034
k__Bacteria|p__Firmicutes|c__Clostridia|o__Lachnospirales|f__Lachnospiraceae|g__Stomatobaculum|s__unclassified_SGB_48	chr2:167857565	rs35867406	A	G	0.06214	1901	0.127	0.02226	1.336e-08	ncRNA_intronic	LOC105616981	chr2:167857565	A	G	0.06158	1237	0.0415	0.02808	0.1397
k__Bacteria|p__Spirochaetota|c__Spirochaetia|o__Treponematales|f__Treponemataceae|g__Treponema_B|s__Treponema_B_denticola_SGB_3534	chr2:9380464	rs551076963	T	C	0.006005	1881	-0.1295	0.0227	1.348e-08	intronic	ASAP2	chr2:9380464	T	C	0.006693	1219	0.04401	0.02845	0.1221
k__Bacteria|p__Actinobacteriota|c__Coriobacteriia|o__Coriobacteriales|f__Atopobiaceae|g__Lancefieldella|s__unclassified_SGB_3043	chr19:19564398	rs994880531	T	G	0.0047	1915	-0.1289	0.02259	1.35e-08	intronic	PBX4	chr19:19564398	T	G	0.004449	1213	0.02055	0.02869	0.4741
k__Bacteria|p__Actinobacteriota|c__Actinobacteria|o__Actinomycetales|f__Bifidobacteriaceae|g__Scardovia|s__Scardovia_wiggsiae_SGB_247	chr1:178809003	rs150315923	T	C	0.008094	1915	-0.1288	0.02257	1.352e-08	intronic	RALGPS2	chr1:178809003	T	C	0.005355	1241	-0.02814	0.02832	0.3206
k__Bacteria|p__Firmicutes|c__Bacilli|o__Erysipelotrichales|f__Erysipelatoclostridiaceae|g__Eggerthia	chr17:22486043	rs1512844	T	A	0.3773	1912	-0.1297	0.02275	1.357e-08	intergenic	FLJ36000(dist=72302),MTRNR2L1(dist=37068)	chr17:22486043	T	A	0.3785	1239	-0.09994	0.02823	0.0004139
k__Bacteria|p__Patescibacteria|c__Saccharimonadia|o__Saccharimonadales|f__Saccharimonadaceae|g__TM7x|s__unclassified_SGB_1313	chr15:23804681	rs76829582	T	A	0.1428	1865	0.1305	0.02287	1.366e-08	intergenic	NDN(dist=117378),PWRN4(dist=170466)	chr15:23804681	T	A	0.1466	1210	0.005418	0.02883	0.8509
k__Bacteria|p__Actinobacteriota|c__Coriobacteriia|o__Coriobacteriales|f__Atopobiaceae|g__Lancefieldella|s__Lancefieldella_sp000564995_SGB_1038	chr16:68133068	rs56230350	C	A	0.1099	1847	-0.131	0.02298	1.366e-08	intronic	NFATC3	chr16:68133068	C	A	0.1104	1241	-0.01725	0.02832	0.5425
k__Bacteria|p__Campylobacterota|c__Campylobacteria|o__Campylobacterales|f__Campylobacteraceae|g__Campylobacter_A|s__Campylobacter_A_concisus_I_SGB_209	chr2:175191617	rs181011989	G	A	0.005483	1910	-0.1277	0.0224	1.373e-08	intergenic	ATP5MC3(dist=9855),LNPK(dist=732275)	chr2:175191617	G	A	0.002013	1234	-0.02477	0.02799	0.3764
k__Bacteria|p__Actinobacteriota|c__Actinobacteria|o__Actinomycetales|f__Actinomycetaceae|g__Actinomyces|s__Actinomyces_oris_B_SGB_568	chr11:104170469	rs146404211	G	A	0.01436	1909	0.1274	0.02235	1.377e-08	intergenic	PDGFD(dist=6170),MIR7641-1(dist=82122)	chr11:104170469	G	A	0.01473	1233	0.04611	0.02833	0.1039
k__Bacteria|p__Firmicutes|c__Negativicutes|o__Veillonellales|f__Veillonellaceae|g__F0422|s__unclassified_SGB_392	chr22:15371634	rs4911743	G	C	0.4167	1905	0.1283	0.0225	1.38e-08	intergenic	OR11H1(dist=156525)	chr22:15371634	G	C	0.4664	1165	0.1135	0.02899	9.606e-05
k__Bacteria|p__Firmicutes|c__Bacilli|o__Erysipelotrichales|f__Erysipelatoclostridiaceae|g__Eggerthia	chr17:26982170	rs11655572	G	A	0.4802	1912	0.1294	0.0227	1.383e-08	intergenic	LOC105371703(dist=90219)	chr17:26982170	G	A	0.4736	1239	0.1023	0.02832	0.0003147
k__Bacteria|p__Fusobacteriota|c__Fusobacteriia|o__Fusobacteriales|f__Fusobacteriaceae|g__Fusobacterium|s__Fusobacterium_massiliense_SGB_586	chr13:56305754	rs187322310	C	T	0.005222	1899	0.1279	0.02243	1.384e-08	intergenic	MIR5007(dist=1131206),PRR20D(dist=835164)	chr13:56305754	C	T	0.006693	1230	0.05066	0.02832	0.07391
k__Bacteria|p__Actinobacteriota|c__Coriobacteriia|o__Coriobacteriales|f__Atopobiaceae|g__Lancefieldella|s__Lancefieldella_sp000564995_SGB_1038	chr16:68167975	rs7188900	A	G	0.1107	1847	-0.131	0.02298	1.384e-08	intronic	NFATC3	chr16:68167975	A	G	0.1051	1241	-0.02227	0.02829	0.4313
k__Bacteria|p__Actinobacteriota|c__Coriobacteriia|o__Coriobacteriales|f__Atopobiaceae|g__Lancefieldella|s__unclassified_SGB_2805	chr16:68048624	rs12445533	G	A	0.111	1847	-0.1302	0.02283	1.39e-08	intronic	DUS2	chr16:68048624	G	A	0.1108	1241	-0.008831	0.02804	0.7529
k__Bacteria|p__Actinobacteriota|c__Coriobacteriia|o__Coriobacteriales|f__Atopobiaceae|g__Lancefieldella|s__unclassified_SGB_2805	chr16:68050691	rs79323429	G	A	0.111	1847	-0.1302	0.02283	1.39e-08	intronic	DUS2	chr16:68050691	G	A	0.1084	1241	-0.003122	0.028	0.9112
k__Bacteria|p__Actinobacteriota|c__Coriobacteriia|o__Coriobacteriales|f__Atopobiaceae|g__Lancefieldella|s__unclassified_SGB_2805	chr16:68052753	rs113258243	T	C	0.1107	1847	-0.1302	0.02283	1.39e-08	intronic	DUS2	chr16:68052753	T	C	0.1081	1241	-0.005636	0.02802	0.8406
k__Bacteria|p__Actinobacteriota|c__Coriobacteriia|o__Coriobacteriales|f__Atopobiaceae|g__Lancefieldella|s__unclassified_SGB_2805	chr16:68054582	rs11555011	G	A	0.111	1847	-0.1302	0.02283	1.39e-08	exonic	DUS2	chr16:68054582	G	A	0.1068	1241	0.005717	0.02803	0.8384
k__Bacteria|p__Actinobacteriota|c__Coriobacteriia|o__Coriobacteriales|f__Atopobiaceae|g__Lancefieldella|s__unclassified_SGB_2805	chr16:68055675	rs75909028	C	A	0.111	1847	-0.1302	0.02283	1.39e-08	intronic	DUS2	chr16:68055675	C	A	0.1114	1241	-0.000408	0.02807	0.9884
k__Bacteria|p__Firmicutes|c__Bacilli|o__Erysipelotrichales|f__Erysipelatoclostridiaceae|g__Eggerthia	chr17:22482862	rs907706	G	A	0.3778	1912	-0.1296	0.02274	1.391e-08	intergenic	FLJ36000(dist=69121),MTRNR2L1(dist=40249)	chr17:22482862	G	A	0.3839	1239	-0.1019	0.02822	0.0003166
k__Bacteria|p__Spirochaetota|c__Spirochaetia|o__Treponematales|f__Treponemataceae|g__Treponema_C|s__unclassified_SGB_1992	chr7:75797261	rs10275995	A	G	0.06293	1862	-0.1271	0.0223	1.392e-08	intergenic	CCL26(dist=7515),CCL24(dist=14535)	chr7:75797261	A	G	0.1167	788	-0.04824	0.03193	0.1312
k__Bacteria|p__Firmicutes|c__Bacilli|o__Staphylococcales|f__Gemellaceae|g__Gemella|s__Gemella_morbillorum_SGB_349	chr2:32598138	chr2:32598138	CTT	CT	0.01366	1855	-0.1315	0.02307	1.393e-08	intronic	BIRC6	chr2:32598138	C	CT	0.006281	1185	0.02263	0.02886	0.4331
k__Bacteria|p__Bacteroidota|c__Bacteroidia|o__Bacteroidales|f__Porphyromonadaceae|g__Porphyromonas|s__Porphyromonas_catoniae_SGB_3071	chr2:109339427	rs188481608	A	T	0.01253	1888	-0.1277	0.0224	1.396e-08	intronic	SH3RF3	chr2:109339427	A	T	0.007028	1230	-0.0108	0.02854	0.7052
k__Bacteria|p__Patescibacteria|c__Saccharimonadia|o__Saccharimonadales|f__Saccharimonadaceae|g__Saccharimonas|s__unclassified_SGB_271	chr22:15513247	rs2078653	C	T	0.3742	1899	0.1286	0.02257	1.4e-08	intergenic	OR11H1(dist=14912)	chr22:15513247	C	T	0.3892	1237	0.1225	0.02823	1.551e-05
k__Bacteria|p__Bacteroidota|c__Bacteroidia|o__Bacteroidales|f__Porphyromonadaceae|g__Porphyromonas|s__unclassified_SGB_2049	chr11:6995819	rs34188740	C	CCT	0.01984	1881	-0.1303	0.02286	1.401e-08	intergenic	ZNF215(dist=11189),ZNF214(dist=1266)	chr11:6995819	C	CCT	0.01506	1222	0.004686	0.02873	0.8705
k__Bacteria|p__Bacteroidota|c__Bacteroidia|o__Bacteroidales|f__Porphyromonadaceae|g__Porphyromonas|s__unclassified_SGB_2049	chr11:7010941	rs34462403	A	T	0.01984	1881	-0.1303	0.02286	1.401e-08	intronic	ZNF214	chr11:7010941	A	T	0.0164	1222	-0.000536	0.02874	0.9851
k__Bacteria|p__Patescibacteria|c__Gracilibacteria|o__Absconditabacterales|f__X112|g__HOT-345|s__unclassified_SGB_2650	chr2:31155821	rs373538479	A	G	0.005744	1889	-0.1273	0.02234	1.404e-08	intergenic	GALNT14(dist=17095),CAPN14(dist=17235)	chr2:31155821	A	G	0.0006698	1230	-0.02679	0.02825	0.3431
k__Bacteria|p__Firmicutes|c__Bacilli|o__Lactobacillales|f__Streptococcaceae|g__Streptococcus|s__Streptococcus_pneumoniae_D_SGB_1406	chr11:127197591	rs11406591	C	CT	0.199	1907	0.1263	0.02216	1.407e-08	intergenic	LOC101929473(dist=96285),LOC101929497(dist=73479)	chr11:127197591	C	CT	0.2919	1189	-0.02035	0.02903	0.4834
k__Bacteria|p__Firmicutes|c__Bacilli|o__Lactobacillales|f__Streptococcaceae|g__Streptococcus|s__Streptococcus_sp000187745_SGB_1393	chr10:83280688	rs534500507	CTAATAAGATA	C	0.02063	1896	0.1294	0.02272	1.416e-08	intergenic	NRG3(dist=293509),LOC105378397(dist=391718)	chr10:83280688	CTAATAAGATA	C	0.02075	1223	0.02925	0.02851	0.3051
k__Bacteria|p__Firmicutes|c__Negativicutes|o__Veillonellales|f__Veillonellaceae|g__Veillonella|s__Veillonella_parvula_SGB_226	chrX:129289820	chrX:129289820	C	T	0.1061	1883	-0.1294	0.02272	1.417e-08	intergenic	ACTRT1(dist=1237417),SMARCA1(dist=156681)	NA	NA	NA	NA
k__Bacteria|p__Bacteroidota|c__Bacteroidia|o__Bacteroidales|f__Porphyromonadaceae|g__Porphyromonas|s__unclassified_SGB_1260	chr1:50146238	rs200235584	ATG	A	0.01749	1897	-0.128	0.02247	1.423e-08	intronic	ELAVL4	chr1:50146238	ATG	A	0.008367	1235	0.01042	0.02852	0.7149
k__Bacteria|p__Actinobacteriota|c__Coriobacteriia|o__Coriobacteriales|f__Atopobiaceae|g__Lancefieldella|s__unclassified_SGB_2805	chr16:68055041	rs11371162	TAA	TA	0.112	1847	-0.1301	0.02284	1.424e-08	intronic	DUS2	chr16:68055041	TA	T	0.1104	1241	6.308e-05	0.02804	0.9982
k__Bacteria|p__Actinobacteriota|c__Coriobacteriia|o__Coriobacteriales|f__Atopobiaceae|g__Lancefieldella|s__Lancefieldella_sp000564995_SGB_1038	chr16:68047438	rs116821144	G	A	0.1107	1847	-0.131	0.02299	1.425e-08	intronic	DUS2	chr16:68047438	G	A	0.1058	1241	-0.0152	0.02831	0.5914
k__Bacteria|p__Proteobacteria|c__Gammaproteobacteria|o__Burkholderiales|f__Neisseriaceae|g__Neisseria|s__unclassified_SGB_1275	chr5:15122286	rs1948776	C	G	0.09191	1887	-0.1269	0.02228	1.427e-08	intergenic	ANKH(dist=250501),LINC02149(dist=69360)	chr5:15122286	C	G	0.09304	1231	-0.004318	0.02817	0.8782
k__Bacteria|p__Proteobacteria|c__Gammaproteobacteria|o__Burkholderiales|f__Neisseriaceae|g__Neisseria|s__unclassified_SGB_1275	chr5:15122404	rs1948775	A	G	0.09191	1887	-0.1269	0.02228	1.427e-08	intergenic	ANKH(dist=250619),LINC02149(dist=69242)	chr5:15122404	A	G	0.09237	1231	-0.00554	0.02816	0.8441
k__Bacteria|p__Proteobacteria|c__Gammaproteobacteria|o__Burkholderiales|f__Neisseriaceae|g__Neisseria|s__unclassified_SGB_1275	chr5:15123179	rs10079054	T	A	0.09191	1887	-0.1269	0.02228	1.427e-08	intergenic	ANKH(dist=251394),LINC02149(dist=68467)	chr5:15123179	T	A	0.07092	1050	0.005399	0.03027	0.8585
k__Bacteria|p__Proteobacteria|c__Gammaproteobacteria|o__Burkholderiales|f__Neisseriaceae|g__Neisseria|s__unclassified_SGB_1275	chr5:15123180	rs10072097	A	T	0.09191	1887	-0.1269	0.02228	1.427e-08	intergenic	ANKH(dist=251395),LINC02149(dist=68466)	chr5:15123180	A	T	0.07092	1050	0.005399	0.03027	0.8585
k__Bacteria|p__Proteobacteria|c__Gammaproteobacteria|o__Burkholderiales|f__Neisseriaceae|g__Neisseria|s__unclassified_SGB_1275	chr5:15123844	rs1446039	T	G	0.09191	1887	-0.1269	0.02228	1.427e-08	intergenic	ANKH(dist=252059),LINC02149(dist=67802)	chr5:15123844	T	G	0.09203	1231	0.003799	0.02818	0.8928
k__Bacteria|p__Proteobacteria|c__Gammaproteobacteria|o__Burkholderiales|f__Neisseriaceae|g__Neisseria|s__unclassified_SGB_1275	chr5:15130509	rs251544	A	G	0.09191	1887	-0.1269	0.02228	1.427e-08	intergenic	ANKH(dist=258724),LINC02149(dist=61137)	chr5:15130509	A	G	0.09203	1231	-0.009182	0.02818	0.7446
k__Bacteria|p__Firmicutes|c__Bacilli|o__Erysipelotrichales|f__Erysipelatoclostridiaceae|g__Eggerthia	chr17:27085689	rs1589464	T	C	0.4525	1912	-0.129	0.02266	1.429e-08	ncRNA_intronic	LOC105371703	chr17:27085689	T	C	0.4481	1239	-0.09639	0.02828	0.0006757
k__Bacteria|p__Firmicutes|c__Bacilli|o__Staphylococcales|f__Gemellaceae|g__Gemella|s__Gemella_morbillorum_SGB_349	chr11:77917327	rs113356411	C	T	0.05352	1903	0.1292	0.02269	1.429e-08	intronic	INTS4	chr11:77917327	C	T	0.0492	1235	-0.01176	0.02851	0.68
k__Bacteria|p__Firmicutes|c__Bacilli|o__Lactobacillales|f__Streptococcaceae|g__Streptococcus|s__Streptococcus_sp000220065_SGB_130	chr2:28519434	rs80317960	G	A	0.00705	1908	0.1291	0.02267	1.434e-08	intronic	PLB1	chr2:28519434	G	A	0.005689	1236	0.04872	0.02799	0.08201
k__Bacteria|p__Bacteroidota|c__Bacteroidia|o__Flavobacteriales|f__Flavobacteriaceae|g__Capnocytophaga|s__Capnocytophaga_sputigena_SGB_3341	chr10:97699551	rs1343652	A	C	0.3577	1903	-0.1299	0.02281	1.442e-08	intergenic	AVPI1(dist=12293),MARVELD1(dist=14157)	chr10:97699551	A	C	0.3303	1235	-0.008564	0.02862	0.7648
k__Bacteria|p__Firmicutes|c__Negativicutes|o__Veillonellales|f__Veillonellaceae|g__F0422|s__unclassified_SGB_392	chr22:12560736	chr22:12560736	C	T	0.3316	1905	0.128	0.02249	1.447e-08	intergenic	LOC102723769(dist=604202)	chr22:12560736	C	T	0.2737	1216	0.1221	0.02875	2.33e-05
k__Bacteria|p__Spirochaetota|c__Spirochaetia|o__Treponematales|f__Treponemataceae|g__Treponema_C|s__unclassified_SGB_1992	chr7:75797254	rs35945668	A	G	0.06356	1874	-0.1267	0.02226	1.448e-08	intergenic	CCL26(dist=7508),CCL24(dist=14542)	chr7:75797254	A	G	0.1083	863	-0.03634	0.03167	0.2515
k__Bacteria|p__Firmicutes|c__Clostridia|o__Lachnospirales|f__Vallitaleaceae|g__W11650|s__unclassified_SGB_846	chr15:25040030	rs146443930	C	T	0.008616	1902	-0.1279	0.02247	1.455e-08	ncRNA_intronic	SNHG14	chr15:25040030	C	T	0.005122	1043	0.02685	0.03068	0.3817
k__Bacteria|p__Actinobacteriota|c__Coriobacteriia|o__Coriobacteriales|f__Atopobiaceae|g__Lancefieldella|s__Lancefieldella_sp000564995_SGB_1829	chr16:68055041	rs11371162	TAA	TA	0.112	1889	-0.1296	0.02277	1.456e-08	intronic	DUS2	chr16:68055041	TA	T	0.1104	1223	0.02264	0.0286	0.4287
k__Bacteria|p__Firmicutes|c__Bacilli|o__Lactobacillales|f__Streptococcaceae|g__Streptococcus|s__unclassified_SGB_564	chr10:19403252	rs10128356	C	T	0.1906	1905	-0.1254	0.02203	1.459e-08	intronic	MALRD1	chr10:19403252	C	T	0.2191	1156	0.02909	0.02882	0.313
k__Bacteria|p__Actinobacteriota|c__Coriobacteriia|o__Coriobacteriales|f__Atopobiaceae|g__Lancefieldella|s__unclassified_SGB_2805	chr16:68149161	rs9938553	A	T	0.1102	1847	-0.1299	0.02283	1.462e-08	intronic	NFATC3	chr16:68149161	A	T	0.1094	1241	-0.01489	0.02805	0.5956
k__Bacteria|p__Proteobacteria|c__Gammaproteobacteria|o__Burkholderiales|f__Neisseriaceae|g__Neisseria_D|s__Neisseria_D_sp002237445_SGB_559	chr4:190047169	chr4:190047169	T	A	0.01253	1898	0.1273	0.02237	1.464e-08	intergenic	FRG2(dist=19912),DBET(dist=17333)	chr4:190047169	T	A	0.009148	1177	-0.01118	0.02886	0.6986
k__Bacteria|p__Actinobacteriota|c__Actinobacteria|o__Actinomycetales|f__Actinomycetaceae|g__Actinomyces|s__unclassified_SGB_2337	chr2:145669228	rs11683083	G	A	0.1151	1881	-0.1298	0.02281	1.465e-08	intergenic	TEX41(dist=592504),PABPC1P2(dist=917829)	chr2:145669228	G	A	0.1031	1220	0.0451	0.02859	0.115
k__Bacteria|p__Patescibacteria|c__Gracilibacteria|o__Absconditabacterales|f__X112|g__HOT-345|s__unclassified_SGB_3236	chr13:90239831	rs191885921	A	T	0.008616	1820	-0.1319	0.02318	1.468e-08	intergenic	MIR622(dist=8554),LINC01049(dist=253457)	chr13:90239831	A	T	0.008032	1184	-0.04606	0.02897	0.1121
k__Bacteria|p__Actinobacteriota|c__Coriobacteriia|o__Coriobacteriales|f__Atopobiaceae|g__Lancefieldella|s__Lancefieldella_sp000564995_SGB_1038	chr16:68120248	rs139784051	T	C	0.1099	1847	-0.1307	0.02298	1.476e-08	intronic	NFATC3	chr16:68120248	T	C	0.1108	1241	-0.02151	0.02833	0.4479
k__Bacteria|p__Proteobacteria|c__Gammaproteobacteria|o__Burkholderiales|f__Burkholderiaceae|g__Dakarella	chr12:77985570	chr12:77985570	CT	CTT	0.3091	1851	0.1261	0.02217	1.478e-08	intronic	NAV3	chr12:77985570	C	CT	0.2392	1132	-0.02472	0.02973	0.4059
k__Bacteria|p__Firmicutes|c__Negativicutes|o__Selenomonadales|f__Selenomonadaceae|g__Centipeda|s__Centipeda_periodontii_SGB_224	chr8:13409665	rs144592704	GA	G	0.053	1874	-0.1296	0.02279	1.488e-08	intronic	DLC1	chr8:13409665	GA	G	0.05054	1206	0.01392	0.02901	0.6314
k__Bacteria|p__Firmicutes|c__Clostridia|o__Lachnospirales|f__Lachnospiraceae|g__Stomatobaculum|s__unclassified_SGB_2503	chr1:110281551	rs199654540	T	TAA	0.008877	1888	-0.1278	0.02247	1.494e-08	intergenic	KCNC4(dist=47499),RBM15-AS1(dist=4825)	chr1:110281551	T	TAA	0.03295	1210	0.02547	0.02876	0.3759
k__Bacteria|p__Actinobacteriota|c__Actinobacteria|o__Actinomycetales|f__Actinomycetaceae|g__Actinomyces|s__unclassified_SGB_2337	chr2:145670097	rs112583237	CTCAA	C	0.1154	1881	-0.1298	0.02282	1.503e-08	intergenic	TEX41(dist=593373),PABPC1P2(dist=916960)	chr2:145670097	CTCAA	C	0.1027	1220	0.05851	0.02857	0.04076
k__Bacteria|p__Actinobacteriota|c__Actinobacteria|o__Actinomycetales|f__Actinomycetaceae|g__Actinomyces|s__unclassified_SGB_2337	chr2:145670463	rs2381759	T	A	0.1157	1881	-0.1298	0.02282	1.503e-08	intergenic	TEX41(dist=593739),PABPC1P2(dist=916594)	chr2:145670463	T	A	0.1027	1220	0.05763	0.02858	0.04395
k__Bacteria|p__Actinobacteriota|c__Actinobacteria|o__Actinomycetales|f__Actinomycetaceae|g__Actinomyces|s__unclassified_SGB_2337	chr2:145673899	rs72857425	A	C	0.1157	1881	-0.1298	0.02282	1.503e-08	intergenic	TEX41(dist=597175),PABPC1P2(dist=913158)	chr2:145673899	A	C	0.1037	1220	0.04244	0.02859	0.1379
k__Bacteria|p__Actinobacteriota|c__Actinobacteria|o__Actinomycetales|f__Actinomycetaceae|g__Actinomyces|s__unclassified_SGB_2337	chr2:145673990	rs72857426	T	G	0.1157	1881	-0.1298	0.02282	1.503e-08	intergenic	TEX41(dist=597266),PABPC1P2(dist=913067)	chr2:145673990	T	G	0.1034	1220	0.04243	0.0286	0.1382
k__Bacteria|p__Actinobacteriota|c__Actinobacteria|o__Actinomycetales|f__Actinomycetaceae|g__Actinomyces|s__unclassified_SGB_2337	chr2:145677776	rs72857431	A	G	0.1157	1881	-0.1298	0.02282	1.503e-08	intergenic	TEX41(dist=601052),PABPC1P2(dist=909281)	chr2:145677776	A	G	0.1004	1220	0.04151	0.02859	0.1469
k__Bacteria|p__Actinobacteriota|c__Actinobacteria|o__Actinomycetales|f__Actinomycetaceae|g__Actinomyces|s__unclassified_SGB_2337	chr2:145680246	rs113607212	A	AATCC	0.1157	1881	-0.1298	0.02282	1.503e-08	intergenic	TEX41(dist=603522),PABPC1P2(dist=906811)	chr2:145680246	A	AATCC	0.1007	1220	0.04536	0.0286	0.113
k__Bacteria|p__Actinobacteriota|c__Actinobacteria|o__Actinomycetales|f__Actinomycetaceae|g__Actinomyces|s__unclassified_SGB_2337	chr2:145682377	rs6430095	A	G	0.1157	1881	-0.1298	0.02282	1.503e-08	intergenic	TEX41(dist=605653),PABPC1P2(dist=904680)	chr2:145682377	A	G	0.1011	1220	0.03556	0.02861	0.2142
k__Bacteria|p__Actinobacteriota|c__Coriobacteriia|o__Coriobacteriales|f__Atopobiaceae|g__Lancefieldella|s__unclassified_SGB_2805	chr16:68035709	chr16:68035709	TT	GT	0.1189	1719	-0.1348	0.02369	1.507e-08	intronic	DUS2	chr16:68035709	TT	GT	0.07842	1128	-0.009437	0.0293	0.7475
k__Bacteria|p__Firmicutes|c__Bacilli|o__Erysipelotrichales|f__Erysipelatoclostridiaceae|g__Eggerthia	chr17:22669311	rs151285222	TG	T	0.4879	1732	0.1344	0.02363	1.508e-08	intergenic	MTRNR2L1(dist=144646)	chr17:22669311	TG	T	0.4142	1138	0.09075	0.02951	0.002156
k__Bacteria|p__Bacteroidota|c__Bacteroidia|o__Flavobacteriales|f__Flavobacteriaceae|g__Capnocytophaga|s__Capnocytophaga_haemolytica_SGB_801	chr8:17693261	rs186022	T	C	0.3564	1908	-0.1268	0.02231	1.514e-08	intronic	MTUS1	chr8:17693261	T	C	0.3805	1236	-0.01996	0.0282	0.4792
k__Bacteria|p__Patescibacteria|c__Saccharimonadia|o__Saccharimonadales|f__Saccharimonadaceae|g__TM7x|s__unclassified_SGB_2648	chr20:17789763	rs75985910	C	T	0.08486	1856	-0.1309	0.02303	1.517e-08	intergenic	BANF2(dist=53891),SNX5(dist=151833)	chr20:17789763	C	T	0.0907	1206	0.0008035	0.02891	0.9778
k__Bacteria|p__Firmicutes|c__Bacilli|o__Erysipelotrichales|f__Erysipelotrichaceae|g__Solobacterium|s__unclassified_SGB_2904	chr18:39999750	rs535507339	A	G	0.005483	1907	-0.1289	0.02267	1.52e-08	intergenic	LINC01902(dist=109757),LINC01477(dist=66536)	chr18:39999750	A	G	0.003696	1231	-0.07487	0.02829	0.008243
k__Bacteria|p__Firmicutes|c__Negativicutes|o__Selenomonadales|f__Selenomonadaceae|g__Centipeda|s__Centipeda_sp000468035_SGB_378	chr16:70271891	rs78523270	A	G	0.006005	1893	-0.129	0.02269	1.529e-08	exonic	AARS	chr16:70271891	A	G	0.008032	1224	-0.001624	0.02876	0.955
k__Bacteria|p__Firmicutes|c__Bacilli|o__Erysipelotrichales|f__Erysipelatoclostridiaceae|g__Eggerthia	chr17:22495630	rs2341278	G	A	0.3778	1912	-0.1293	0.02275	1.536e-08	intergenic	FLJ36000(dist=81889),MTRNR2L1(dist=27481)	chr17:22495630	G	A	0.3876	1239	-0.103	0.02822	0.0002739
k__Bacteria|p__Actinobacteriota|c__Coriobacteriia|o__Coriobacteriales|f__Atopobiaceae|g__Lancefieldella|s__Lancefieldella_sp000564995_SGB_1038	chr16:68055041	rs11371162	TAA	TA	0.112	1847	-0.1307	0.02299	1.538e-08	intronic	DUS2	chr16:68055041	TA	T	0.1104	1241	0.001079	0.02833	0.9696
k__Bacteria|p__Bacteroidota|c__Bacteroidia|o__Bacteroidales|f__Porphyromonadaceae|g__Porphyromonas|s__Porphyromonas_gingivalis_SGB_77	chr19:54597844	chr19:54597844	G	GT	0.01018	1915	-0.1249	0.02199	1.554e-08	intronic	LILRA1	chr19:54597844	G	GT	0.007697	1241	0.01404	0.02814	0.6181
k__Bacteria|p__Firmicutes|c__Bacilli|o__Erysipelotrichales|f__Erysipelatoclostridiaceae|g__Eggerthia	chr17:22646594	rs12936825	A	C	0.4929	1903	0.1294	0.02279	1.564e-08	intergenic	MTRNR2L1(dist=121929)	chr17:22646594	C	A	0.4946	1239	-0.1055	0.02825	0.0001954
k__Bacteria|p__Bacteroidota|c__Bacteroidia|o__Flavobacteriales|f__Flavobacteriaceae|g__Capnocytophaga|s__Capnocytophaga_sp000192225_SGB_730	chr3:168317982	rs2135757	C	T	0.03916	1895	-0.1291	0.02273	1.565e-08	ncRNA_intronic	EGFEM1P	chr3:168317982	C	T	0.03414	1228	-0.04404	0.0283	0.1199
k__Bacteria|p__Bacteroidota|c__Bacteroidia|o__Flavobacteriales|f__Flavobacteriaceae|g__Capnocytophaga|s__Capnocytophaga_sp000192225_SGB_730	chr3:168319498	rs56285243	T	C	0.03916	1895	-0.1291	0.02273	1.565e-08	ncRNA_intronic	EGFEM1P	chr3:168319498	T	C	0.03447	1228	-0.04186	0.0283	0.1394
k__Bacteria|p__Firmicutes|c__Negativicutes|o__Veillonellales|f__Veillonellaceae|g__F0422|s__unclassified_SGB_392	chr22:15369713	rs5771526	A	T	0.1488	1889	0.1284	0.02261	1.565e-08	intergenic	OR11H1(dist=158446)	chr22:15369713	A	T	0.07947	973	0.05146	0.03132	0.1007
k__Bacteria|p__Firmicutes|c__Negativicutes|o__Veillonellales|f__Veillonellaceae|g__Veillonella|s__Veillonella_parvula_SGB_226	chrX:129259128	chrX:129259128	A	T	0.1089	1903	-0.1283	0.02258	1.567e-08	intergenic	ACTRT1(dist=1206725),SMARCA1(dist=187373)	NA	NA	NA	NA
k__Bacteria|p__Firmicutes|c__Negativicutes|o__Veillonellales|f__Veillonellaceae|g__Veillonella|s__Veillonella_parvula_SGB_226	chrX:129260953	chrX:129260953	T	C	0.1084	1903	-0.1283	0.02259	1.57e-08	intergenic	ACTRT1(dist=1208550),SMARCA1(dist=185548)	NA	NA	NA	NA
k__Bacteria|p__Firmicutes|c__Negativicutes|o__Veillonellales|f__Veillonellaceae|g__Veillonella|s__Veillonella_parvula_SGB_226	chrX:129265184	chrX:129265184	T	A	0.1084	1903	-0.1283	0.02259	1.57e-08	intergenic	ACTRT1(dist=1212781),SMARCA1(dist=181317)	NA	NA	NA	NA
k__Bacteria|p__Bacteroidota|c__Bacteroidia|o__Bacteroidales|f__Bacteroidaceae|g__unclassified_SGB_2747|s__unclassified_SGB_2747	chr10:74789814	rs56070496	T	C	0.04883	1873	-0.1297	0.02284	1.572e-08	intergenic	ADK(dist=80511),KAT6B(dist=36599)	chr10:74789814	T	C	0.02437	1100	-0.006845	0.03011	0.8202
k__Bacteria|p__Firmicutes|c__Bacilli|o__Erysipelotrichales|f__Erysipelotrichaceae|g__Solobacterium|s__unclassified_SGB_1158	chr9:69138493	rs76666982	C	A	0.0107	1905	-0.1288	0.02268	1.573e-08	intronic	TJP2	chr9:69138493	C	A	0.01238	1237	-0.04732	0.02829	0.09472
k__Bacteria|p__Campylobacterota|c__Campylobacteria|o__Campylobacterales|f__Campylobacteraceae|g__Campylobacter_A|s__unclassified_SGB_1351	chrX:20564070	chrX:20564070	G	A	0.101	1896	-0.1282	0.02258	1.578e-08	intergenic	RPS6KA3(dist=297438),CNKSR2(dist=810228)	NA	NA	NA	NA
k__Bacteria|p__Firmicutes|c__Bacilli|o__Staphylococcales|f__Gemellaceae|g__Gemella|s__unclassified_SGB_3512	chr1:13438748	rs879033985	C	T	0.2627	1905	-0.126	0.0222	1.59e-08	intergenic	PRAMEF20(dist=17420),LRRC38(dist=36229)	chr1:13438748	C	T	0.2925	1237	-0.01289	0.02838	0.6497
k__Bacteria|p__Firmicutes|c__Bacilli|o__Erysipelotrichales|f__Erysipelatoclostridiaceae|g__Eggerthia	chr17:27102727	rs35051725	A	G	0.4901	1912	0.1289	0.02272	1.595e-08	intergenic	LOC105371703(dist=13486),MIR4522(dist=191183)	chr17:27102727	A	G	0.3194	1064	0.09406	0.0306	0.002165
k__Bacteria|p__Firmicutes|c__Bacilli|o__Lactobacillales|f__Streptococcaceae|g__Streptococcus|s__Streptococcus_sp000187745_SGB_1393	chr4:59452298	chr4:59452298	GCTATCTAG	TCTATCTAG	0.02559	1896	0.1287	0.02267	1.602e-08	intergenic	LINC02429(dist=405339),MIR548AG1(dist=1470321)	chr4:59452298	G	T	0.01272	1106	-0.008278	0.02982	0.7813
k__Bacteria|p__Patescibacteria|c__Saccharimonadia|o__Saccharimonadales|f__Saccharimonadaceae|g__unclassified_SGB_1251	chr6:68595545	rs189488607	A	G	0.0047	1847	-0.1309	0.02306	1.605e-08	intergenic	LINC02549(dist=265646),LOC101928307(dist=37118)	chr6:68595545	A	G	0.003694	1184	0.002269	0.029	0.9376
k__Bacteria|p__Firmicutes|c__Negativicutes|o__Veillonellales|f__Veillonellaceae|g__Veillonella|s__Veillonella_parvula_SGB_226	chrX:129265567	chrX:129265567	C	G	0.1089	1903	-0.1281	0.02259	1.631e-08	intergenic	ACTRT1(dist=1213164),SMARCA1(dist=180934)	NA	NA	NA	NA
k__Bacteria|p__Actinobacteriota|c__Coriobacteriia|o__Coriobacteriales|f__Atopobiaceae|g__Lancefieldella|s__Lancefieldella_sp000564995_SGB_1829	chr16:68035391	rs202033773	C	CT	0.1193	1889	-0.1288	0.02271	1.631e-08	intronic	DUS2	chr16:68035391	C	CT	0.09889	1186	0.00512	0.02927	0.8612
k__Bacteria|p__Bacteroidota|c__Bacteroidia|o__Bacteroidales|f__Bacteroidaceae|g__Prevotella|s__unclassified_SGB_3522	chr6:69659389	rs112886135	C	CCAAA	0.2384	1908	-0.1279	0.02255	1.635e-08	intergenic	ADGRB3(dist=269878),LMBRD1(dist=16360)	chr6:69659389	C	CCAAA	0.244	1238	0.002492	0.02808	0.9293
k__Bacteria|p__Actinobacteriota|c__Coriobacteriia|o__Coriobacteriales|f__Atopobiaceae|g__Lancefieldella|s__Lancefieldella_sp000564995_SGB_1829	chr16:68052202	rs7201591	G	A	0.1112	1889	-0.1291	0.02277	1.638e-08	intronic	DUS2	chr16:68052202	G	A	0.1081	1223	0.01274	0.02859	0.6561
k__Bacteria|p__Bacteroidota|c__Bacteroidia|o__Bacteroidales|f__Bacteroidaceae|g__Prevotella|s__Prevotella_aurantiaca_SGB_2854	chr11:42965336	rs12364035	T	C	0.2695	1904	-0.1283	0.02262	1.639e-08	intergenic	LOC100507205(dist=711646),HNRNPKP3(dist=296168)	chr11:42965336	T	C	0.2617	1236	0.008908	0.02853	0.7549
k__Bacteria|p__Actinobacteriota|c__Coriobacteriia|o__Coriobacteriales|f__Atopobiaceae|g__Lancefieldella|s__Lancefieldella_sp000564995_SGB_1038	chr16:68050118	rs12598256	A	G	0.1112	1847	-0.1304	0.023	1.644e-08	intronic	DUS2	chr16:68050118	A	G	0.1094	1241	-0.007905	0.02833	0.7802
k__Bacteria|p__Bacteroidota|c__Bacteroidia|o__Bacteroidales|f__Bacteroidaceae|g__F0040|s__unclassified_SGB_1476	chr8:63099822	chr8:63099822	A	G	0.005573	1864	-0.1293	0.02281	1.652e-08	intergenic	TTPA(dist=13769),YTHDF3-AS1(dist=67903)	NA	NA	NA	NA
k__Bacteria|p__Firmicutes|c__Bacilli|o__Lactobacillales|f__Streptococcaceae|g__Streptococcus|s__unclassified_SGB_1416	chr20:1423492	rs148010634	A	G	0.0047	1908	0.1285	0.02266	1.653e-08	intergenic	FKBP1A-SDCBP2(dist=30320),NSFL1C(dist=18670)	chr20:1423492	A	G	0.003047	1219	-0.03491	0.02869	0.224
k__Bacteria|p__Firmicutes|c__Bacilli|o__RF39|f__CAG-611|g__unclassified_SGB_1501|s__unclassified_SGB_1501	chrX:94099517	chrX:94099517	C	T	0.01697	1896	-0.1279	0.02257	1.66e-08	intergenic	FAM133A(dist=387243),MIR548M(dist=963624)	NA	NA	NA	NA
k__Bacteria|p__Actinobacteriota|c__Coriobacteriia|o__Coriobacteriales|f__Atopobiaceae|g__Lancefieldella|s__Lancefieldella_sp000564995_SGB_1038	chr16:68152283	rs7199699	G	A	0.1102	1847	-0.1303	0.02299	1.666e-08	intronic	NFATC3	chr16:68152283	G	A	0.1048	1241	-0.01711	0.02847	0.5481
k__Bacteria|p__Actinobacteriota|c__Coriobacteriia|o__Coriobacteriales|f__Atopobiaceae|g__Lancefieldella|s__unclassified_SGB_2838	chr5:129315252	rs149653510	G	T	0.005483	1849	-0.1289	0.02275	1.667e-08	intergenic	ISOC1(dist=201226),MIR4460(dist=81810)	chr5:129315252	G	T	0.002686	1238	-0.0217	0.02798	0.4381
k__Bacteria|p__Actinobacteriota|c__Coriobacteriia|o__Coriobacteriales|f__Atopobiaceae|g__Lancefieldella|s__Lancefieldella_sp000564995_SGB_1829	chr16:68202838	chr16:68202838	TAAAT	AAAAT	0.1107	1889	-0.1289	0.02275	1.672e-08	intronic	NFATC3	chr16:68202838	TAAAT	AAAAT	0.08634	1169	-0.01134	0.02917	0.6975
k__Bacteria|p__Bacteroidota|c__Bacteroidia|o__Bacteroidales|f__Bacteroidaceae|g__Prevotella|s__Prevotella_aurantiaca_SGB_2854	chr11:42962886	rs10837984	G	C	0.2697	1904	-0.1282	0.02263	1.681e-08	intergenic	LOC100507205(dist=709196),HNRNPKP3(dist=298618)	chr11:42962886	G	C	0.2517	1236	-0.005297	0.02847	0.8524
k__Bacteria|p__Patescibacteria|c__Saccharimonadia|o__Saccharimonadales|f__Saccharimonadaceae|g__unclassified_SGB_2254	chr10:36285658	rs200374186	T	TG	0.04334	1828	-0.1323	0.02336	1.694e-08	intergenic	PCAT5(dist=484738),ANKRD30A(dist=840199)	chr10:36285658	T	TG	0.03815	1241	0.03106	0.02869	0.2792
k__Bacteria|p__Patescibacteria|c__Saccharimonadia|o__Saccharimonadales|f__Saccharimonadaceae|g__TM7x|s__unclassified_SGB_1096	chr13:80130996	rs12583942	A	T	0.03081	1842	-0.1307	0.02307	1.705e-08	intergenic	LINC01080(dist=104333),SPRY2(dist=204981)	chr13:80130996	A	T	0.02142	1192	0.009801	0.02897	0.7352
k__Bacteria|p__Actinobacteriota|c__Coriobacteriia|o__Coriobacteriales|f__Atopobiaceae|g__Lancefieldella|s__Lancefieldella_sp000564995_SGB_1829	chr16:68211510	rs200230482	T	TTTGTTG	0.1097	1889	-0.1288	0.02274	1.712e-08	intronic	NFATC3	chr16:68211510	T	TTTGTTG	0.08539	1191	0.02358	0.02907	0.4175
k__Bacteria|p__Actinobacteriota|c__Coriobacteriia|o__Coriobacteriales|f__Atopobiaceae|g__Lancefieldella|s__Lancefieldella_sp000564995_SGB_1038	chr16:68048624	rs12445533	G	A	0.111	1847	-0.1302	0.02299	1.715e-08	intronic	DUS2	chr16:68048624	G	A	0.1108	1241	-0.01039	0.02833	0.7139
k__Bacteria|p__Actinobacteriota|c__Coriobacteriia|o__Coriobacteriales|f__Atopobiaceae|g__Lancefieldella|s__Lancefieldella_sp000564995_SGB_1038	chr16:68050691	rs79323429	G	A	0.111	1847	-0.1302	0.02299	1.715e-08	intronic	DUS2	chr16:68050691	G	A	0.1084	1241	0.0009605	0.02829	0.9729
k__Bacteria|p__Actinobacteriota|c__Coriobacteriia|o__Coriobacteriales|f__Atopobiaceae|g__Lancefieldella|s__Lancefieldella_sp000564995_SGB_1038	chr16:68052753	rs113258243	T	C	0.1107	1847	-0.1302	0.02299	1.715e-08	intronic	DUS2	chr16:68052753	T	C	0.1081	1241	-0.003233	0.02831	0.9091
k__Bacteria|p__Actinobacteriota|c__Coriobacteriia|o__Coriobacteriales|f__Atopobiaceae|g__Lancefieldella|s__Lancefieldella_sp000564995_SGB_1038	chr16:68054582	rs11555011	G	A	0.111	1847	-0.1302	0.02299	1.715e-08	exonic	DUS2	chr16:68054582	G	A	0.1068	1241	0.005505	0.02832	0.8459
k__Bacteria|p__Actinobacteriota|c__Coriobacteriia|o__Coriobacteriales|f__Atopobiaceae|g__Lancefieldella|s__Lancefieldella_sp000564995_SGB_1038	chr16:68055675	rs75909028	C	A	0.111	1847	-0.1302	0.02299	1.715e-08	intronic	DUS2	chr16:68055675	C	A	0.1114	1241	0.001953	0.02836	0.9451
k__Bacteria|p__Fusobacteriota|c__Fusobacteriia|o__Fusobacteriales|f__Leptotrichiaceae|g__Leptotrichia_A|s__Leptotrichia_A_sp000469505_SGB_2741	chr21:24645277	rs9975931	A	T	0.201	1909	-0.1281	0.02263	1.716e-08	intergenic	LINC01684(dist=97335),LINC01692(dist=195273)	chr21:24645277	A	T	0.1804	1237	-0.01521	0.02825	0.5903
k__Bacteria|p__Firmicutes|c__Bacilli|o__RF39|f__CAG-611|g__unclassified_SGB_1501|s__unclassified_SGB_1501	chrX:94102069	chrX:94102069	T	C	0.01723	1896	-0.1278	0.02258	1.718e-08	intergenic	FAM133A(dist=389795),MIR548M(dist=961072)	NA	NA	NA	NA
k__Bacteria|p__Firmicutes|c__Negativicutes|o__Veillonellales|f__Veillonellaceae|g__Veillonella|s__Veillonella_parvula_SGB_226	chrX:129281642	chrX:129281642	C	T	0.1086	1903	-0.1279	0.02259	1.72e-08	intergenic	ACTRT1(dist=1229239),SMARCA1(dist=164859)	NA	NA	NA	NA
k__Bacteria|p__Actinobacteriota|c__Coriobacteriia|o__Coriobacteriales|f__Atopobiaceae|g__Lancefieldella|s__unclassified_SGB_1312	chr16:68035839	rs12600199	T	C	0.09687	1915	-0.1285	0.0227	1.727e-08	intronic	DUS2	chr16:68035839	T	C	0.0512	1241	0.01764	0.02855	0.5368
k__Bacteria|p__Actinobacteriota|c__Coriobacteriia|o__Coriobacteriales|f__Atopobiaceae|g__Lancefieldella|s__unclassified_SGB_2805	chr16:68036871	rs11075665	T	C	0.1104	1847	-0.1292	0.02283	1.731e-08	intronic	DUS2	chr16:68036871	T	C	0.1078	1241	-0.00871	0.02811	0.7567
k__Bacteria|p__Proteobacteria|c__Gammaproteobacteria|o__Enterobacterales|f__Pasteurellaceae|g__Aggregatibacter|s__unclassified_SGB_1628	chr17:10057557	chr17:10057557	G	GCAGCCGCCCCGTCAGGGAGGGAGGTGGGGGGCAGCCCCCGCCCGGC	0.007833	1897	-0.1267	0.02238	1.74e-08	intronic	GAS7	chr17:10057557	G	GCAGCCGCCCCGTCAGGGAGGGAGGTGGGGGGCAGCCCCCGCCCGGC	0.003744	1207	0.02959	0.02873	0.3032
k__Bacteria|p__Bacteroidota|c__Bacteroidia|o__Bacteroidales|f__Bacteroidaceae|g__unclassified_SGB_2747|s__unclassified_SGB_2747	chr10:74905350	rs4307657	C	A	0.06475	1873	-0.1292	0.02282	1.744e-08	intronic	KAT6B	chr10:74905350	C	A	0.05924	1206	0.001163	0.0287	0.9677
k__Bacteria|p__Bacteroidota|c__Bacteroidia|o__Bacteroidales|f__Bacteroidaceae|g__unclassified_SGB_2747|s__unclassified_SGB_2747	chr10:74915041	rs11001198	G	A	0.06475	1873	-0.1292	0.02282	1.744e-08	ncRNA_intronic	LOC101929165	chr10:74915041	G	A	0.05857	1206	0.00312	0.02869	0.9134
k__Bacteria|p__Bacteroidota|c__Bacteroidia|o__Bacteroidales|f__Bacteroidaceae|g__unclassified_SGB_2747|s__unclassified_SGB_2747	chr10:74918031	rs11001200	G	A	0.06475	1873	-0.1292	0.02282	1.744e-08	ncRNA_intronic	LOC101929165	chr10:74918031	G	A	0.0579	1206	-0.003108	0.02868	0.9137
k__Bacteria|p__Bacteroidota|c__Bacteroidia|o__Bacteroidales|f__Bacteroidaceae|g__unclassified_SGB_2747|s__unclassified_SGB_2747	chr10:74918225	rs11001201	T	A	0.06475	1873	-0.1292	0.02282	1.744e-08	ncRNA_intronic	LOC101929165	chr10:74918225	T	A	0.0589	1206	-0.002075	0.02868	0.9423
k__Bacteria|p__Bacteroidota|c__Bacteroidia|o__Bacteroidales|f__Bacteroidaceae|g__unclassified_SGB_2747|s__unclassified_SGB_2747	chr10:74923142	rs10490991	A	G	0.06475	1873	-0.1292	0.02282	1.744e-08	ncRNA_intronic	LOC101929165	chr10:74923142	A	G	0.05857	1206	0.003353	0.02867	0.9069
k__Bacteria|p__Bacteroidota|c__Bacteroidia|o__Bacteroidales|f__Bacteroidaceae|g__unclassified_SGB_2747|s__unclassified_SGB_2747	chr10:74926423	rs11001205	T	C	0.06475	1873	-0.1292	0.02282	1.744e-08	ncRNA_intronic	LOC101929165	chr10:74926423	T	C	0.06058	1206	0.008056	0.02875	0.7794
k__Bacteria|p__Bacteroidota|c__Bacteroidia|o__Bacteroidales|f__Bacteroidaceae|g__unclassified_SGB_2747|s__unclassified_SGB_2747	chr10:74927159	rs11001206	A	T	0.06475	1873	-0.1292	0.02282	1.744e-08	ncRNA_intronic	LOC101929165	chr10:74927159	A	T	0.06058	1206	0.008056	0.02875	0.7794
k__Bacteria|p__Bacteroidota|c__Bacteroidia|o__Bacteroidales|f__Bacteroidaceae|g__unclassified_SGB_2747|s__unclassified_SGB_2747	chr10:74937602	rs10824247	C	T	0.06475	1873	-0.1292	0.02282	1.744e-08	intronic	KAT6B	chr10:74937602	C	T	0.05857	1206	0.004627	0.02865	0.8718
k__Bacteria|p__Bacteroidota|c__Bacteroidia|o__Bacteroidales|f__Bacteroidaceae|g__unclassified_SGB_2747|s__unclassified_SGB_2747	chr10:74951117	rs56121614	C	T	0.06475	1873	-0.1292	0.02282	1.744e-08	intronic	KAT6B	chr10:74951117	C	T	0.05489	1206	0.006145	0.02869	0.8304
k__Bacteria|p__Bacteroidota|c__Bacteroidia|o__Bacteroidales|f__Bacteroidaceae|g__unclassified_SGB_2747|s__unclassified_SGB_2747	chr10:74953126	rs10824249	A	G	0.06475	1873	-0.1292	0.02282	1.744e-08	intronic	KAT6B	chr10:74953126	A	G	0.05689	1206	-2.276e-05	0.02868	0.9994
k__Bacteria|p__Actinobacteriota|c__Coriobacteriia|o__Coriobacteriales|f__Atopobiaceae|g__Lancefieldella|s__Lancefieldella_sp000564995_SGB_2455	chr11:84447462	rs371676438	C	T	0.007833	1863	-0.1285	0.0227	1.745e-08	intronic	DLG2	chr11:84447462	C	T	0.006359	1217	0.01181	0.02826	0.6762
k__Bacteria|p__Firmicutes|c__Bacilli|o__Erysipelotrichales|f__Erysipelatoclostridiaceae|g__Eggerthia	chr17:22475010	rs12150291	C	G	0.3833	1912	-0.1287	0.02274	1.75e-08	intergenic	FLJ36000(dist=61269),MTRNR2L1(dist=48101)	chr17:22475010	C	G	0.3983	1239	-0.08938	0.02832	0.001638
k__Bacteria|p__Actinobacteriota|c__Coriobacteriia|o__Coriobacteriales|f__Atopobiaceae|g__Lancefieldella|s__unclassified_SGB_2805	chr16:68218613	rs111402974	G	A	0.1115	1847	-0.1292	0.02282	1.75e-08	intronic	NFATC3	chr16:68218613	G	A	0.1031	1241	-0.02212	0.02808	0.431
k__Bacteria|p__Actinobacteriota|c__Coriobacteriia|o__Coriobacteriales|f__Atopobiaceae|g__Lancefieldella|s__Lancefieldella_sp000564995_SGB_1038	chr16:68226180	rs8056649	T	C	0.1102	1847	-0.1301	0.02298	1.755e-08	intronic	NFATC3	chr16:68226180	T	C	0.1128	1241	-0.01355	0.02834	0.6326
k__Bacteria|p__Patescibacteria|c__Saccharimonadia|o__Saccharimonadales|f__Saccharimonadaceae|g__TM7x|s__unclassified_SGB_386	chr1:202220442	rs71564178	C	CAGGA	0.283	1861	-0.1307	0.0231	1.767e-08	intronic	LGR6	chr1:202220442	C	CAGGA	0.3012	1218	-0.01952	0.02901	0.5011
k__Bacteria|p__Firmicutes|c__Bacilli|o__RF39|f__CAG-611|g__RUG343|s__unclassified_SGB_2170	chr6:149090694	rs117351700	A	G	0.03734	1906	-0.128	0.02262	1.77e-08	intergenic	UST(dist=13704),TAB2(dist=127230)	chr6:149090694	A	G	0.04284	1236	-0.03126	0.02839	0.271
k__Bacteria|p__Actinobacteriota|c__Coriobacteriia|o__Coriobacteriales|f__Atopobiaceae|g__Lancefieldella|s__unclassified_SGB_2805	chr16:68058947	rs2418739	C	G	0.1115	1847	-0.1292	0.02284	1.77e-08	intronic	DUS2	chr16:68058947	C	G	0.1118	1241	-0.008533	0.02807	0.7612
k__Bacteria|p__Actinobacteriota|c__Coriobacteriia|o__Coriobacteriales|f__Atopobiaceae|g__Lancefieldella|s__Lancefieldella_sp000564995_SGB_1038	chr16:68247408	rs10500543	C	T	0.1104	1847	-0.13	0.02298	1.775e-08	intronic	PLA2G15	chr16:68247408	C	T	0.1114	1241	-0.01482	0.02833	0.601
k__Bacteria|p__Actinobacteriota|c__Coriobacteriia|o__Coriobacteriales|f__Atopobiaceae|g__Lancefieldella|s__unclassified_SGB_2805	chr16:68152179	rs7199487	G	A	0.1102	1847	-0.1291	0.02283	1.783e-08	intronic	NFATC3	chr16:68152179	G	A	0.1054	1241	-0.02385	0.02814	0.3969
k__Bacteria|p__Firmicutes|c__Negativicutes|o__Veillonellales|f__Veillonellaceae|g__Veillonella|s__Veillonella_parvula_SGB_226	chrX:129298818	chrX:129298818	A	G	0.1089	1903	-0.1278	0.02259	1.786e-08	intergenic	ACTRT1(dist=1246415),SMARCA1(dist=147683)	NA	NA	NA	NA
k__Bacteria|p__Firmicutes|c__Bacilli|o__Lactobacillales|f__Streptococcaceae|g__Streptococcus|s__unclassified_SGB_564	chr10:19404627	rs7918578	G	C	0.1901	1905	-0.1246	0.02204	1.798e-08	intronic	MALRD1	chr10:19404627	G	C	0.2001	1239	0.003952	0.02796	0.8876
k__Bacteria|p__Campylobacterota|c__Campylobacteria|o__Campylobacterales|f__Campylobacteraceae|g__Campylobacter_A|s__unclassified_SGB_1321	chr13:79043060	rs184494434	A	G	0.01384	1904	0.1279	0.02263	1.802e-08	intergenic	LINC00331(dist=203010),RBM26(dist=275808)	chr13:79043060	A	G	0.008367	1235	-0.03569	0.02835	0.2083
k__Bacteria|p__Actinobacteriota|c__Coriobacteriia|o__Coriobacteriales|f__Atopobiaceae|g__Lancefieldella|s__Lancefieldella_sp000564995_SGB_1038	chr16:68234933	rs8057119	T	C	0.1089	1847	-0.13	0.02298	1.805e-08	intronic	ESRP2	chr16:68234933	T	C	0.1091	1241	-0.01416	0.02832	0.6173
k__Bacteria|p__Actinobacteriota|c__Coriobacteriia|o__Coriobacteriales|f__Atopobiaceae|g__Lancefieldella|s__unclassified_SGB_2019	chr16:68052202	rs7201591	G	A	0.1112	1915	-0.1289	0.02279	1.805e-08	intronic	DUS2	chr16:68052202	G	A	0.1081	1241	-0.001349	0.02841	0.9621
k__Bacteria|p__Proteobacteria|c__Gammaproteobacteria|o__Enterobacterales|f__Pasteurellaceae|g__Haemophilus_D|s__Haemophilus_D_parainfluenzae_SGB_3103	chr4:132597463	rs192055736	G	T	0.006266	1904	0.1258	0.02225	1.806e-08	ncRNA_intronic	LINC01256	chr4:132597463	G	T	0.003731	1219	0.02547	0.0284	0.37
k__Bacteria|p__Bacteroidota|c__Bacteroidia|o__Bacteroidales|f__Bacteroidaceae|g__Prevotella|s__unclassified_SGB_3330	chr14:29157374	rs530452005	A	C	0.00705	1899	-0.1291	0.02283	1.813e-08	intergenic	LINC01551(dist=362580),PRKD1(dist=419107)	chr14:29157374	A	C	0.007028	1227	-0.07106	0.0284	0.01248
k__Bacteria|p__Actinobacteriota|c__Coriobacteriia|o__Coriobacteriales|f__Atopobiaceae|g__Lancefieldella|s__unclassified_SGB_1970	chr5:129315252	rs149653510	G	T	0.005483	1855	-0.1292	0.02285	1.823e-08	intergenic	ISOC1(dist=201226),MIR4460(dist=81810)	chr5:129315252	G	T	0.002686	1198	-0.03346	0.0286	0.2422
k__Bacteria|p__Firmicutes|c__Bacilli|o__Erysipelotrichales|f__Erysipelatoclostridiaceae|g__Eggerthia	chr17:27142397	chr17:27142397	TAA	TA	0.4903	1912	0.1282	0.02268	1.825e-08	intergenic	LOC105371703(dist=53156),MIR4522(dist=151513)	chr17:27142397	TAA	TA	0.398	1153	0.1071	0.02948	0.0002912
k__Bacteria|p__Firmicutes|c__Bacilli|o__RF39|f__CAG-611|g__RUG343|s__unclassified_SGB_2170	chr6:149082682	rs148757686	G	A	0.03603	1906	-0.1277	0.0226	1.829e-08	intergenic	UST(dist=5692),TAB2(dist=135242)	chr6:149082682	G	A	0.04451	1236	-0.006739	0.02842	0.8126
k__Bacteria|p__Patescibacteria|c__Saccharimonadia|o__Saccharimonadales|f__Saccharimonadaceae|g__TM7x|s__unclassified_SGB_725	chr7:101993318	rs184450524	A	T	0.006789	1833	-0.1308	0.02315	1.835e-08	intronic	CUX1	chr7:101993318	A	T	0.004383	1185	0.06074	0.02901	0.03651
k__Bacteria|p__Firmicutes|c__Negativicutes|o__Veillonellales|f__Veillonellaceae|g__Veillonella|s__Veillonella_parvula_SGB_226	chrX:129284390	chrX:129284390	A	G	0.1084	1902	-0.1277	0.0226	1.838e-08	intergenic	ACTRT1(dist=1231987),SMARCA1(dist=162111)	NA	NA	NA	NA
k__Bacteria|p__Firmicutes|c__Negativicutes|o__Veillonellales|f__Veillonellaceae|g__Veillonella|s__Veillonella_parvula_SGB_226	chrX:129267369	chrX:129267369	T	TG	0.1089	1903	-0.1276	0.02258	1.844e-08	intergenic	ACTRT1(dist=1214966),SMARCA1(dist=179132)	NA	NA	NA	NA
k__Bacteria|p__Firmicutes|c__Bacilli|o__RF39|f__CAG-611|g__unclassified_SGB_1501|s__unclassified_SGB_1501	chrX:94100674	chrX:94100674	G	T	0.01723	1896	-0.1276	0.02258	1.844e-08	intergenic	FAM133A(dist=388400),MIR548M(dist=962467)	NA	NA	NA	NA
k__Bacteria|p__Actinobacteriota|c__Coriobacteriia|o__Coriobacteriales|f__Atopobiaceae|g__Lancefieldella|s__Lancefieldella_sp000564995_SGB_1038	chr16:68059235	rs111227007	A	T	0.1102	1847	-0.1299	0.02299	1.845e-08	intronic	DUS2	chr16:68059235	A	T	0.1104	1241	-0.01046	0.02832	0.7119
k__Bacteria|p__Actinobacteriota|c__Coriobacteriia|o__Coriobacteriales|f__Atopobiaceae|g__Lancefieldella|s__Lancefieldella_sp000564995_SGB_1038	chr16:68061546	rs35432211	C	T	0.1102	1847	-0.1299	0.02299	1.845e-08	intronic	DUS2	chr16:68061546	C	T	0.1078	1241	-0.01156	0.02832	0.6831
k__Bacteria|p__Actinobacteriota|c__Coriobacteriia|o__Coriobacteriales|f__Atopobiaceae|g__Lancefieldella|s__Lancefieldella_sp000564995_SGB_1038	chr16:68065918	rs7201742	G	T	0.1102	1847	-0.1299	0.02299	1.845e-08	intronic	DUS2	chr16:68065918	G	T	0.1111	1241	-0.01448	0.0283	0.609
k__Bacteria|p__Actinobacteriota|c__Coriobacteriia|o__Coriobacteriales|f__Atopobiaceae|g__Lancefieldella|s__Lancefieldella_sp000564995_SGB_1038	chr16:68067577	rs113896227	T	C	0.1102	1847	-0.1299	0.02299	1.845e-08	intronic	DUS2	chr16:68067577	T	C	0.1128	1241	-0.01531	0.02833	0.5889
k__Bacteria|p__Actinobacteriota|c__Coriobacteriia|o__Coriobacteriales|f__Atopobiaceae|g__Lancefieldella|s__unclassified_SGB_2805	chr16:68120248	rs139784051	T	C	0.1099	1847	-0.129	0.02283	1.846e-08	intronic	NFATC3	chr16:68120248	T	C	0.1108	1241	-0.01936	0.02804	0.4899
k__Bacteria|p__Actinobacteriota|c__Coriobacteriia|o__Coriobacteriales|f__Atopobiaceae|g__Lancefieldella|s__Lancefieldella_sp000564995_SGB_1038	chr16:68052202	rs7201591	G	A	0.1112	1847	-0.1299	0.023	1.848e-08	intronic	DUS2	chr16:68052202	G	A	0.1081	1241	-0.005269	0.02831	0.8524
k__Bacteria|p__Actinobacteriota|c__Coriobacteriia|o__Coriobacteriales|f__Atopobiaceae|g__Lancefieldella|s__unclassified_SGB_2805	chr16:68046777	rs28428518	C	T	0.1099	1847	-0.129	0.02283	1.854e-08	intronic	DUS2	chr16:68046777	C	T	0.1021	1241	-0.02491	0.028	0.3738
k__Bacteria|p__Actinobacteriota|c__Coriobacteriia|o__Coriobacteriales|f__Atopobiaceae|g__Lancefieldella|s__Lancefieldella_sp000564995_SGB_1038	chr16:68205062	rs113502835	T	A	0.1102	1847	-0.1298	0.02297	1.861e-08	intronic	NFATC3	chr16:68205062	T	A	0.1081	1241	-0.01589	0.02833	0.575
k__Bacteria|p__Actinobacteriota|c__Coriobacteriia|o__Coriobacteriales|f__Atopobiaceae|g__Lancefieldella|s__Lancefieldella_sp000564995_SGB_1038	chr16:68206282	rs8064114	A	G	0.1102	1847	-0.1298	0.02297	1.861e-08	intronic	NFATC3	chr16:68206282	A	G	0.1091	1241	-0.01745	0.02842	0.5394
k__Bacteria|p__Actinobacteriota|c__Coriobacteriia|o__Coriobacteriales|f__Atopobiaceae|g__Lancefieldella|s__Lancefieldella_sp000564995_SGB_1038	chr16:68206313	rs79719939	G	A	0.1102	1847	-0.1298	0.02297	1.861e-08	intronic	NFATC3	chr16:68206313	G	A	0.1091	1241	-0.01814	0.02841	0.5234
k__Bacteria|p__Actinobacteriota|c__Coriobacteriia|o__Coriobacteriales|f__Atopobiaceae|g__Lancefieldella|s__Lancefieldella_sp000564995_SGB_1038	chr16:68208408	rs118035472	G	A	0.1102	1847	-0.1298	0.02297	1.861e-08	intronic	NFATC3	chr16:68208408	G	A	0.1088	1241	-0.02269	0.02835	0.4238
k__Bacteria|p__Actinobacteriota|c__Coriobacteriia|o__Coriobacteriales|f__Atopobiaceae|g__Lancefieldella|s__Lancefieldella_sp000564995_SGB_1038	chr16:68208670	rs57408712	C	G	0.1102	1847	-0.1298	0.02297	1.861e-08	intronic	NFATC3	chr16:68208670	C	G	0.1101	1241	-0.02095	0.0283	0.4592
k__Bacteria|p__Actinobacteriota|c__Coriobacteriia|o__Coriobacteriales|f__Atopobiaceae|g__Lancefieldella|s__Lancefieldella_sp000564995_SGB_1038	chr16:68209151	rs76053508	T	A	0.1102	1847	-0.1298	0.02297	1.861e-08	intronic	NFATC3	chr16:68209151	T	A	0.1104	1241	-0.02079	0.02829	0.4625
k__Bacteria|p__Actinobacteriota|c__Coriobacteriia|o__Coriobacteriales|f__Atopobiaceae|g__Lancefieldella|s__Lancefieldella_sp000564995_SGB_1038	chr16:68210444	rs113790673	T	C	0.1102	1847	-0.1298	0.02297	1.861e-08	intronic	NFATC3	chr16:68210444	T	C	0.1081	1241	-0.02715	0.02832	0.3378
k__Bacteria|p__Actinobacteriota|c__Coriobacteriia|o__Coriobacteriales|f__Atopobiaceae|g__Lancefieldella|s__Lancefieldella_sp000564995_SGB_1038	chr16:68211482	rs2418735	A	G	0.1102	1847	-0.1298	0.02297	1.861e-08	intronic	NFATC3	chr16:68211482	A	G	0.1084	1241	-0.02027	0.02834	0.4746
k__Bacteria|p__Actinobacteriota|c__Coriobacteriia|o__Coriobacteriales|f__Atopobiaceae|g__Lancefieldella|s__Lancefieldella_sp000564995_SGB_1038	chr16:68211695	rs12444968	C	T	0.1102	1847	-0.1298	0.02297	1.861e-08	intronic	NFATC3	chr16:68211695	C	T	0.1094	1241	-0.01933	0.02835	0.4955
k__Bacteria|p__Actinobacteriota|c__Coriobacteriia|o__Coriobacteriales|f__Atopobiaceae|g__Lancefieldella|s__Lancefieldella_sp000564995_SGB_1038	chr16:68220293	rs117761434	A	G	0.1102	1847	-0.1298	0.02297	1.861e-08	intronic	NFATC3	chr16:68220293	A	G	0.1111	1241	-0.01476	0.02834	0.6026
k__Bacteria|p__Actinobacteriota|c__Coriobacteriia|o__Coriobacteriales|f__Atopobiaceae|g__Lancefieldella|s__Lancefieldella_sp000564995_SGB_1038	chr16:68222056	rs111948678	A	G	0.1102	1847	-0.1298	0.02297	1.861e-08	intronic	NFATC3	chr16:68222056	A	G	0.1111	1241	-0.00901	0.02835	0.7506
k__Bacteria|p__Actinobacteriota|c__Coriobacteriia|o__Coriobacteriales|f__Atopobiaceae|g__Lancefieldella|s__Lancefieldella_sp000564995_SGB_1038	chr16:68222736	rs9931987	A	G	0.1102	1847	-0.1298	0.02297	1.861e-08	intronic	NFATC3	chr16:68222736	A	G	0.1135	1241	-0.01042	0.02834	0.7131
k__Bacteria|p__Actinobacteriota|c__Coriobacteriia|o__Coriobacteriales|f__Atopobiaceae|g__Lancefieldella|s__Lancefieldella_sp000564995_SGB_1038	chr16:68088823	rs2418737	C	T	0.1099	1847	-0.1299	0.02299	1.862e-08	intronic	NFATC3	chr16:68088823	C	T	0.1104	1241	-0.02673	0.02831	0.3452
k__Bacteria|p__Actinobacteriota|c__Coriobacteriia|o__Coriobacteriales|f__Atopobiaceae|g__Lancefieldella|s__Lancefieldella_sp000564995_SGB_1038	chr16:68111895	rs75286242	T	C	0.1097	1847	-0.1299	0.02299	1.862e-08	intronic	NFATC3	chr16:68111895	T	C	0.1121	1241	-0.02317	0.02832	0.4135
k__Bacteria|p__Actinobacteriota|c__Coriobacteriia|o__Coriobacteriales|f__Atopobiaceae|g__Lancefieldella|s__unclassified_SGB_2805	chr16:68059235	rs111227007	A	T	0.1102	1847	-0.129	0.02284	1.866e-08	intronic	DUS2	chr16:68059235	A	T	0.1104	1241	-0.01124	0.02803	0.6884
k__Bacteria|p__Actinobacteriota|c__Coriobacteriia|o__Coriobacteriales|f__Atopobiaceae|g__Lancefieldella|s__unclassified_SGB_2805	chr16:68061546	rs35432211	C	T	0.1102	1847	-0.129	0.02284	1.866e-08	intronic	DUS2	chr16:68061546	C	T	0.1078	1241	-0.01419	0.02803	0.6127
k__Bacteria|p__Actinobacteriota|c__Coriobacteriia|o__Coriobacteriales|f__Atopobiaceae|g__Lancefieldella|s__unclassified_SGB_2805	chr16:68065918	rs7201742	G	T	0.1102	1847	-0.129	0.02284	1.866e-08	intronic	DUS2	chr16:68065918	G	T	0.1111	1241	-0.009927	0.02802	0.7231
k__Bacteria|p__Actinobacteriota|c__Coriobacteriia|o__Coriobacteriales|f__Atopobiaceae|g__Lancefieldella|s__unclassified_SGB_2805	chr16:68067577	rs113896227	T	C	0.1102	1847	-0.129	0.02284	1.866e-08	intronic	DUS2	chr16:68067577	T	C	0.1128	1241	-0.01002	0.02804	0.7208
k__Bacteria|p__Firmicutes|c__Bacilli|o__RF39|f__CAG-611|g__unclassified_SGB_1501|s__unclassified_SGB_1501	chrX:94100262	chrX:94100262	A	G	0.01697	1896	-0.1275	0.02258	1.872e-08	intergenic	FAM133A(dist=387988),MIR548M(dist=962879)	NA	NA	NA	NA
k__Bacteria|p__Firmicutes|c__Bacilli|o__RF39|f__CAG-611|g__unclassified_SGB_1501|s__unclassified_SGB_1501	chrX:94100299	chrX:94100299	C	T	0.01697	1896	-0.1275	0.02258	1.872e-08	intergenic	FAM133A(dist=388025),MIR548M(dist=962842)	NA	NA	NA	NA
k__Bacteria|p__Actinobacteriota|c__Coriobacteriia|o__Coriobacteriales|f__Atopobiaceae|g__Lancefieldella|s__Lancefieldella_sp000564995_SGB_1038	chr16:68120327	rs112099181	C	T	0.1094	1847	-0.1298	0.02298	1.876e-08	intronic	NFATC3	chr16:68120327	C	T	0.1091	1241	-0.02016	0.02834	0.477
k__Bacteria|p__Actinobacteriota|c__Coriobacteriia|o__Coriobacteriales|f__Atopobiaceae|g__Lancefieldella|s__unclassified_SGB_2805	chr16:68167975	rs7188900	A	G	0.1107	1847	-0.129	0.02283	1.884e-08	intronic	NFATC3	chr16:68167975	A	G	0.1051	1241	-0.02078	0.028	0.4582
k__Bacteria|p__Firmicutes|c__Bacilli|o__Erysipelotrichales|f__Erysipelotrichaceae|g__Solobacterium|s__unclassified_SGB_2053	chr9:69138493	rs76666982	C	A	0.0107	1908	-0.1271	0.02251	1.885e-08	intronic	TJP2	chr9:69138493	C	A	0.01238	1237	-0.02245	0.02803	0.4232
k__Bacteria|p__Actinobacteriota|c__Coriobacteriia|o__Coriobacteriales|f__Atopobiaceae|g__Lancefieldella|s__unclassified_SGB_2805	chr16:68164185	rs56097211	C	T	0.1029	1847	-0.1289	0.02282	1.891e-08	intronic	NFATC3	chr16:68164185	C	T	0.08969	1241	-0.01945	0.02799	0.4872
k__Bacteria|p__Actinobacteriota|c__Coriobacteriia|o__Coriobacteriales|f__Atopobiaceae|g__Lancefieldella|s__Lancefieldella_sp000564995_SGB_1038	chr16:68152179	rs7199487	G	A	0.1102	1847	-0.1297	0.02298	1.894e-08	intronic	NFATC3	chr16:68152179	G	A	0.1054	1241	-0.01822	0.02844	0.5219
k__Bacteria|p__Spirochaetota|c__Spirochaetia|o__Treponematales|f__Treponemataceae|g__Treponema_D|s__unclassified_SGB_79	chr1:53101874	rs3766775	G	A	0.2715	1915	0.1239	0.02194	1.898e-08	intronic	SLC1A7	chr1:53101874	G	A	0.2537	1241	0.01182	0.02818	0.675
k__Bacteria|p__Bacteroidota|c__Bacteroidia|o__Bacteroidales|f__Bacteroidaceae|g__unclassified_SGB_2747|s__unclassified_SGB_2747	chr10:74952695	rs79349287	C	T	0.06501	1873	-0.1289	0.02283	1.906e-08	intronic	KAT6B	chr10:74952695	C	T	0.05622	1206	0.005146	0.02868	0.8577
k__Bacteria|p__Proteobacteria|c__Gammaproteobacteria|o__Burkholderiales|f__Neisseriaceae|g__Neisseria|s__unclassified_SGB_1275	chr5:15125632	rs865059	A	G	0.09034	1887	-0.1258	0.02228	1.908e-08	intergenic	ANKH(dist=253847),LINC02149(dist=66014)	chr5:15125632	A	G	0.084	1231	-0.00892	0.0282	0.7518
k__Bacteria|p__Firmicutes|c__Bacilli|o__Lactobacillales|f__Streptococcaceae|g__Streptococcus|s__unclassified_SGB_1043	chr5:161462135	rs192297106	T	C	0.01332	1902	-0.1255	0.02224	1.909e-08	intronic	GABRB2	chr5:161462135	T	C	0.01305	1232	-0.004959	0.02821	0.8605
k__Bacteria|p__Actinobacteriota|c__Coriobacteriia|o__Coriobacteriales|f__Atopobiaceae|g__Lancefieldella|s__unclassified_SGB_2805	chr16:68084408	rs3785109	A	G	0.1099	1847	-0.1288	0.02283	1.912e-08	upstream	NFATC3(dist=958)	chr16:68084408	A	G	0.1118	1241	-0.02437	0.02807	0.3854
k__Bacteria|p__Patescibacteria|c__Saccharimonadia|o__Saccharimonadales|f__Saccharimonadaceae|g__TM7x|s__unclassified_SGB_109	chr9:24534986	rs79265907	T	C	0.01802	1881	-0.1288	0.02283	1.915e-08	intergenic	ELAVL2(dist=684346),IZUMO3(dist=8229)	chr9:24534986	T	C	0.01874	1215	-0.03514	0.02856	0.2188
k__Bacteria|p__Firmicutes|c__Bacilli|o__Staphylococcales|f__Gemellaceae|g__Gemella|s__unclassified_SGB_2944	chr18:2191682	rs144977505	T	C	0.01123	1894	-0.1285	0.02278	1.916e-08	intergenic	LINC00470(dist=832053),METTL4(dist=345843)	chr18:2191682	T	C	0.006359	1227	0.006902	0.02854	0.809
k__Bacteria|p__Firmicutes|c__Bacilli|o__Erysipelotrichales|f__Erysipelatoclostridiaceae|g__Eggerthia	chr17:22709866	rs4889756	T	G	0.423	1912	-0.1287	0.0228	1.919e-08	intergenic	MTRNR2L1(dist=185201)	chr17:22709866	T	G	0.428	1239	-0.09952	0.0284	0.0004745
[truncated: 1,003 more rows]
