# Supplementary material for: Metagenome-genome-wide association studies reveal human genetic impact on the oral microbiome
Source: Cell Discov. 2021 Dec 7;7:117. doi: 10.1038/s41421-021-00356-0 (PMC8648780; doi:10.1038/s41421-021-00356-0)
Supplement: Supplementary file 4 — Supplementary Table S4 [file 41421_2021_356_MOESM4_ESM.xlsx]

## Sheet: Sheet1
Table S4. Gene sets enriched pathways or diseases of mgGWAS signals for tongue dorsum.
Category	Term	Count	%	Genes	List Total	Pop Hits	Pop Total	Fold Enrichment	PValue
gene sets enriched pathway
KEGG_PATHWAY	hsa04070:Phosphatidylinositol signaling system	6	2.71493	IMPA1, INPP5D, INPP5K, PRKCA, ITPR3, SYNJ2	69	98	6879	6.10382	0.00271692
KEGG_PATHWAY	hsa04670:Leukocyte transendothelial migration	5	2.26244	AFDN, ITGA4, CLDN8, PECAM1, PRKCA	69	115	6879	4.33459	0.0266054
KEGG_PATHWAY	hsa00562:Inositol phosphate metabolism	4	1.80995	IMPA1, INPP5D, INPP5K, SYNJ2	69	71	6879	5.61666	0.0327621
KEGG_PATHWAY	hsa04024:cAMP signaling pathway	6	2.71493	MAPK10, AFDN, HHIP, F2R, HTR1D, CREB3L2	69	198	6879	3.02108	0.0454468
REACTOME_PATHWAY	R-HSA-4086398:R-HSA-4086398	4	1.80995	PRKCA, ITPR3, NLK, PRKG1	85	61	9075	7.00096	0.0187301
REACTOME_PATHWAY	R-HSA-912526:R-HSA-912526	3	1.35747	INPP5D, CSF2RA, JAK1	85	27	9075	11.8627	0.0255826
REACTOME_PATHWAY	R-HSA-1660499:R-HSA-1660499	3	1.35747	INPP5D, INPP5K, SYNJ2	85	35	9075	9.15126	0.0413592
REACTOME_PATHWAY	R-HSA-190861:R-HSA-190861	3	1.35747	GJB4, GJB3, GJB6	85	38	9075	8.42879	0.048009
GOTERM_BP_DIRECT	GO:0030032~lamellipodium assembly	4	1.80995	CARMIL1, ABLIM1, SPATA13, NCK2	165	31	16792	13.1316	0.00336355
GOTERM_BP_DIRECT	GO:0007155~cell adhesion	12	5.42986	AFDN, DSCAM, CNTN5, ITGA4, CNTN6, PECAM1, TNR, SVEP1, PRKCA, CNTN4, DSCAML1, OPCML	165	459	16792	2.66065	0.00549105
GOTERM_BP_DIRECT	GO:0051209~release of sequestered calcium ion into cytosol	4	1.80995	F2R, HTR1D, ITPR3, TPCN1	165	41	16792	9.92875	0.00742912
GOTERM_BP_DIRECT	GO:0030838~positive regulation of actin filament polymerization	4	1.80995	CCL24, CARMIL1, NCK2, CCL26	165	45	16792	9.0462	0.00961276
GOTERM_BP_DIRECT	GO:0007605~sensory perception of sound	6	2.71493	THRB, GRM7, CNTN5, WDR1, GJB3, GJB6	165	133	16792	4.59111	0.00986834
GOTERM_BP_DIRECT	GO:0006661~phosphatidylinositol biosynthetic process	4	1.80995	IMPA1, INPP5D, INPP5K, SYNJ2	165	58	16792	7.0186	0.0190699
GOTERM_BP_DIRECT	GO:0046856~phosphatidylinositol dephosphorylation	3	1.35747	INPP5D, INPP5K, SYNJ2	165	24	16792	12.7212	0.0227304
GOTERM_BP_DIRECT	GO:0030865~cortical cytoskeleton organization	2	0.904977	WDR1, EPB41L3	165	3	16792	67.8465	0.0290162
GOTERM_BP_DIRECT	GO:0050904~diapedesis	2	0.904977	ITGA4, PECAM1	165	3	16792	67.8465	0.0290162
GOTERM_BP_DIRECT	GO:0030335~positive regulation of cell migration	6	2.71493	CCL24, CARMIL1, F2R, PRKCA, SEMA3E, CCL26	165	184	16792	3.31858	0.0345607
GOTERM_BP_DIRECT	GO:0032210~regulation of telomere maintenance via telomerase	2	0.904977	TNKS, SMG6	165	4	16792	50.8848	0.038501
GOTERM_BP_DIRECT	GO:0009968~negative regulation of signal transduction	3	1.35747	KIF26A, INPP5D, HHIP	165	34	16792	8.97968	0.0433726
GOTERM_CC_DIRECT	GO:0005886~plasma membrane	58	26.2443	OR9K2, SLC46A2, BNC2, CD3G, BRCA1, SGCD, GRM7, SIX2, PPP6R3, PRKG1, DSCAM, ITGA4, DAPK1, OR6C74, F2R, CACNA2D3, PRKCA, HSPG2, TRDN, MELK, EMCN, CLDN8, IL1RAPL1, PECAM1, CDH12, WDPCP, DSCAML1, SLC24A1, OR6K6, OR6K3, ARHGEF28, LPL, ITPR3, CSF2RA, GLG1, SRR, INPP5D, EPB41L3, INPP5K, MAP4, MARK2, OPCML, MSR1, CARMIL1, CNTN5, PCDH9, XRCC5, CNTN6, HTR1D, AHNAK2, SYNJ2, MCC, TPCN1, SLC2A9, MAPK10, AFDN,…	181	4121	18224	1.41707	0.00311457
GOTERM_CC_DIRECT	GO:0005922~connexon complex	3	1.35747	GJB4, GJB3, GJB6	181	21	18224	14.3836	0.0180116
GOTERM_CC_DIRECT	GO:0031225~anchored component of membrane	5	2.26244	CNTN5, CNTN6, LPL, CNTN4, OPCML	181	113	18224	4.45509	0.0258017
GOTERM_CC_DIRECT	GO:0005737~cytoplasm	64	28.9593	BNC2, WDR1, HHIP, ATF7IP2, BRCA1, MTRNR2L1, HID1, SMG6, SGCD, IMPA1, OPA1, SIX2, TCTN2, PPP6R3, NCK2, TNR, RTTN, SVEP1, SCAPER, APPL2, UBXN6, PRKG1, JAK1, ANKS1B, RBFOX1, DAPK1, CKAP2, PRKCA, PPP4R3B, MTAP, DPPA3, ZNF638, IL1RAPL1, SPATA13, WDPCP, FAM72A, CASZ1, CTDP1, C1ORF198, PRICKLE2, ITPR3, ACACA, PTGS1, ABLIM1, SRR, EPB41L3, INPP5K, CAMTA1, MAP4, PPIAL4F, CARMIL1, EIF2B3, CNTN5, MGA, AHNAK2…	181	5222	18224	1.23398	0.0370169
GOTERM_CC_DIRECT	GO:0045177~apical part of cell	4	1.80995	AFDN, SRR, MGST1, ITPR3	181	75	18224	5.36987	0.0381332
GOTERM_CC_DIRECT	GO:0030054~cell junction	10	4.52489	SDK1, AFDN, DSCAM, GRID1, GJB6, PECAM1, SYN3, CNIH3, DSCAML1, ANKS1B	181	459	18224	2.19357	0.0389502
GOTERM_MF_DIRECT	GO:0005509~calcium ion binding	14	6.33484	SLC24A1, SNED1, MCTP1, PCDH9, ITPR3, HSPG2, LRP1B, SRR, MELK, GRM7, SPOCK3, CDH12, SVEP1, EYS	148	717	16881	2.22713	0.00990191
GOTERM_MF_DIRECT	GO:0005246~calcium channel regulator activity	3	1.35747	GRM7, CACNA2D3, PRKG1	148	27	16881	12.6734	0.0229277
GOTERM_MF_DIRECT	GO:0000287~magnesium ion binding	6	2.71493	SRR, OPA1, IMPA1, NLK, CLYBL, MARK2	148	204	16881	3.35473	0.0331075
GOTERM_MF_DIRECT	GO:0034485~phosphatidylinositol-3,4,5-trisphosphate 5-phosphatase activity	2	0.904977	INPP5D, INPP5K	148	4	16881	57.0304	0.0343827
GOTERM_MF_DIRECT	GO:0004445~inositol-polyphosphate 5-phosphatase activity	2	0.904977	INPP5D, INPP5K	148	5	16881	45.6243	0.0427933
GOTERM_MF_DIRECT	GO:0005245~voltage-gated calcium channel activity	3	1.35747	GRM7, IL1RAPL1, TPCN1	148	40	16881	8.55456	0.0473605
gene sets enriched disease
GAD_DISEASE	Tobacco Use Disorder	73	33.0317	FHOD3, THRB, MCTP1, BNC2, COL14A1, HHIP, BRCA1, LDB2, C12ORF42, SGCD, GRM7, CREB3L2, NCK2, TNR, SVEP1, MACROD2, ADAMTS9, EYS, PRKG1, JAK1, ANKS1B, RBFOX1, DSCAM, ITGA4, DAPK1, GRID1, CACNA2D3, PRKCA, SYN3, SORCS2, CDYL2, TRDN, TOX2, EMCN, BANK1, CDH12, DSCAML1, TNKS, SEMA3E, ITPR3, NLK, ACACA, PAPSS2, IGSF21, INPP5D, SPOCK3, EPB41L3, CAMTA1, ZSWIM5, CSMD1, OPCML, NTNG1, MSR1, CARMIL1, EIF2B3, CNT…	144	3034	12971	2.1673	1.72134e-12
GAD_DISEASE	Myocardial Infarction	20	9.04977	MCTP1, LUZP1, CNTN5, CNTN6, ARHGEF28, F2R, HTR1D, CACNA2D3, LPL, WWP2, LDB2, FOXN3, PTGS1, TM9SF2, SDK1, MTAP, PECAM1, MACROD2, ADAMTS9, ANKS1B	144	536	12971	3.36106	6.60574e-06
GAD_DISEASE	Tunica Media	10	4.52489	SDK1, CNTN5, SPOCK3, CDH12, CACNA2D3, SYNJ2, ADAMTS9, CSMD1, EYS, OPCML	144	169	12971	5.32996	0.000104768
GAD_DISEASE	Body Height	18	8.1448	RBFOX1, MCTP1, PCDH9, CNTN5, HHIP, HTR1D, FOXN3, SYN3, MCC, SORCS2, LRP1B, IGSF21, EMCN, SIX2, SPOCK3, ADAMTS9, CSMD1, PRKG1	144	571	12971	2.83954	0.000181244
GAD_DISEASE	Echocardiography	14	6.33484	DSCAM, CNTN6, SEMA3E, LHFPL1, CLYBL, TM9SF2, NHSL1, GRM7, IL1RAPL1, CNTN4, MACROD2, CNIH3, CSMD1, EYS	144	386	12971	3.26702	0.000340061
GAD_DISEASE	Blood Pressure	15	6.78733	CASZ1, ARHGEF28, PPP4R3B, LRP1B, GULP1, SGCD, GRM7, EPB41L3, TNR, MAP4, CNTN4, MACROD2, CSMD1, PRKG1, OPCML	144	462	12971	2.92456	0.000580457
GAD_DISEASE	Coronary Artery Disease	15	6.78733	DENND1B, RBFOX1, COL14A1, GALNT2, LPL, SORCS2, PTGS1, SMG6, SIX2, EPB41L3, PECAM1, CAMTA1, MACROD2, CENPQ, MARK2	144	510	12971	2.64931	0.00150324
GAD_DISEASE	Uric Acid	6	2.71493	SLC2A9, CARMIL1, RBFOX1, WDR1, CLDN8, ARHGEF28	144	79	12971	6.84124	0.00177901
GAD_DISEASE	Triglycerides	13	5.88235	PCDH9, WDR1, GRID1, GALNT2, ARHGEF28, LPL, TRDN, GRM7, IL1RAPL1, CCSER2, ADAMTS9, DSCAML1, CSMD1	144	437	12971	2.67962	0.00325548
GAD_DISEASE	Body Composition	5	2.26244	MCTP1, CDH12, LDB2, FOXN3, CCL26	144	56	12971	8.04253	0.00333678
GAD_DISEASE	Lipoproteins	7	3.16742	CNTN5, ASXL3, PRICKLE2, CACNA2D3, LPL, MACROD2, CSMD1	144	135	12971	4.67063	0.00379426
GAD_DISEASE	Waist-Hip Ratio	8	3.61991	SGCD, OPA1, GRID1, PPP1R3A, MACROD2, ADAMTS9, LRP1B, OPCML	144	181	12971	3.98128	0.00390616
GAD_DISEASE	Presbycusis	3	1.35747	GRM7, GJB3, GJB6	144	9	12971	30.0255	0.00413005
GAD_DISEASE	Sleep	5	2.26244	DSCAM, FOXN3, CSMD1, OPCML, ANKS1B	144	60	12971	7.50637	0.0042826
GAD_DISEASE	Apoplexy|Cerebral Hemorrhage|Cerebral Hemorrhages|Intracranial Hemorrhages|Stroke|Subarachnoid Hemorrhage	7	3.16742	SDK1, PECAM1, CAMTA1, MCC, SORCS2, CDYL2, PRKG1	144	140	12971	4.50382	0.00454001
GAD_DISEASE	Celiac Disease|	10	4.52489	NTNG1, IGSF21, TOX2, EMCN, DSCAM, GREB1, CACNA2D3, MACROD2, CSMD1, WDR44	144	293	12971	3.07428	0.00516439
GAD_DISEASE	Erythrocyte Count	8	3.61991	GRM7, BANK1, CNTN4, CNIH3, ADAMTS9, CSMD1, CDYL2, PRKG1	144	192	12971	3.75318	0.00538089
GAD_DISEASE	Body Mass Index	13	5.88235	NTNG1, MCTP1, HHIP, LDB2, FOXN3, LRP1B, ACACA, GRM7, CNTN4, CSMD1, ANKS1B, CCL26, OPCML	144	479	12971	2.44466	0.00670337
GAD_DISEASE	Iron	9	4.0724	CARMIL1, TMEM212, GRM7, SIX2, EPB41L3, CACNA2D3, LPL, CSMD1, CLYBL	144	260	12971	3.11803	0.00814887
GAD_DISEASE	Lipids	7	3.16742	LPL, CCSER2, CNTN4, ADAMTS9, CSMD1, ANKS1B, TRDN	144	162	12971	3.89219	0.00908019
GAD_DISEASE	Schizophrenia	17	7.69231	NTNG1, GRID1, HTR1D, LPL, PRKCA, SYN3, CSF2RA, PTGS1, GULP1, SRR, GRM7, TIMP3, TNR, MAP4, MACROD2, CSMD1, OPCML	144	785	12971	1.9507	0.0127253
GAD_DISEASE	Hearing Loss, Noise-Induced	3	1.35747	GJB4, GJB3, GJB6	144	16	12971	16.8893	0.0130891
GAD_DISEASE	Hemoglobin A, Glycosylated	7	3.16742	CASZ1, DSCAM, GRID1, SPATA13, CDH12, RTTN, LRP1B	144	176	12971	3.58258	0.0132877
GAD_DISEASE	Bipolar Disorder	11	4.97738	SRR, RBFOX1, MCTP1, CTDP1, DSCAM, GRM7, HTR1D, CDH12, LDB2, SORCS2, TRDN	144	407	12971	2.4345	0.0146578
GAD_DISEASE	hearing impairment|Hearing Loss	3	1.35747	GJB4, GJB3, GJB6	144	17	12971	15.8958	0.0147281
GAD_DISEASE	response to antipsychotic treatment	3	1.35747	FHOD3, ATF7IP2, ANKS1B	144	17	12971	15.8958	0.0147281
GAD_DISEASE	Atrial Fibrillation	4	1.80995	RBFOX1, CNTN5, WDPCP, SEMA3E	144	49	12971	7.35317	0.0167042
GAD_DISEASE	Cardiovascular Diseases|Ventricular Dysfunction, Left	3	1.35747	SRR, GRID1, SMG6	144	19	12971	14.2226	0.0182546
GAD_DISEASE	Carotid Stenosis	3	1.35747	CNTN5, EPB41L3, LHFPL1	144	22	12971	12.2831	0.0241356
GAD_DISEASE	Fibrinogen	6	2.71493	AFDN, CNTN5, F2R, SPOCK3, CAMTA1, CNTN4	144	149	12971	3.62724	0.0245676
GAD_DISEASE	Aorta	4	1.80995	PCDH9, GRID1, MACROD2, SMG6	144	57	12971	6.32115	0.0248993
GAD_DISEASE	Hemoglobins	8	3.61991	RBFOX1, BANK1, PRICKLE2, LDB2, CNTN4, ADAMTS9, CSMD1, CDYL2	144	260	12971	2.77158	0.0251022
GAD_DISEASE	smoking cessation	6	2.71493	MSR1, RBFOX1, GRM7, ITGA4, DAPK1, CSMD1	144	153	12971	3.53241	0.0271326
GAD_DISEASE	Lipoproteins, VLDL	6	2.71493	RBFOX1, PCDH9, CNTN6, LDB2, CNTN4, LRP1B	144	159	12971	3.39911	0.0313225
GAD_DISEASE	Creatinine	6	2.71493	RBFOX1, GRM7, PCDH9, ADAMTS9, PRKG1, OPCML	144	161	12971	3.35688	0.0328013
GAD_DISEASE	Stroke	12	5.42986	SGCD, CNTN5, KIF26A, SPATA13, CREB3L2, LPL, CAMTA1, LDB2, DSCAML1, CSMD1, PRKG1, PTGS1	144	542	12971	1.99431	0.0373027
GAD_DISEASE	Monocytes	4	1.80995	MTAP, RBFOX1, CSMD1, LRP1B	144	67	12971	5.37769	0.0376753
GAD_DISEASE	Cholesterol, LDL	11	4.97738	FHOD3, CASZ1, MTAP, RBFOX1, MELK, GRM7, PCDH9, CACNA2D3, CNTN4, OPCML, ANKS1B	144	483	12971	2.05143	0.0411006
GAD_DISEASE	serum urate	2	0.904977	SLC2A9, WDR1	144	4	12971	45.0382	0.0433794
GAD_DISEASE	Platelet Count	5	2.26244	CARMIL1, F2R, CNTN4, MACROD2, EYS	144	120	12971	3.75318	0.0436685
GAD_DISEASE	Hip	9	4.0724	SLC46A2, ZHX3, CNTN5, CNTN6, IL1RAPL1, SPOCK3, MACROD2, CSMD1, PRKG1	144	361	12971	2.24567	0.0464977
GAD_DISEASE	Exercise Test	5	2.26244	WDR1, SPOCK3, CNTN4, CSMD1, OPCML	144	123	12971	3.66164	0.0470799
GAD_DISEASE	Psychiatric Disorders	4	1.80995	SDK1, GRM7, CNTN5, CNTN6	144	74	12971	4.86899	0.0482572
