# Supplementary material for: Metagenome-genome-wide association studies reveal human genetic impact on the oral microbiome
Source: Cell Discov. 2021 Dec 7;7:117. doi: 10.1038/s41421-021-00356-0 (PMC8648780; doi:10.1038/s41421-021-00356-0)
Supplement: Supplementary file 5 — Supplementary Table S5 [file 41421_2021_356_MOESM5_ESM.xlsx]

## Sheet: Sheet1
Table S5. Gene sets enriched pathway and disease of mgGWAS signals for saliva.
Category	Term	Count	%	Genes	List Total	Pop Hits	Pop Total	Fold Enrichment	PValue
gene sets enriched pathway
KEGG_PATHWAY	hsa05412:Arrhythmogenic right ventricular cardiomyopathy (ARVC)	5	1.91571	RYR2, CDH2, SGCB, CACNA2D1, DMD	69	67	6879	7.43997	0.00419376
KEGG_PATHWAY	hsa00564:Glycerophospholipid metabolism	5	1.91571	PLA2G15, DGKD, DGKB, PLB1, DGKI	69	95	6879	5.24714	0.0141787
KEGG_PATHWAY	hsa05231:Choline metabolism in cancer	5	1.91571	SLC22A3, DGKD, DGKB, PDGFD, DGKI	69	101	6879	4.93543	0.0174032
KEGG_PATHWAY	hsa05410:Hypertrophic cardiomyopathy (HCM)	4	1.53257	RYR2, SGCB, CACNA2D1, DMD	69	78	6879	5.1126	0.0415475
KEGG_PATHWAY	hsa05414:Dilated cardiomyopathy	4	1.53257	RYR2, SGCB, CACNA2D1, DMD	69	84	6879	4.74741	0.0499289
REACTOME_PATHWAY	R-HSA-114508:R-HSA-114508	3	1.14943	DGKD, DGKB, DGKI	92	22	9075	13.4511	0.0201683
GOTERM_BP_DIRECT	GO:0007205~protein kinase C-activating G-protein coupled receptor signaling pathway	4	1.53257	DGKD, DGKB, PARD3, DGKI	187	31	16792	11.5867	0.00478494
GOTERM_BP_DIRECT	GO:0046834~lipid phosphorylation	3	1.14943	DGKD, DGKB, DGKI	187	12	16792	22.4492	0.00748739
GOTERM_BP_DIRECT	GO:0007049~cell cycle	8	3.06513	CDC123, MARVELD1, PARD3, CDK20, TP63, APPL2, AVPI1, PARD3B	187	217	16792	3.31048	0.0106606
GOTERM_BP_DIRECT	GO:0050775~positive regulation of dendrite morphogenesis	3	1.14943	PTPRD, CUX2, CUX1	187	17	16792	15.8465	0.0148789
GOTERM_BP_DIRECT	GO:0030335~positive regulation of cell migration	7	2.68199	CCL24, SEMA5B, ATP8A1, PDGFD, LGR6, BCAR1, CCL26	187	184	16792	3.41618	0.0167621
GOTERM_BP_DIRECT	GO:0046909~intermembrane transport	2	0.766284	ARL6, TTPA	187	2	16792	89.7968	0.0220314
GOTERM_BP_DIRECT	GO:0048008~platelet-derived growth factor receptor signaling pathway	3	1.14943	PDGFD, ARID5B, BCAR1	187	29	16792	9.28932	0.0407422
GOTERM_BP_DIRECT	GO:0070374~positive regulation of ERK1 and ERK2 cascade	6	2.29885	CCL24, BMPER, ANGPT1, PDGFD, HTR2C, CCL26	187	175	16792	3.07875	0.0454326
GOTERM_CC_DIRECT	GO:0031225~anchored component of membrane	5	1.91571	CPM, CNTN6, DPEP2, CNTN4, MSLN	197	113	18224	4.09326	0.0337706
GOTERM_CC_DIRECT	GO:0005886~plasma membrane	56	21.4559	GABRB2, CPM, RYR2, DGKD, ATP8A1, OR11H1, DGKB, OR2M4, HTR2C, ADRA1D, MSLN, PLB1, GRB14, CDH2, PMEPA1, RALGPS2, RGS7, IZUMO3, EPHA6, CACNA2D1, MTUS1, SLC39A11, ANO2, SLC7A6, LMBRD1, PARD3, ADAM12, DGKI, SLC22A3, PHLPP1, ARL6, LILRA1, ASAP2, SLC1A7, CRHR2, MARVELD1, DMD, MARK2, ST14, ZNF185, ANGPT1, CNTN6, KCNIP4, CDC42BPB, MYO16, PTPRD, FAM155A, NSFL1C, DLG2, SELL, CNTN4, LGR6, BCAR1, LIMS2, LIMS1…	197	4121	18224	1.25708	0.0427448
GOTERM_MF_DIRECT	GO:0004143~diacylglycerol kinase activity	3	1.14943	DGKD, DGKB, DGKI	185	11	16881	24.886	0.00609201
GOTERM_MF_DIRECT	GO:0000989~transcription factor activity, transcription factor binding	3	1.14943	MLXIP, NAB1, TP63	185	14	16881	19.5533	0.00986555
gene sets enriched disease
GAD_DISEASE	Tobacco Use Disorder	80	30.6513	SEMA5B, SMARCAL1, RYR2, GALNT14, SPON1, TENM3, DGKD, ATP8A1, MYT1L, DGKB, CRYBG3, NAB1, ADARB2, CCDC91, GRB14, HEPHL1, CDH2, MALRD1, TP63, ANKS1B, RGS7, EPHA6, CACNA2D1, MTUS1, SLC39A11, VPS13A, KAZN, SORCS1, KSR2, ANO2, PARD3B, RAB31, GFOD1, NAV3, KAT6B, DPPA2, PARD3, CNKSR3, ADAM12, DOCK2, DGKI, RBMS3, GAS7, SLC22A3, CDC123, PHLPP1, FRRS1, LUZP2, GLIS3, NYAP2, GLIS1, MIPOL1, PHF21B, GMDS, CUX1,…	161	3034	12971	2.12433	5.44092e-13
GAD_DISEASE	Echocardiography	22	8.42912	GABRB2, CPM, DGKB, CNTN6, CACNA2D1, KCNIP4, KAZN, SORCS1, ADARB2, SGCZ, GLIS1, PTPRD, CCDC91, DLG2, NFIA, CDH2, BMPER, PMEPA1, CNTN4, CNIH3, CSMD1, TP63	161	386	12971	4.5918	1.1144e-08
GAD_DISEASE	Cholesterol, HDL	20	7.66284	KLHL29, EPHA6, MTUS1, ARID5B, PLOD2, SORCS1, NYAP2, SGCZ, MYO16, PTPRD, DLG2, DLC1, DPEP2, TMEM106B, DMD, CCDC190, CNTN4, CSMD1, ANKS1B, RBMS3	161	434	12971	3.71268	1.64989e-06
GAD_DISEASE	Cholesterol, LDL	18	6.89655	KLHL29, GABRB2, KCNIP4, MTUS1, HTR2C, KSR2, SGCZ, PLA2G15, PTPRD, FAM155A, NAV3, DMD, CNTN4, TP63, ANKS1B, TJP2, RBMS3, RGS7	161	483	12971	3.00243	9.68701e-05
GAD_DISEASE	Stroke	19	7.27969	EHF, STEAP1B, PHLPP1, GLRX3, FAM13C, KCNIP4, ADARB2, MYO16, PTPRD, FAM155A, DLG2, NFIA, CUX1, DLC1, PMEPA1, ANG, DOCK2, CSMD1, RBMS3	161	542	12971	2.82424	0.000125005
GAD_DISEASE	Erythrocyte Count	11	4.21456	PTPRD, GRB14, CDH2, DGKB, DLC1, UST, ADRA1D, CNTN4, LGR6, CNIH3, CSMD1	161	192	12971	4.61572	0.000133153
GAD_DISEASE	Lipoproteins, VLDL	10	3.83142	KLHL29, PTPRD, GABRB2, EHF, BMPER, CNTN6, DMD, CNTN4, SGCZ, MYO16	161	159	12971	5.06699	0.000155091
GAD_DISEASE	Erythrocytes	7	2.68199	FAM155A, UST, KCNIP4, DMD, CNTN4, KSR2, LOC440982	161	90	12971	6.26618	0.000850329
GAD_DISEASE	Myocardial Infarction	17	6.51341	TENM3, ATP8A1, DGKB, CNTN6, MTUS1, ADRA1D, SGCZ, FAM155A, DLG2, NAV3, CDH2, CUX1, UST, DYM, DOCK2, LOC440982, ANKS1B	161	536	12971	2.55524	0.000959612
GAD_DISEASE	Triglycerides	15	5.74713	SPON1, EHF, FAM13C, NAB1, ENTPD5, KCNIP4, PBX4, NYAP2, SGCZ, MYO16, PTPRD, GRB14, PMEPA1, CSMD1, RGS7	161	437	12971	2.7654	0.00102792
GAD_DISEASE	Blood Pressure	15	5.74713	RYR2, CPM, CACNA2D1, NAB1, SLC39A11, KAZN, NAV1, SORCS1, FAM155A, UST, CNKSR3, CNTN4, CSMD1, RBMS3, AVPI1	161	462	12971	2.61575	0.00173828
GAD_DISEASE	Cholesterol	14	5.36398	GALNT14, KCNIP4, KSR2, SGCZ, GLIS1, MYO16, PHF21B, PTPRD, SMR3A, NAV3, CDH2, TJP2, RBMS3, RGS7	161	427	12971	2.64148	0.00243039
GAD_DISEASE	smoking cessation	8	3.06513	PTPRD, GFOD1, ATP8A1, GLIS3, SORCS1, SGCZ, CSMD1, RBMS3	161	153	12971	4.21256	0.00287265
GAD_DISEASE	Lipids	8	3.06513	PTPRD, KCNIP4, PMEPA1, CNTN4, SGCZ, CSMD1, RGS7, ANKS1B	161	162	12971	3.97853	0.00393864
GAD_DISEASE	Waist Circumference	10	3.83142	RYR2, FAM155A, DLG2, INTS4, ASAP2, KSR2, SGCZ, INMT, KANK4, ANKS1B	161	251	12971	3.20977	0.00394465
GAD_DISEASE	Amyotrophic Lateral Sclerosis	8	3.06513	SELL, KCNIP4, SLC39A11, INTS4, ANG, DMD, CNTN4, SLC1A7	161	167	12971	3.85941	0.00465204
GAD_DISEASE	Body Weight	13	4.98084	EHF, KAZN, HTR2C, DUPD1, ASAP2, SGCZ, PTPRD, DLG2, NFIA, BMPER, DMD, LOC440982, CSMD1	161	410	12971	2.55451	0.00485157
GAD_DISEASE	Hypertrophy, Left Ventricular	6	2.29885	ARMC2, GLRX3, CNKSR3, KCNIP4, PHRF1, RBMS3	161	91	12971	5.31199	0.00532196
GAD_DISEASE	Hemoglobin A, Glycosylated	8	3.06513	CDC123, RAB31, SELL, FAM13C, KCNIP4, VPS13A, SORCS1, MALRD1	161	176	12971	3.66206	0.00617081
GAD_DISEASE	Heart Failure	12	4.5977	PTPRD, GABRB2, CPM, FAM155A, DLG2, CDH2, BMPER, CCDC190, NMNAT2, MALRD1, DOCK2, MYO16	161	385	12971	2.51112	0.00820967
GAD_DISEASE	Acute lymphoblastic leukemia (childhood)	3	1.14943	RYR2, PARD3, ARID5B	161	12	12971	20.1413	0.00920208
GAD_DISEASE	Magnesium	6	2.29885	CUX2, NAV3, CNTN6, CSMD1, MYO16, ANKS1B	161	104	12971	4.64799	0.00926807
GAD_DISEASE	Eosinophils	5	1.91571	PTPRD, TENM3, CDH2, DOCK2, SGCZ	161	70	12971	5.75466	0.0108836
GAD_DISEASE	Diabetes Mellitus	7	2.68199	PTPRD, ARMC2, ATP8A1, MALRD1, SGCZ, CSMD1, RBMS3	161	158	12971	3.56935	0.0135748
GAD_DISEASE	Arteries	7	2.68199	PTPRD, FAM13C, RPL37A, SORCS1, ASAP2, PHRF1, PLB1	161	159	12971	3.5469	0.0139584
GAD_DISEASE	Hip	11	4.21456	PTPRD, EPHA6, DLG2, CDH2, CNTN6, PARD3, CACNA2D1, PLOD2, DMD, SGCZ, CSMD1	161	361	12971	2.4549	0.0140622
GAD_DISEASE	Heart Rate	9	3.44828	DLG2, NFIA, GLRX3, ATP8A1, PDE3A, DPH5, SORCS1, SGCZ, CSMD1	161	265	12971	2.73618	0.017014
GAD_DISEASE	Exercise Test	6	2.29885	RYR2, KCNIP4, DMD, CNTN4, SGCZ, CSMD1	161	123	12971	3.93001	0.0181006
GAD_DISEASE	Breath Tests	6	2.29885	PTPRD, GLRX3, PDGFD, KCNIP4, PMEPA1, ADARB2	161	126	12971	3.83644	0.0198723
GAD_DISEASE	Lipoproteins, HDL	5	1.91571	PLA2G15, RYR2, NFATC3, DPEP2, PLOD2	161	84	12971	4.79555	0.0200775
GAD_DISEASE	Diabetes Mellitus, Type 2	7	2.68199	PTPRD, CDC123, STEAP1B, GRB14, ATP8A1, NYAP2, PLB1	161	178	12971	3.1683	0.0229234
GAD_DISEASE	Alcoholism	13	4.98084	GABRB2, HTR2C, ADRA1D, NYAP2, SGCZ, FBLN2, MYO16, PTPRD, SYNGR1, SELL, CNTN4, DOCK2, LOC440982	161	509	12971	2.05766	0.0237604
GAD_DISEASE	panic disorder	4	1.53257	HTR2C, ANO2, RGS7, CRHR2	161	52	12971	6.19732	0.0262007
GAD_DISEASE	Receptors, Tumor Necrosis Factor, Type II	3	1.14943	ARID5B, SGCZ, TP63	161	21	12971	11.5093	0.0272348
GAD_DISEASE	Cystatins	3	1.14943	FAM155A, DLG2, CNTN6	161	21	12971	11.5093	0.0272348
GAD_DISEASE	Coronary Disease	8	3.06513	KLHL29, PTPRD, PDGFD, CACNA2D1, KAZN, EGFEM1P, NYAP2, CSMD1	161	239	12971	2.69674	0.0287326
GAD_DISEASE	Natriuretic Peptide, Brain	3	1.14943	NFIA, KAT6B, KCNIP4	161	22	12971	10.9862	0.0297195
GAD_DISEASE	Respiratory Function Tests	8	3.06513	PTPRD, ARMC2, CDC123, CCDC91, TENM3, ADRA1D, LOC440982, MYO16	161	248	12971	2.59888	0.0341186
GAD_DISEASE	Body Mass Index	12	4.5977	KLHL29, PTPRD, NFIA, CACNA2D1, KCNIP4, DMD, CNTN4, ADARB2, CSMD1, DGKI, ANKS1B, CCL26	161	479	12971	2.01834	0.0350672
GAD_DISEASE	Brain	4	1.53257	PTPRD, ANGPT1, KCNIP4, SGCZ	161	60	12971	5.37101	0.0377997
GAD_DISEASE	Hemoglobins	8	3.06513	GALNS, PTPRD, FAM155A, DLG2, DGKB, CNTN4, FBLN2, CSMD1	161	260	12971	2.47893	0.0422922
GAD_DISEASE	Parkinson Disease	7	2.68199	DLG2, CNKSR3, PMEPA1, SORCS1, NYAP2, SGCZ, CSMD1	161	214	12971	2.63531	0.0495966
