# Supplementary material for: Metagenome-genome-wide association studies reveal human genetic impact on the oral microbiome
Source: Cell Discov. 2021 Dec 7;7:117. doi: 10.1038/s41421-021-00356-0 (PMC8648780; doi:10.1038/s41421-021-00356-0)
Supplement: Supplementary file 6 — Supplementary Table S6 [file 41421_2021_356_MOESM6_ESM.xlsx]

## Sheet: Sheet1
Table S6. Top 35 host factors were significantly associated with β-diversity for tongue dorsum samples (BH-adjusted FDR < 0.05).
Note: The variance of each factor explained for β-diversity was calculated using PERMANOVA (adonis) in the ‘vegan’ package, and the significance was determined using anova.cca (permutation test; N=100,000).We then used the p.adjust() function in R to perform the multiple test correction and calculated adjusted p-values with the Benjamini–Hochberg procedure. The results were considered significant…
environmental factors	variance explained	p	BH adjusted p
Eat_high_sugar_and_high_fat_food_frequency	0.0107485	9.9999e-06	0.000936657
Periodontal_examination_results.Dental_calculus	0.0085058	9.9999e-06	0.000936657
Urine_pH	0.00668771	9.9999e-06	0.000936657
Chromium_UG_L_	0.00653716	1.99998e-05	0.00140499
Blood_iron_Detection_value_mg_L_	0.00505946	6.99993e-05	0.00345843
Blood_zinc_Detection_value_MG_L_	0.00504664	0.000159998	0.00345843
Blood_urea_nitrogen_test_value_MMOL_L_	0.00456196	0.000139999	0.00345843
gender	0.00453178	0.000129999	0.00345843
Serum_testosterone_Detection_Value_NG_ML_	0.0045213	0.000149998	0.00345843
Cystine_umol_L	0.00446994	0.000149998	0.00345843
Mean_platelet_volume_prompt	0.00443785	0.000199998	0.00393396
Red_blood_cell_distribution_width_standard_deviation_prompt	0.00443785	0.000149998	0.00345843
Glutamic_acid_umol_L	0.00442776	0.000209998	0.00393396
Residential_area.north_China	0.00431379	0.000159998	0.00345843
Blood_magnesium_test_value_mg_L_	0.0042965	0.000239998	0.00421496
Mouthwash_frequency	0.00371731	0.000739993	0.0122316
Vitamin_K_detection_Value_NG_ML_	0.00369677	0.000799992	0.0124888
Marital_status_code.married	0.00363155	0.000879991	0.0128456
Serum_aldosterone_detection_Value_NG_ML_	0.00362226	0.000929991	0.0128456
Detection_value_of_serum_estradiol_two_NG_ML_	0.00350846	0.00114999	0.0146885
Whether_the_menstrual_cycle_is_regular	0.00327833	0.00182998	0.021426
Red_blood_cell_count_t_l_	0.00324176	0.00174998	0.0213802
Serum_estradiol_detection_value_NG_ML_	0.00318291	0.00224998	0.0225801
Classification_code_for_bleeding_frequency_of_gums	0.00316063	0.00215998	0.0225801
Sub_health_performance.depression	0.00315763	0.00218998	0.0225801
Alpha.Butan_acid_umol_L	0.00311761	0.00190998	0.0214682
Disease_caries	0.00307827	0.00235998	0.0228674
Pregnancy__times_	0.00295535	0.00301997	0.0276465
Glutathione_umol_L	0.00291348	0.00318997	0.0280119
Alpha.Amino_adipic_acid_umol_L	0.002804	0.00405996	0.0345712
Breeding_pets_type.dog	0.00279665	0.00451995	0.0362888
age	0.00268609	0.00474995	0.037076
Proportion_of_urine	0.0026809	0.00530995	0.0392657
Phenylalanine_umol_L	0.00259838	0.00610994	0.0440229
Progesterone_NG_ML_	0.0025199	0.00701993	0.0485234
raw R2	0.0795391
adjusted R2	0.0636125
Anova test	p<0.001
