# Supplementary material for: Metagenome-genome-wide association studies reveal human genetic impact on the oral microbiome
Source: Cell Discov. 2021 Dec 7;7:117. doi: 10.1038/s41421-021-00356-0 (PMC8648780; doi:10.1038/s41421-021-00356-0)
Supplement: Supplementary file 7 — Supplementary Table S7 [file 41421_2021_356_MOESM7_ESM.xlsx]

## Sheet: Sheet1
Table S7. Top 53 host factors were significantly associated with β-diversity for salivary samples (BH-adjusted FDR < 0.05).
Note: The variance of each factor explained for β-diversity was calculated using PERMANOVA (adonis) in the ‘vegan’ package, and the significance was determined using anova.cca (permutation test; N=100,000).We then used the p.adjust() function in R to perform the multiple test correction and calculated adjusted p-values with the Benjamini–Hochberg procedure. The results were considered significant…
environmental factors	variance explained	p	BH adjusted p
Eat_high_sugar_and_high_fat_food_frequency	0.00899475	9.9999e-06	0.000187998
Periodontal_examination_results.Dental_calculus	0.00889121	9.9999e-06	0.000187998
Glutamic_acid_umol_L	0.00696357	9.9999e-06	0.000187998
Mean_platelet_volume_prompt	0.00618843	9.9999e-06	0.000187998
Red_blood_cell_distribution_width_standard_deviation_prompt	0.00618843	9.9999e-06	0.000187998
gender	0.00601862	9.9999e-06	0.000187998
Glutathione_umol_L	0.00597275	9.9999e-06	0.000187998
Serum_testosterone_Detection_Value_NG_ML_	0.00589426	9.9999e-06	0.000187998
Classification_code_for_bleeding_frequency_of_gums	0.00588061	9.9999e-06	0.000187998
Cystine_umol_L	0.005722	9.9999e-06	0.000187998
Blood_lead_detection_value_ug_L_	0.00540739	9.9999e-06	0.000187998
Residential_area.north_China_or_not	0.00520351	1.99998e-05	0.00031333
Detection_value_of_serum_estradiol_two_NG_ML_	0.00510687	9.9999e-06	0.000187998
Chromium_UG_L_	0.00494924	1.99998e-05	0.00031333
Marital_status_code.married	0.00469502	9.9999e-06	0.000187998
Alpha.Amino_adipic_acid_umol_L	0.00467715	3.99996e-05	0.000563994
age	0.00461396	1.99998e-05	0.00031333
Urine_pH	0.00445253	9.9999e-06	0.000187998
Serum_aldosterone_detection_Value_NG_ML_	0.00411699	3.99996e-05	0.000563994
Blood_urea_nitrogen_test_value_MMOL_L_	0.00385263	6.99993e-05	0.000939991
Blood_magnesium_test_value_mg_L_	0.00383801	8.99991e-05	0.00105749
Number_of_brushing	0.00381478	8.99991e-05	0.00105749
Creatine_umol_L	0.00375937	8.99991e-05	0.00105749
Blood_iron_Detection_value_mg_L_	0.00374497	9.9999e-05	0.00112799
Whether_the_menstrual_cycle_is_regular	0.00355947	0.000179998	0.00187998
Flossing_frequency	0.00327087	0.000449996	0.0045321
Frequent_coughing_or_snoring_frequency_during_sleep	0.00322097	0.000469995	0.0045703
Glycine_umol_L	0.00307475	0.000699993	0.00657993
Mouthwash_frequency	0.00298558	0.000779992	0.00709541
Serum_gama_glutamyltransferase	0.00291002	0.00116999	0.00942676
Triglyceride_level_diagnose	0.00288182	0.000909991	0.00801929
Whether_it_is_in_lactation	0.00286405	0.00099999	0.00854537
Vitamin_K_detection_Value_NG_ML_	0.0028472	0.00107999	0.00895756
Roommate_type	0.00270593	0.00147999	0.0115932
Vitamin_B1_Detection_Value_NG_ML_	0.00264219	0.00200998	0.0153193
Residential_area.central_China_or_not	0.00260124	0.00209998	0.0155841
Red_blood_cell_count_t_l_	0.0025977	0.00233998	0.0169198
Classification_code_for_living_environment	0.00256591	0.00244998	0.0172723
Progesterone_NG_ML_	0.00245866	0.00310997	0.0213905
Selenium_UG_L_	0.002457	0.00322997	0.0216869
Serum_value_of_Alt_U_L_	0.00244142	0.00339997	0.0217907
Alanine_umol_L	0.00242852	0.00331997	0.0217728
Isoleucine_umol_L	0.00226392	0.00513995	0.0318779
Body_fat_kg_	0.00225128	0.00542995	0.0319009
Ornithine_umol_L	0.00224557	0.00537995	0.0319009
Refined_Amine_base_succinate_umol_L	0.00224233	0.00519995	0.0318779
Blood_zinc_Detection_value_MG_L_	0.00223913	0.00557994	0.0321131
Serum_high_density_lipoprotein_diagnose	0.0021747	0.00643994	0.0363212
Homocysteine_detection_Value_umol_L	0.00216617	0.00669993	0.0370467
Tyrosine_umol_L	0.00210412	0.00781992	0.0418381
Mononuclear_cell_detection_value_G_L_	0.00208351	0.00815992	0.0418381
Serine_phosphate_umol_L	0.00206198	0.00916991	0.044307
Sub_health_performance.belly_fat	0.00204115	0.00893991	0.044229
raw R2	0.10306
adjusted R2	0.0778073
Anova test	p<0.001
