# Supplementary material for: Metagenome-genome-wide association studies reveal human genetic impact on the oral microbiome
Source: Cell Discov. 2021 Dec 7;7:117. doi: 10.1038/s41421-021-00356-0 (PMC8648780; doi:10.1038/s41421-021-00356-0)
Supplement: Supplementary file 8 — Supplementary Table S8 [file 41421_2021_356_MOESM8_ESM.xlsx]

## Sheet: Sheet1
Table S8. Genetic associations with α-diversity (Shanno index) for oral microbiome at P <5e-8
α-diversity (Shanno index)	SNP	RS	EA	NEA	MAF	beta	se	p	anno	gene
Four loci associated with α-diversity for tongue dorsum microbiome
tongue	chr9:14173672	rs189832506	A	C	0.01587	-0.1364	0.02203	7.247e-10	intronic	NFIB
tongue	chr9:118661889	rs144822317	C	T	0.02331	-0.1318	0.02202	2.52e-09	intergenic	TLR4(dist=944398),LINC02578(dist=17782)
tongue	chrX:1737473	rs1367333741	G	T	0.01043	-0.1275	0.02202	8.071e-09	intronic	LOC105373105
tongue	chr8:108212539	rs181194925	T	C	0.01066	-0.1232	0.02207	2.721e-08	intronic	EIF3E
Two loci associated with α-diversity for salivary microbiome
saliva	chr19:19106670	rs140966157	T	C	0.04804	-0.1383	0.02325	3.253e-09	intronic	SLC25A42
saliva	chr5:57974129	rs118076492	G	A	0.01384	-0.1297	0.02333	3.091e-08	intergenic	LINC02225(dist=74967),LINC02101(dist=133503)
saliva	chr5:57982975	rs75809271	C	A	0.01384	-0.1297	0.02333	3.091e-08	intergenic	LINC02225(dist=83813),LINC02101(dist=124657)
saliva	chr5:58008669	rs76007434	A	G	0.01384	-0.1297	0.02333	3.091e-08	intergenic	LINC02225(dist=109507),LINC02101(dist=98963)
