# Supplementary material for: Metagenome-genome-wide association studies reveal human genetic impact on the oral microbiome
Source: Cell Discov. 2021 Dec 7;7:117. doi: 10.1038/s41421-021-00356-0 (PMC8648780; doi:10.1038/s41421-021-00356-0)
Supplement: Supplementary file 9 — Supplementary Table S9 [file 41421_2021_356_MOESM9_ESM.xlsx]

## Sheet: Sheet1
Table S9. Top loci that associated with tongue dorsum beta diversity were also linked to multiple tongue dorsum bacteria
tongue bacterial taxa	SNP	RS	EA	NEA	MAF	N	beta	se	p	anno	gene
k__Bacteria|p__Fusobacteriota|c__Fusobacteriia|o__Fusobacteriales|f__Leptotrichiaceae|g__Leptotrichia_A|s__Leptotrichia_A_sp000469505_mgs_2741	chr10:67813077	rs545425011	C	T	0.0062	1999	-0.1234	0.02198	2.241e-08	intronic	DNAJC12
k__Bacteria|p__Bacteroidota|c__Bacteroidia|o__Bacteroidales|f__Bacteroidaceae|g__Prevotella|s__Prevotella_saccharolytica_mgs_313	chr10:67813077	rs545425011	C	T	0.0062	1989	-0.1073	0.02219	1.427e-06	intronic	DNAJC12
k__Bacteria|p__Actinobacteriota|c__Actinobacteria|o__Actinomycetales|f__Micrococcaceae|g__Rothia|s__unclassified_mgs_2298	chr10:67813077	rs545425011	C	T	0.0062	1991	0.106	0.0222	1.938e-06	intronic	DNAJC12
k__Bacteria|p__Fusobacteriota|c__Fusobacteriia|o__Fusobacteriales|f__Leptotrichiaceae|g__Leptotrichia_A	chr10:67813077	rs545425011	C	T	0.0062	2003	-0.1022	0.02165	2.495e-06	intronic	DNAJC12
k__Bacteria|p__Actinobacteriota|c__Actinobacteria|o__Actinomycetales|f__Micrococcaceae|g__Rothia|s__Rothia_mucilaginosa_B_mgs_3123	chr10:67813077	rs545425011	C	T	0.0062	1994	0.1016	0.02209	4.482e-06	intronic	DNAJC12
k__Bacteria|p__Actinobacteriota|c__Actinobacteria|o__Actinomycetales|f__Micrococcaceae|g__Rothia|s__Rothia_mucilaginosa_B_mgs_2967	chr10:67813077	rs545425011	C	T	0.0062	1996	0.09927	0.02223	8.4e-06	intronic	DNAJC12
k__Bacteria|p__Actinobacteriota|c__Actinobacteria|o__Actinomycetales|f__Micrococcaceae|g__Rothia|s__unclassified_mgs_2298	chr10:67357451	rs190862618	A	G	0.006696	1991	0.09986	0.0222	7.27e-06	intronic	CTNNA3
k__Bacteria|p__Actinobacteriota|c__Actinobacteria|o__Actinomycetales|f__Micrococcaceae|g__Rothia|s__unclassified_mgs_2298	chr10:67504073	rs539879362	C	T	0.02083	1991	0.1208	0.02226	6.394e-08	intronic	CTNNA3
k__Bacteria|p__Firmicutes|c__Bacilli|o__Lactobacillales|f__Streptococcaceae|g__Streptococcus|s__unclassified_mgs_2743	chr10:67504073	rs539879362	C	T	0.02083	2000	0.1188	0.0222	9.677e-08	intronic	CTNNA3
k__Bacteria|p__Actinobacteriota|c__Actinobacteria|o__Actinomycetales|f__Micrococcaceae|g__Rothia|s__unclassified_mgs_1368	chr10:67504073	rs539879362	C	T	0.02083	1995	0.117	0.02226	1.641e-07	intronic	CTNNA3
k__Bacteria|p__Actinobacteriota|c__Actinobacteria|o__Actinomycetales|f__Micrococcaceae|g__Rothia|s__Rothia_mucilaginosa_mgs_3219	chr10:67504073	rs539879362	C	T	0.02083	1989	0.1115	0.02232	6.391e-07	intronic	CTNNA3
k__Bacteria|p__Actinobacteriota|c__Actinobacteria|o__Actinomycetales|f__Micrococcaceae|g__Rothia|s__unclassified_mgs_361	chr10:67504073	rs539879362	C	T	0.02083	1989	0.1086	0.02231	1.223e-06	intronic	CTNNA3
k__Bacteria|p__Actinobacteriota|c__Actinobacteria|o__Actinomycetales|f__Micrococcaceae|g__Rothia|s__unclassified_mgs_551	chr10:67504073	rs539879362	C	T	0.02083	1993	0.1073	0.0223	1.606e-06	intronic	CTNNA3
k__Bacteria|p__Actinobacteriota|c__Actinobacteria|o__Actinomycetales|f__Micrococcaceae|g__Rothia|s__Rothia_mucilaginosa_B_mgs_2967	chr10:67504073	rs539879362	C	T	0.02083	1996	0.1067	0.0223	1.819e-06	intronic	CTNNA3
k__Bacteria|p__Firmicutes|c__Bacilli|o__Lactobacillales|f__Streptococcaceae|g__Streptococcus|s__Streptococcus_oralis_K_mgs_273	chr10:67504073	rs539879362	C	T	0.02083	1992	0.1025	0.02216	4.002e-06	intronic	CTNNA3
k__Bacteria|p__Fusobacteriota|c__Fusobacteriia|o__Fusobacteriales|f__Fusobacteriaceae|g__Fusobacterium|s__unclassified_mgs_3441	chr10:67504073	rs539879362	C	T	0.02083	1988	-0.1023	0.02228	4.662e-06	intronic	CTNNA3
k__Bacteria|p__Actinobacteriota|c__Actinobacteria|o__Actinomycetales|f__Micrococcaceae|g__Rothia|s__Rothia_mucilaginosa_mgs_3124	chr10:67504073	rs539879362	C	T	0.02083	1992	0.1017	0.02232	5.549e-06	intronic	CTNNA3
k__Bacteria|p__Actinobacteriota|c__Actinobacteria|o__Actinomycetales|f__Micrococcaceae|g__Rothia|s__Rothia_mucilaginosa_B_mgs_3123	chr10:67504073	rs539879362	C	T	0.02083	1994	0.1003	0.02218	6.52e-06	intronic	CTNNA3
k__Bacteria|p__Fusobacteriota|c__Fusobacteriia|o__Fusobacteriales|f__Fusobacteriaceae|g__Fusobacterium|s__unclassified_mgs_2817	chr10:67504073	rs539879362	C	T	0.02083	1981	-0.09997	0.02236	8.233e-06	intronic	CTNNA3
k__Bacteria|p__Fusobacteriota|c__Fusobacteriia|o__Fusobacteriales|f__Fusobacteriaceae|g__Fusobacterium|s__unclassified_mgs_2817	chr10:67504073	rs539879362	C	T	0.02083	1981	-0.09997	0.02236	8.233e-06	intronic	CTNNA3
