# Supplementary material for: Metagenome-genome-wide association studies reveal human genetic impact on the oral microbiome
Source: Cell Discov. 2021 Dec 7;7:117. doi: 10.1038/s41421-021-00356-0 (PMC8648780; doi:10.1038/s41421-021-00356-0)
Supplement: Supplementary file 10 — Supplementary Table S10 [file 41421_2021_356_MOESM10_ESM.xlsx]

## Sheet: Sheet1
Table S10. Top loci that associated with salivary beta diversity were also linked to multiple salivary bacteria
salivary bacterial taxa	SNP	RS	EA	NEA	MAF	N	beta	se	p	anno	gene
k__Bacteria|p__Bacteroidota|c__Bacteroidia|o__Bacteroidales|f__Bacteroidaceae|g__Prevotella|s__unclassified_mgs_2511	chr14:30529893	rs73243848	C	T	0.1681	1906	0.1337	0.02248	3.267e-09	ncRNA_intronic	G2E3-AS1
k__Bacteria|p__Bacteroidota|c__Bacteroidia|o__Bacteroidales|f__Bacteroidaceae	chr14:30529893	rs73243848	C	T	0.1681	1897	0.1211	0.02278	1.174e-07	ncRNA_intronic	G2E3-AS1
k__Bacteria|p__Firmicutes|c__Bacilli|o__Lactobacillales|f__Streptococcaceae|g__Streptococcus|s__unclassified_mgs_2812	chr14:30529893	rs73243848	C	T	0.1681	1905	0.1193	0.02273	1.702e-07	ncRNA_intronic	G2E3-AS1
k__Bacteria|p__Proteobacteria|c__Gammaproteobacteria|o__Burkholderiales|f__Neisseriaceae|g__Neisseria|s__Neisseria_subflava_A_mgs_1339pheno.940	chr14:30529893	rs73243848	C	T	0.1681	1890	-0.1189	0.0227	1.78e-07	ncRNA_intronic	G2E3-AS1
k__Bacteria|p__Bacteroidota|c__Bacteroidia|o__Bacteroidales|f__Bacteroidaceae|g__Prevotella|s__Prevotella_salivae_mgs_3425	chr14:30529893	rs73243848	C	T	0.1681	1912	0.1126	0.0225	6.136e-07	ncRNA_intronic	G2E3-AS1
k__Bacteria|p__Proteobacteria|c__Gammaproteobacteria|o__Burkholderiales|f__Neisseriaceae|g__Neisseria|s__unclassified_mgs_2208	chr14:30529893	rs73243848	C	T	0.1681	1895	-0.1109	0.02235	7.575e-07	ncRNA_intronic	G2E3-AS1
k__Bacteria|p__Firmicutes|c__Bacilli|o__Erysipelotrichales|f__Erysipelotrichaceae|g__Solobacterium|s__unclassified_mgs_1399	chr14:30529893	rs73243848	C	T	0.1681	1899	0.1122	0.02268	8.133e-07	ncRNA_intronic	G2E3-AS1
k__Bacteria|p__Bacteroidota|c__Bacteroidia|o__Bacteroidales|f__Bacteroidaceae|g__Prevotella|s__Prevotella_scopos_mgs_3336	chr14:30529893	rs73243848	C	T	0.1681	1896	0.1121	0.0229	1.07e-06	ncRNA_intronic	G2E3-AS1
k__Bacteria|p__Proteobacteria|c__Gammaproteobacteria|o__Burkholderiales|f__Neisseriaceae|g__Neisseria|s__Neisseria_lactamica_mgs_343	chr14:30529893	rs73243848	C	T	0.1681	1899	-0.1099	0.02266	1.336e-06	ncRNA_intronic	G2E3-AS1
k__Bacteria|p__Firmicutes|c__Bacilli|o__Erysipelotrichales	chr14:30529893	rs73243848	C	T	0.1681	1913	0.1084	0.02272	1.971e-06	ncRNA_intronic	G2E3-AS1
k__Bacteria|p__Firmicutes|c__Clostridia|o__Lachnospirales|f__Lachnospiraceae|g__Catonella|s__Catonella_morbi_mgs_550	chr14:30529893	rs73243848	C	T	0.1681	1905	0.1071	0.02257	2.249e-06	ncRNA_intronic	G2E3-AS1
k__Bacteria|p__Bacteroidota|c__Bacteroidia|o__Bacteroidales|f__Bacteroidaceae|g__Prevotella|s__unclassified_mgs_3522	chr14:30529893	rs73243848	C	T	0.1681	1908	0.1063	0.02268	2.966e-06	ncRNA_intronic	G2E3-AS1
k__Bacteria|p__Firmicutes|c__Bacilli|o__Erysipelotrichales|f__Erysipelotrichaceae|g__Solobacterium|s__unclassified_mgs_2209	chr14:30529893	rs73243848	C	T	0.1681	1902	0.1056	0.02261	3.194e-06	ncRNA_intronic	G2E3-AS1
k__Bacteria|p__Firmicutes|c__Bacilli|o__Erysipelotrichales|f__Erysipelotrichaceae|g__Solobacterium|s__unclassified_mgs_1625	chr14:30529893	rs73243848	C	T	0.1681	1905	0.1044	0.0226	4.077e-06	ncRNA_intronic	G2E3-AS1
k__Bacteria|p__Firmicutes|c__Bacilli|o__Erysipelotrichales|f__Erysipelotrichaceae|g__Solobacterium|s__unclassified_mgs_2053	chr14:30529893	rs73243848	C	T	0.1681	1908	0.1044	0.02261	4.164e-06	ncRNA_intronic	G2E3-AS1
k__Bacteria|p__Firmicutes|c__Bacilli|o__Lactobacillales|f__Aerococcaceae|g__Granulicatella|s__unclassified_mgs_2198	chr14:30529893	rs73243848	C	T	0.1681	1907	0.1035	0.02255	4.755e-06	ncRNA_intronic	G2E3-AS1
k__Bacteria|p__Proteobacteria|c__Gammaproteobacteria|o__Burkholderiales|f__Neisseriaceae|g__Neisseria|s__Neisseria_cinerea_mgs_3415	chr14:30529893	rs73243848	C	T	0.1681	1900	-0.103	0.02249	4.932e-06	ncRNA_intronic	G2E3-AS1
k__Bacteria|p__Bacteroidota|c__Bacteroidia|o__Bacteroidales|f__Bacteroidaceae|g__Prevotella|s__Prevotella_buccalis_mgs_3005	chr14:30529893	rs73243848	C	T	0.1681	1906	0.1033	0.02272	5.761e-06	ncRNA_intronic	G2E3-AS1
k__Bacteria|p__Firmicutes|c__Bacilli|o__Erysipelotrichales|f__Erysipelotrichaceae|g__Solobacterium|s__unclassified_mgs_1133	chr14:30529893	rs73243848	C	T	0.1681	1900	0.1033	0.02275	5.904e-06	ncRNA_intronic	G2E3-AS1
k__Bacteria|p__Firmicutes|c__Clostridia|o__TANB77|f__CAG-508|g__CAG-793|s__unclassified_mgs_2334	chr14:30529893	rs73243848	C	T	0.1681	1900	0.1023	0.0226	6.36e-06	ncRNA_intronic	G2E3-AS1
k__Bacteria|p__Proteobacteria|c__Gammaproteobacteria|o__Burkholderiales|f__Neisseriaceae|g__Neisseria|s__unclassified_mgs_1672	chr14:30529893	rs73243848	C	T	0.1681	1888	-0.1012	0.02241	6.69e-06	ncRNA_intronic	G2E3-AS1
k__Bacteria|p__Proteobacteria|c__Gammaproteobacteria|o__Burkholderiales|f__Neisseriaceae|g__Neisseria|s__unclassified_mgs_2267	chr14:30529893	rs73243848	C	T	0.1681	1890	-0.1022	0.02269	7.104e-06	ncRNA_intronic	G2E3-AS1
k__Bacteria|p__Patescibacteria|c__Saccharimonadia|o__Saccharimonadales|f__Saccharimonadaceae|g__unclassified_mgs_2290|s__unclassified_mgs_2290	chr14:30529893	rs73243848	C	T	0.1681	1855	0.1035	0.02303	7.429e-06	ncRNA_intronic	G2E3-AS1
k__Bacteria|p__Proteobacteria|c__Gammaproteobacteria|o__Burkholderiales|f__Neisseriaceae|g__Kingella_A|s__unclassified_mgs_3460	chr14:30529893	rs73243848	C	T	0.1681	1901	-0.1006	0.02241	7.563e-06	ncRNA_intronic	G2E3-AS1
k__Bacteria|p__Proteobacteria|c__Gammaproteobacteria|o__Burkholderiales|f__Neisseriaceae|g__Neisseria|s__unclassified_mgs_1275	chr14:30529893	rs73243848	C	T	0.1681	1887	-0.1006	0.02246	7.978e-06	ncRNA_intronic	G2E3-AS1
k__Bacteria|p__Proteobacteria|c__Gammaproteobacteria|o__Burkholderiales|f__Neisseriaceae|g__Neisseria|s__Neisseria_meningitidis_A_mgs_552	chr14:30529893	rs73243848	C	T	0.1681	1886	-0.1001	0.02249	9.058e-06	ncRNA_intronic	G2E3-AS1
k__Bacteria|p__Firmicutes|c__Bacilli|o__Erysipelotrichales|f__Erysipelotrichaceae|g__Solobacterium|s__unclassified_mgs_895	chr14:30529893	rs73243848	C	T	0.1681	1899	0.1001	0.0226	9.937e-06	ncRNA_intronic	G2E3-AS1
