# Supplementary material for: Metagenome-genome-wide association studies reveal human genetic impact on the oral microbiome
Source: Cell Discov. 2021 Dec 7;7:117. doi: 10.1038/s41421-021-00356-0 (PMC8648780; doi:10.1038/s41421-021-00356-0)
Supplement: Supplementary file 11 — Supplementary Table S11 [file 41421_2021_356_MOESM11_ESM.xlsx]

## Sheet: legend
Table title	Description
tongue.replicate.in.gut	Several host genetic loci associated with tongue dorsum microbiome(p<5e-8) were also replicated in gut (p<1e-4).
saliva.replicate.in.gut	Several host genetic loci associated with salivary microbiome(p<5e-8) were also replicated in gut (p<1e-4).
gut.replicate.in.tongue	Several host genetic loci associated with gut microbiome(p<5e-8) were also replicated in tongue dorsum (p<1e-4).
gut.replicate.in.saliva	Several host genetic loci associated with gut microbiome(p<5e-8) were also replicated in saliva (p<1e-4).

## Sheet: tongue.replicate.in.gut
Table. Several host genetic loci associated with tongue dorsum microbiome(p<5e-8) were also replicated in gut (p<1e-4).
mgGWAS for tongue dorsum (N=2,017)											replicate in gut (N=1,539)
associated microbial taxa for tongue dorsum	SNP	rs	EA	NEA	MAF	N	beta	se	p	nearby gene	microbial taxa for gut	SNP	EA	NEA	MAF	N	beta	se	p
k__Bacteria|p__Firmicutes|c__Clostridia|o__Lachnospirales|f__Lachnospiraceae|g__Oribacterium|s__unclassified_SGB_1215	chr4:10009406	rs3796838	C	T	0.4918	1996	-0.1501	0.02106	1.42e-12	SLC2A9	s_Bifidobacterium_animalis	chr4:10009406	C	T	0.4958	1539	-0.2499	0.06401	9.892e-05
k__Bacteria|p__Firmicutes|c__Clostridia|o__Lachnospirales|f__Lachnospiraceae|g__Oribacterium|s__unclassified_SGB_1215	chr4:9980059	rs4364264	T	C	0.4685	1996	-0.1485	0.02108	2.58e-12	SLC2A9	s_Bifidobacterium_animalis	chr4:9980059	T	C	0.4698	1539	-0.2899	0.06381	6e-06
k__Bacteria|p__Firmicutes|c__Clostridia|o__Lachnospirales|f__Lachnospiraceae|g__Oribacterium|s__unclassified_SGB_1215	chr4:9977990	rs13125476	A	G	0.4702	1996	-0.1484	0.02108	2.64e-12	SLC2A9	s_Bifidobacterium_animalis	chr4:9977990	A	G	0.474	1539	-0.2879	0.06397	7.298e-06
k__Bacteria|p__Firmicutes|c__Clostridia|o__Lachnospirales|f__Lachnospiraceae|g__Oribacterium|s__unclassified_SGB_1215	chr4:9936117	rs71603975	T	C	0.4725	1996	-0.1479	0.0211	3.26e-12	SLC2A9	s_Bifidobacterium_animalis	chr4:9936117	T	C	0.4782	1539	-0.299	0.06403	3.296e-06
k__Bacteria|p__Firmicutes|c__Clostridia|o__Lachnospirales|f__Lachnospiraceae|g__Oribacterium|s__unclassified_SGB_1215	chr4:10020501	rs13114106	C	T	0.4675	1996	-0.147	0.0211	4.41e-12	SLC2A9	s_Bifidobacterium_animalis	chr4:10020501	C	T	0.4701	1539	-0.2602	0.06458	5.88e-05
k__Bacteria|p__Firmicutes|c__Clostridia|o__Lachnospirales|f__Lachnospiraceae|g__Oribacterium|s__unclassified_SGB_1215	chr4:9923253	rs2012177	T	G	0.4794	1996	-0.1469	0.02109	4.52e-12	SLC2A9	s_Bifidobacterium_animalis	chr4:9923253	T	G	0.489	1539	-0.2858	0.06392	8.378e-06
k__Bacteria|p__Firmicutes|c__Clostridia|o__Lachnospirales|f__Lachnospiraceae|g__Oribacterium|s__unclassified_SGB_1215	chr4:9971952	rs4333184	T	C	0.4715	1996	-0.1466	0.02109	4.91e-12	SLC2A9	s_Bifidobacterium_animalis	chr4:9971952	T	C	0.4747	1539	-0.2799	0.06391	1.27e-05
k__Bacteria|p__Firmicutes|c__Clostridia|o__Lachnospirales|f__Lachnospiraceae|g__Oribacterium|s__unclassified_SGB_1215	chr4:10013887	rs3756235	G	T	0.469	1996	-0.1466	0.0211	4.98e-12	SLC2A9	s_Bifidobacterium_animalis	chr4:10013887	G	T	0.4711	1539	-0.2697	0.06455	3.117e-05
k__Bacteria|p__Firmicutes|c__Clostridia|o__Lachnospirales|f__Lachnospiraceae|g__Oribacterium|s__unclassified_SGB_1215	chr4:10023672	rs3775939	G	C	0.471	1996	-0.1465	0.02109	5.07e-12	SLC2A9	s_Bifidobacterium_animalis	chr4:10023672	G	C	0.4717	1539	-0.2561	0.06489	8.293e-05
k__Bacteria|p__Firmicutes|c__Clostridia|o__Lachnospirales|f__Lachnospiraceae|g__Oribacterium|s__unclassified_SGB_1215	chr4:10019527	rs2240723	A	G	0.468	1996	-0.1465	0.02109	5.13e-12	SLC2A9	s_Bifidobacterium_animalis	chr4:10019527	A	G	0.4701	1539	-0.2602	0.06458	5.88e-05
k__Bacteria|p__Firmicutes|c__Clostridia|o__Lachnospirales|f__Lachnospiraceae|g__Oribacterium|s__unclassified_SGB_1215	chr4:10020850	rs3756234	T	C	0.468	1996	-0.1464	0.0211	5.33e-12	SLC2A9	s_Bifidobacterium_animalis	chr4:10020850	T	C	0.4701	1539	-0.2602	0.06458	5.88e-05
k__Bacteria|p__Firmicutes|c__Clostridia|o__Lachnospirales|f__Lachnospiraceae|g__Oribacterium|s__unclassified_SGB_1215	chr4:10021215	rs2276963	A	G	0.4678	1996	-0.1462	0.0211	5.68e-12	SLC2A9	s_Bifidobacterium_animalis	chr4:10021215	A	G	0.4701	1539	-0.2602	0.06458	5.88e-05
k__Bacteria|p__Firmicutes|c__Clostridia|o__Lachnospirales|f__Lachnospiraceae|g__Oribacterium|s__unclassified_SGB_1215	chr4:10020135	rs13106922	G	A	0.4675	1996	-0.1461	0.0211	6e-12	SLC2A9	s_Bifidobacterium_animalis	chr4:10020135	G	A	0.4701	1539	-0.2602	0.06458	5.88e-05
k__Bacteria|p__Firmicutes|c__Clostridia|o__Lachnospirales|f__Lachnospiraceae|g__Oribacterium|s__unclassified_SGB_1215	chr4:10023469	rs3775941	A	T	0.4707	1996	-0.1458	0.02109	6.31e-12	SLC2A9	s_Bifidobacterium_animalis	chr4:10023469	A	T	0.4717	1539	-0.2561	0.06489	8.293e-05
k__Bacteria|p__Firmicutes|c__Clostridia|o__Lachnospirales|f__Lachnospiraceae|g__Oribacterium|s__unclassified_SGB_1215	chr4:10002865	rs76138462	G	A	0.475	1996	-0.1455	0.02107	6.75e-12	SLC2A9	s_Bifidobacterium_animalis	chr4:10002865	G	A	0.476	1539	-0.2647	0.06426	4.017e-05
k__Bacteria|p__Firmicutes|c__Clostridia|o__Lachnospirales|f__Lachnospiraceae|g__Oribacterium|s__unclassified_SGB_1215	chr4:9930855	rs6449137	T	A	0.4871	1996	-0.1457	0.02111	6.79e-12	SLC2A9	s_Bifidobacterium_animalis	chr4:9930855	T	A	0.4964	1539	-0.2694	0.06373	2.511e-05
k__Bacteria|p__Firmicutes|c__Clostridia|o__Lachnospirales|f__Lachnospiraceae|g__Oribacterium|s__unclassified_SGB_1215	chr4:10019780	rs13122112	A	G	0.4663	1996	-0.1456	0.02111	7.06e-12	SLC2A9	s_Bifidobacterium_animalis	chr4:10019780	A	G	0.4688	1539	-0.2591	0.06452	6.202e-05
k__Bacteria|p__Firmicutes|c__Clostridia|o__Lachnospirales|f__Lachnospiraceae|g__Oribacterium|s__unclassified_SGB_1215	chr4:10022533	rs3756233	T	C	0.4702	1996	-0.1455	0.02109	7.07e-12	SLC2A9	s_Bifidobacterium_animalis	chr4:10022533	T	C	0.4717	1539	-0.2561	0.06489	8.293e-05
k__Bacteria|p__Firmicutes|c__Clostridia|o__Lachnospirales|f__Lachnospiraceae|g__Oribacterium|s__unclassified_SGB_1215	chr4:10023774	rs13148476	T	C	0.4705	1996	-0.1455	0.02109	7.09e-12	SLC2A9	s_Bifidobacterium_animalis	chr4:10023774	T	C	0.4717	1539	-0.2561	0.06489	8.293e-05
k__Bacteria|p__Firmicutes|c__Clostridia|o__Lachnospirales|f__Lachnospiraceae|g__Oribacterium|s__unclassified_SGB_1215	chr4:9937581	rs938558	G	A	0.4874	1996	-0.1456	0.02111	7.12e-12	SLC2A9	s_Bifidobacterium_animalis	chr4:9937581	G	A	0.4968	1539	-0.2676	0.06378	2.873e-05
k__Bacteria|p__Firmicutes|c__Clostridia|o__Lachnospirales|f__Lachnospiraceae|g__Oribacterium|s__unclassified_SGB_1215	chr4:10018360	rs3775943	C	T	0.4673	1996	-0.1455	0.0211	7.16e-12	SLC2A9	s_Bifidobacterium_animalis	chr4:10018360	C	T	0.4701	1539	-0.2602	0.06458	5.88e-05
k__Bacteria|p__Firmicutes|c__Clostridia|o__Lachnospirales|f__Lachnospiraceae|g__Oribacterium|s__unclassified_SGB_1215	chr4:9970971	rs13112998	A	G	0.4717	1996	-0.1453	0.0211	7.55e-12	SLC2A9	s_Bifidobacterium_animalis	chr4:9970971	A	G	0.4743	1539	-0.2856	0.06394	8.558e-06
k__Bacteria|p__Firmicutes|c__Clostridia|o__Lachnospirales|f__Lachnospiraceae|g__Oribacterium|s__unclassified_SGB_1215	chr4:9930021	rs4447862	G	C	0.4869	1996	-0.1453	0.02111	7.78e-12	SLC2A9	s_Bifidobacterium_animalis	chr4:9930021	G	C	0.4964	1539	-0.2694	0.06373	2.511e-05
k__Bacteria|p__Firmicutes|c__Clostridia|o__Lachnospirales|f__Lachnospiraceae|g__Oribacterium|s__unclassified_SGB_1215	chr4:10025121	rs59234705	C	T	0.471	1996	-0.1446	0.0211	9.47e-12	SLC2A9	s_Bifidobacterium_animalis	chr4:10025121	C	T	0.4717	1539	-0.2556	0.065	8.806e-05
k__Bacteria|p__Firmicutes|c__Clostridia|o__Lachnospirales|f__Lachnospiraceae|g__Oribacterium|s__unclassified_SGB_1215	chr4:9939810	rs7675964	T	C	0.4874	1996	-0.1447	0.02111	9.62e-12	SLC2A9	s_Bifidobacterium_animalis	chr4:9939810	T	C	0.4961	1539	-0.264	0.06388	3.763e-05
k__Bacteria|p__Firmicutes|c__Clostridia|o__Lachnospirales|f__Lachnospiraceae|g__Oribacterium|s__unclassified_SGB_1215	chr4:9973149	rs71603979	T	A	0.4717	1996	-0.1445	0.02109	9.67e-12	SLC2A9	s_Bifidobacterium_animalis	chr4:9973149	T	A	0.4743	1539	-0.278	0.06386	1.429e-05
k__Bacteria|p__Firmicutes|c__Clostridia|o__Lachnospirales|f__Lachnospiraceae|g__Oribacterium|s__unclassified_SGB_1215	chr4:9974624	rs35817865	G	A	0.4717	1996	-0.1444	0.0211	1.01e-11	SLC2A9	s_Bifidobacterium_animalis	chr4:9974624	G	A	0.4753	1538	-0.2847	0.06373	8.522e-06
k__Bacteria|p__Firmicutes|c__Clostridia|o__Lachnospirales|f__Lachnospiraceae|g__Oribacterium|s__unclassified_SGB_1215	chr4:10010586	rs6822988	A	C	0.4675	1996	-0.1442	0.02111	1.13e-11	SLC2A9	s_Bifidobacterium_animalis	chr4:10010586	A	C	0.4698	1539	-0.2673	0.06448	3.58e-05
k__Bacteria|p__Firmicutes|c__Clostridia|o__Lachnospirales|f__Lachnospiraceae|g__Oribacterium|s__unclassified_SGB_1215	chr4:9970539	rs13132625	A	C	0.4707	1996	-0.144	0.0211	1.15e-11	SLC2A9	s_Bifidobacterium_animalis	chr4:9970539	A	C	0.474	1539	-0.2821	0.06391	1.087e-05
k__Bacteria|p__Firmicutes|c__Clostridia|o__Lachnospirales|f__Lachnospiraceae|g__Oribacterium|s__unclassified_SGB_1215	chr4:9925355	rs35950306	C	CTT	0.472	1996	-0.1439	0.02111	1.22e-11	SLC2A9	s_Bifidobacterium_animalis	chr4:9925355	C	CTT	0.4769	1539	-0.2827	0.06406	1.087e-05
k__Bacteria|p__Firmicutes|c__Clostridia|o__Lachnospirales|f__Lachnospiraceae|g__Oribacterium|s__unclassified_SGB_1215	chr4:10010611	rs12642431	T	A	0.468	1996	-0.1439	0.02111	1.23e-11	SLC2A9	s_Bifidobacterium_animalis	chr4:10010611	T	A	0.4701	1539	-0.2693	0.06443	3.076e-05
k__Bacteria|p__Firmicutes|c__Clostridia|o__Lachnospirales|f__Lachnospiraceae|g__Oribacterium|s__unclassified_SGB_1215	chr4:9970987	rs13113006	A	G	0.4715	1996	-0.1439	0.0211	1.23e-11	SLC2A9	s_Bifidobacterium_animalis	chr4:9970987	A	G	0.474	1539	-0.2821	0.06391	1.087e-05
k__Bacteria|p__Firmicutes|c__Clostridia|o__Lachnospirales|f__Lachnospiraceae|g__Oribacterium|s__unclassified_SGB_1215	chr4:9940335	rs13142273	T	A	0.4655	1996	-0.1436	0.02111	1.33e-11	SLC2A9	s_Bifidobacterium_animalis	chr4:9940335	T	A	0.4704	1539	-0.3097	0.06393	1.399e-06
k__Bacteria|p__Firmicutes|c__Clostridia|o__Lachnospirales|f__Lachnospiraceae|g__Oribacterium|s__unclassified_SGB_1215	chr4:9925343	rs13129697	G	T	0.4861	1996	-0.1436	0.02111	1.34e-11	SLC2A9	s_Bifidobacterium_animalis	chr4:9925343	G	T	0.4968	1539	-0.2502	0.06388	9.357e-05
k__Bacteria|p__Firmicutes|c__Clostridia|o__Lachnospirales|f__Lachnospiraceae|g__Oribacterium|s__unclassified_SGB_1215	chr4:9941561	rs13139970	A	C	0.464	1996	-0.1436	0.02111	1.37e-11	SLC2A9	s_Bifidobacterium_animalis	chr4:9941561	A	C	0.4695	1539	-0.3019	0.06393	2.55e-06
k__Bacteria|p__Firmicutes|c__Clostridia|o__Lachnospirales|f__Lachnospiraceae|g__Oribacterium|s__unclassified_SGB_1215	chr4:10014802	rs12641340	T	A	0.4665	1996	-0.1433	0.02111	1.47e-11	SLC2A9	s_Bifidobacterium_animalis	chr4:10014802	T	A	0.4688	1539	-0.2691	0.06444	3.138e-05
k__Bacteria|p__Firmicutes|c__Clostridia|o__Lachnospirales|f__Lachnospiraceae|g__Oribacterium|s__unclassified_SGB_1215	chr4:9954952	rs71603978	A	G	0.4635	1996	-0.1432	0.02111	1.57e-11	SLC2A9	s_Bifidobacterium_animalis	chr4:9954952	A	G	0.4682	1539	-0.307	0.06404	1.795e-06
k__Bacteria|p__Firmicutes|c__Clostridia|o__Lachnospirales|f__Lachnospiraceae|g__Oribacterium|s__unclassified_SGB_1215	chr4:9950384	rs75245282	A	C	0.4675	1996	-0.1432	0.02112	1.58e-11	SLC2A9	s_Bifidobacterium_animalis	chr4:9950384	A	C	0.4705	1527	-0.3093	0.06432	1.662e-06
k__Bacteria|p__Firmicutes|c__Clostridia|o__Lachnospirales|f__Lachnospiraceae|g__Oribacterium|s__unclassified_SGB_1215	chr4:10002376	rs7657096	G	A	0.4752	1996	-0.1429	0.02108	1.59e-11	SLC2A9	s_Bifidobacterium_animalis	chr4:10002376	G	A	0.4756	1539	-0.264	0.06432	4.256e-05
k__Bacteria|p__Firmicutes|c__Clostridia|o__Lachnospirales|f__Lachnospiraceae|g__Oribacterium|s__unclassified_SGB_1215	chr4:9972377	rs34838359	TA	T	0.4707	1996	-0.1426	0.02109	1.81e-11	SLC2A9	s_Bifidobacterium_animalis	chr4:9972377	TA	T	0.4746	1537	-0.2748	0.06403	1.885e-05
k__Bacteria|p__Firmicutes|c__Clostridia|o__Lachnospirales|f__Lachnospiraceae|g__Oribacterium|s__unclassified_SGB_1215	chr4:10002624	rs10461113	G	A	0.4747	1996	-0.1423	0.02108	1.91e-11	SLC2A9	s_Bifidobacterium_animalis	chr4:10002624	G	A	0.4756	1539	-0.2628	0.06451	4.854e-05
k__Bacteria|p__Firmicutes|c__Clostridia|o__Lachnospirales|f__Lachnospiraceae|g__Oribacterium|s__unclassified_SGB_1215	chr4:9954483	rs4312756	G	A	0.4635	1996	-0.1422	0.02111	2.12e-11	SLC2A9	s_Bifidobacterium_animalis	chr4:9954483	G	A	0.4685	1539	-0.3085	0.06408	1.623e-06
k__Bacteria|p__Firmicutes|c__Clostridia|o__Lachnospirales|f__Lachnospiraceae|g__Oribacterium|s__unclassified_SGB_1215	chr4:10031901	rs13135351	A	G	0.47	1996	-0.1421	0.02111	2.23e-11	SLC2A9	s_Bifidobacterium_animalis	chr4:10031901	A	G	0.4711	1539	-0.2549	0.06501	9.24e-05
k__Bacteria|p__Firmicutes|c__Clostridia|o__Lachnospirales|f__Lachnospiraceae|g__Oribacterium|s__unclassified_SGB_1215	chr4:9945466	rs78801470	A	G	0.4648	1996	-0.1419	0.02111	2.36e-11	SLC2A9	s_Bifidobacterium_animalis	chr4:9945466	A	G	0.4701	1538	-0.3074	0.06404	1.736e-06
k__Bacteria|p__Firmicutes|c__Clostridia|o__Lachnospirales|f__Lachnospiraceae|g__Oribacterium|s__unclassified_SGB_1215	chr4:9945576	rs77459722	A	G	0.465	1996	-0.1416	0.02111	2.6e-11	SLC2A9	s_Bifidobacterium_animalis	chr4:9945576	A	G	0.4698	1539	-0.3082	0.06398	1.596e-06
k__Bacteria|p__Firmicutes|c__Clostridia|o__Lachnospirales|f__Lachnospiraceae|g__Oribacterium|s__unclassified_SGB_1215	chr4:9946045	rs13116337	A	G	0.465	1996	-0.1416	0.02111	2.6e-11	SLC2A9	s_Bifidobacterium_animalis	chr4:9946045	A	G	0.4701	1539	-0.3072	0.06402	1.751e-06
k__Bacteria|p__Firmicutes|c__Clostridia|o__Lachnospirales|f__Lachnospiraceae|g__Oribacterium|s__unclassified_SGB_1215	chr4:9939594	rs34540530	G	GT	0.4707	1996	-0.1415	0.02112	2.71e-11	SLC2A9	s_Bifidobacterium_animalis	chr4:9939594	G	GT	0.4871	1507	-0.3252	0.06565	8.107e-07
k__Bacteria|p__Firmicutes|c__Clostridia|o__Lachnospirales|f__Lachnospiraceae|g__Oribacterium|s__unclassified_SGB_1215	chr4:9940766	rs34658962	C	T	0.4648	1996	-0.1414	0.02111	2.73e-11	SLC2A9	s_Bifidobacterium_animalis	chr4:9940766	C	T	0.4704	1539	-0.3045	0.06395	2.104e-06
k__Bacteria|p__Firmicutes|c__Clostridia|o__Lachnospirales|f__Lachnospiraceae|g__Oribacterium|s__unclassified_SGB_1215	chr4:10035997	rs12642537	A	G	0.4695	1996	-0.1414	0.02111	2.77e-11	SLC2A9	s_Bifidobacterium_animalis	chr4:10035997	A	G	0.4708	1539	-0.2533	0.06489	9.902e-05
k__Bacteria|p__Firmicutes|c__Clostridia|o__Lachnospirales|f__Lachnospiraceae|g__Oribacterium|s__unclassified_SGB_1215	chr4:9953006	rs16891285	C	G	0.4648	1996	-0.1414	0.02111	2.8e-11	SLC2A9	s_Bifidobacterium_animalis	chr4:9953006	C	G	0.4695	1539	-0.3136	0.06401	1.06e-06
k__Bacteria|p__Firmicutes|c__Clostridia|o__Lachnospirales|f__Lachnospiraceae|g__Oribacterium|s__unclassified_SGB_1215	chr4:9958572	rs13145108	G	A	0.464	1996	-0.1409	0.02112	3.3e-11	SLC2A9	s_Bifidobacterium_animalis	chr4:9958572	G	A	0.4682	1539	-0.3061	0.06403	1.922e-06
k__Bacteria|p__Firmicutes|c__Clostridia|o__Lachnospirales|f__Lachnospiraceae|g__Oribacterium|s__unclassified_SGB_1215	chr4:9951863	rs4467565	A	T	0.4648	1996	-0.1408	0.02112	3.42e-11	SLC2A9	s_Bifidobacterium_animalis	chr4:9951863	A	T	0.4695	1539	-0.3086	0.06403	1.578e-06
k__Bacteria|p__Firmicutes|c__Clostridia|o__Lachnospirales|f__Lachnospiraceae|g__Oribacterium|s__unclassified_SGB_1215	chr4:9959495	rs34560968	A	C	0.463	1996	-0.1405	0.02112	3.67e-11	SLC2A9	s_Bifidobacterium_animalis	chr4:9959495	A	C	0.4675	1539	-0.3061	0.06405	1.93e-06
k__Bacteria|p__Firmicutes|c__Clostridia|o__Lachnospirales|f__Lachnospiraceae|g__Oribacterium|s__unclassified_SGB_1215	chr4:10005827	rs35201034	C	G	0.4737	1996	-0.1402	0.0211	3.9e-11	SLC2A9	s_Bifidobacterium_animalis	chr4:10005827	C	G	0.4753	1539	-0.2646	0.06423	3.99e-05
k__Bacteria|p__Firmicutes|c__Clostridia|o__Lachnospirales|f__Lachnospiraceae|g__Oribacterium|s__unclassified_SGB_1215	chr4:9968787	rs74285646	A	G	0.4648	1996	-0.1403	0.02112	3.91e-11	SLC2A9	s_Bifidobacterium_animalis	chr4:9968787	A	G	0.4688	1539	-0.2968	0.06397	3.785e-06
k__Bacteria|p__Firmicutes|c__Clostridia|o__Lachnospirales|f__Lachnospiraceae|g__Oribacterium|s__unclassified_SGB_1215	chr4:9961307	rs13121355	C	T	0.466	1996	-0.1395	0.02111	5.04e-11	SLC2A9	s_Bifidobacterium_animalis	chr4:9961307	C	T	0.4688	1539	-0.3011	0.06404	2.811e-06
k__Bacteria|p__Firmicutes|c__Clostridia|o__Lachnospirales|f__Lachnospiraceae|g__Oribacterium|s__unclassified_SGB_1215	chr4:9951407	rs35371429	C	T	0.4648	1996	-0.1395	0.02112	5.19e-11	SLC2A9	s_Bifidobacterium_animalis	chr4:9951407	C	T	0.4698	1539	-0.3069	0.06398	1.773e-06
k__Bacteria|p__Firmicutes|c__Clostridia|o__Lachnospirales|f__Lachnospiraceae|g__Oribacterium|s__unclassified_SGB_1215	chr4:9977678	rs13144899	T	C	0.463	1968	-0.1401	0.02126	5.69e-11	SLC2A9	s_Bifidobacterium_animalis	chr4:9977678	T	C	0.4727	1538	-0.2898	0.06382	6.059e-06
k__Bacteria|p__Firmicutes|c__Clostridia|o__Lachnospirales|f__Lachnospiraceae|g__Oribacterium|s__unclassified_SGB_1215	chr4:9948215	rs13151331	T	C	0.4635	1996	-0.1389	0.02112	6.14e-11	SLC2A9	s_Bifidobacterium_animalis	chr4:9948215	T	C	0.4695	1539	-0.3086	0.06403	1.578e-06
k__Bacteria|p__Firmicutes|c__Clostridia|o__Lachnospirales|f__Lachnospiraceae|g__Oribacterium|s__unclassified_SGB_1215	chr4:9944471	rs4697701	A	G	0.4794	1996	-0.1388	0.02113	6.36e-11	SLC2A9	s_Bifidobacterium_animalis	chr4:9944471	A	G	0.488	1539	-0.2738	0.0637	1.837e-05
k__Bacteria|p__Firmicutes|c__Clostridia|o__Lachnospirales|f__Lachnospiraceae|g__Oribacterium|s__unclassified_SGB_1215	chr4:9962688	rs34245354	A	G	0.4645	1996	-0.1385	0.02112	6.98e-11	SLC2A9	s_Bifidobacterium_animalis	chr4:9962688	A	G	0.4691	1539	-0.308	0.06405	1.664e-06
k__Bacteria|p__Firmicutes|c__Clostridia|o__Lachnospirales|f__Lachnospiraceae|g__Oribacterium|s__unclassified_SGB_1215	chr4:9965690	rs16891489	G	T	0.4655	1996	-0.1385	0.02112	7.03e-11	SLC2A9	s_Bifidobacterium_animalis	chr4:9965690	G	T	0.4708	1539	-0.2956	0.06381	3.914e-06
k__Bacteria|p__Firmicutes|c__Clostridia|o__Lachnospirales|f__Lachnospiraceae|g__Oribacterium|s__unclassified_SGB_1215	chr4:9965169	rs35110076	A	G	0.4645	1996	-0.1377	0.02113	8.92e-11	SLC2A9	s_Bifidobacterium_animalis	chr4:9965169	A	G	0.4688	1539	-0.3008	0.06396	2.811e-06
k__Bacteria|p__Firmicutes|c__Clostridia|o__Lachnospirales|f__Lachnospiraceae|g__Oribacterium|s__unclassified_SGB_1215	chr4:9969109	rs80061611	G	A	0.466	1996	-0.1376	0.02113	9.18e-11	SLC2A9	s_Bifidobacterium_animalis	chr4:9969109	G	A	0.4688	1539	-0.3014	0.06381	2.537e-06
k__Bacteria|p__Firmicutes|c__Clostridia|o__Lachnospirales|f__Lachnospiraceae|g__Oribacterium|s__unclassified_SGB_1215	chr4:9965246	rs35380388	T	G	0.4643	1996	-0.1374	0.02112	9.84e-11	SLC2A9	s_Bifidobacterium_animalis	chr4:9965246	T	G	0.4691	1539	-0.3008	0.06391	2.747e-06
k__Bacteria|p__Firmicutes|c__Clostridia|o__Lachnospirales|f__Lachnospiraceae|g__Oribacterium|s__unclassified_SGB_489	chr4:9936117	rs71603975	T	C	0.4725	1991	-0.1382	0.02133	1.16e-10	SLC2A9	s_Bifidobacterium_animalis	chr4:9936117	T	C	0.4782	1539	-0.299	0.06403	3.296e-06
k__Bacteria|p__Firmicutes|c__Clostridia|o__Lachnospirales|f__Lachnospiraceae|g__Oribacterium|s__unclassified_SGB_1215	chr4:9977535	rs75964023	T	C	0.4545	1956	-0.1381	0.02135	1.26e-10	SLC2A9	s_Bifidobacterium_animalis	chr4:9977535	T	C	0.4673	1531	-0.2776	0.06318	1.191e-05
k__Bacteria|p__Firmicutes|c__Clostridia|o__Lachnospirales|f__Lachnospiraceae|g__Oribacterium|s__unclassified_SGB_489	chr4:9977990	rs13125476	A	G	0.4702	1991	-0.1376	0.02132	1.38e-10	SLC2A9	s_Bifidobacterium_animalis	chr4:9977990	A	G	0.474	1539	-0.2879	0.06397	7.298e-06
k__Bacteria|p__Firmicutes|c__Clostridia|o__Lachnospirales|f__Lachnospiraceae|g__Oribacterium|s__unclassified_SGB_489	chr4:9971952	rs4333184	T	C	0.4715	1991	-0.1374	0.02132	1.43e-10	SLC2A9	s_Bifidobacterium_animalis	chr4:9971952	T	C	0.4747	1539	-0.2799	0.06391	1.27e-05
k__Bacteria|p__Firmicutes|c__Clostridia|o__Lachnospirales|f__Lachnospiraceae|g__Oribacterium|s__unclassified_SGB_489	chr4:9970971	rs13112998	A	G	0.4717	1991	-0.1368	0.02133	1.78e-10	SLC2A9	s_Bifidobacterium_animalis	chr4:9970971	A	G	0.4743	1539	-0.2856	0.06394	8.558e-06
k__Bacteria|p__Firmicutes|c__Clostridia|o__Lachnospirales|f__Lachnospiraceae|g__Oribacterium|s__unclassified_SGB_489	chr4:10009406	rs3796838	C	T	0.4918	1991	-0.1363	0.02131	2e-10	SLC2A9	s_Bifidobacterium_animalis	chr4:10009406	C	T	0.4958	1539	-0.2499	0.06401	9.892e-05
k__Bacteria|p__Firmicutes|c__Clostridia|o__Lachnospirales|f__Lachnospiraceae|g__Oribacterium|s__unclassified_SGB_489	chr4:9974624	rs35817865	G	A	0.4717	1991	-0.1364	0.02132	2.01e-10	SLC2A9	s_Bifidobacterium_animalis	chr4:9974624	G	A	0.4753	1538	-0.2847	0.06373	8.522e-06
k__Bacteria|p__Firmicutes|c__Clostridia|o__Lachnospirales|f__Lachnospiraceae|g__Oribacterium|s__unclassified_SGB_489	chr4:9980059	rs4364264	T	C	0.4685	1991	-0.1362	0.02133	2.11e-10	SLC2A9	s_Bifidobacterium_animalis	chr4:9980059	T	C	0.4698	1539	-0.2899	0.06381	6e-06
k__Bacteria|p__Firmicutes|c__Clostridia|o__Lachnospirales|f__Lachnospiraceae|g__Oribacterium|s__unclassified_SGB_489	chr4:9930855	rs6449137	T	A	0.4871	1991	-0.1358	0.02135	2.49e-10	SLC2A9	s_Bifidobacterium_animalis	chr4:9930855	T	A	0.4964	1539	-0.2694	0.06373	2.511e-05
k__Bacteria|p__Firmicutes|c__Clostridia|o__Lachnospirales|f__Lachnospiraceae|g__Oribacterium|s__unclassified_SGB_489	chr4:9930021	rs4447862	G	C	0.4869	1991	-0.1357	0.02134	2.5e-10	SLC2A9	s_Bifidobacterium_animalis	chr4:9930021	G	C	0.4964	1539	-0.2694	0.06373	2.511e-05
k__Bacteria|p__Firmicutes|c__Clostridia|o__Lachnospirales|f__Lachnospiraceae|g__Oribacterium|s__unclassified_SGB_489	chr4:9950384	rs75245282	A	C	0.4675	1991	-0.1357	0.02135	2.58e-10	SLC2A9	s_Bifidobacterium_animalis	chr4:9950384	A	C	0.4705	1527	-0.3093	0.06432	1.662e-06
k__Bacteria|p__Firmicutes|c__Clostridia|o__Lachnospirales|f__Lachnospiraceae|g__Oribacterium|s__unclassified_SGB_489	chr4:9973149	rs71603979	T	A	0.4717	1991	-0.1355	0.02132	2.58e-10	SLC2A9	s_Bifidobacterium_animalis	chr4:9973149	T	A	0.4743	1539	-0.278	0.06386	1.429e-05
k__Bacteria|p__Firmicutes|c__Clostridia|o__Lachnospirales|f__Lachnospiraceae|g__Oribacterium|s__unclassified_SGB_489	chr4:9970539	rs13132625	A	C	0.4707	1991	-0.1352	0.02133	2.83e-10	SLC2A9	s_Bifidobacterium_animalis	chr4:9970539	A	C	0.474	1539	-0.2821	0.06391	1.087e-05
k__Bacteria|p__Firmicutes|c__Clostridia|o__Lachnospirales|f__Lachnospiraceae|g__Oribacterium|s__unclassified_SGB_489	chr4:9937581	rs938558	G	A	0.4874	1991	-0.1353	0.02135	2.85e-10	SLC2A9	s_Bifidobacterium_animalis	chr4:9937581	G	A	0.4968	1539	-0.2676	0.06378	2.873e-05
k__Bacteria|p__Firmicutes|c__Clostridia|o__Lachnospirales|f__Lachnospiraceae|g__Oribacterium|s__unclassified_SGB_489	chr4:10002865	rs76138462	G	A	0.475	1991	-0.135	0.02131	2.96e-10	SLC2A9	s_Bifidobacterium_animalis	chr4:10002865	G	A	0.476	1539	-0.2647	0.06426	4.017e-05
k__Bacteria|p__Firmicutes|c__Clostridia|o__Lachnospirales|f__Lachnospiraceae|g__Oribacterium|s__unclassified_SGB_489	chr4:9970987	rs13113006	A	G	0.4715	1991	-0.1348	0.02133	3.24e-10	SLC2A9	s_Bifidobacterium_animalis	chr4:9970987	A	G	0.474	1539	-0.2821	0.06391	1.087e-05
k__Bacteria|p__Firmicutes|c__Clostridia|o__Lachnospirales|f__Lachnospiraceae|g__Oribacterium|s__unclassified_SGB_489	chr4:9939810	rs7675964	T	C	0.4874	1991	-0.1346	0.02135	3.55e-10	SLC2A9	s_Bifidobacterium_animalis	chr4:9939810	T	C	0.4961	1539	-0.264	0.06388	3.763e-05
k__Bacteria|p__Firmicutes|c__Clostridia|o__Lachnospirales|f__Lachnospiraceae|g__Oribacterium|s__unclassified_SGB_489	chr4:9954952	rs71603978	A	G	0.4635	1991	-0.1342	0.02134	3.96e-10	SLC2A9	s_Bifidobacterium_animalis	chr4:9954952	A	G	0.4682	1539	-0.307	0.06404	1.795e-06
k__Bacteria|p__Firmicutes|c__Clostridia|o__Lachnospirales|f__Lachnospiraceae|g__Oribacterium|s__unclassified_SGB_489	chr4:10020501	rs13114106	C	T	0.4675	1991	-0.1334	0.02134	5e-10	SLC2A9	s_Bifidobacterium_animalis	chr4:10020501	C	T	0.4701	1539	-0.2602	0.06458	5.88e-05
k__Bacteria|p__Firmicutes|c__Clostridia|o__Lachnospirales|f__Lachnospiraceae|g__Oribacterium|s__unclassified_SGB_489	chr4:9925355	rs35950306	C	CTT	0.472	1991	-0.1333	0.02134	5.14e-10	SLC2A9	s_Bifidobacterium_animalis	chr4:9925355	C	CTT	0.4769	1539	-0.2827	0.06406	1.087e-05
k__Bacteria|p__Firmicutes|c__Clostridia|o__Lachnospirales|f__Lachnospiraceae|g__Oribacterium|s__unclassified_SGB_489	chr4:9972377	rs34838359	TA	T	0.4707	1991	-0.1331	0.02132	5.31e-10	SLC2A9	s_Bifidobacterium_animalis	chr4:9972377	TA	T	0.4746	1537	-0.2748	0.06403	1.885e-05
k__Bacteria|p__Firmicutes|c__Clostridia|o__Lachnospirales|f__Lachnospiraceae|g__Oribacterium|s__unclassified_SGB_489	chr4:10019527	rs2240723	A	G	0.468	1991	-0.1332	0.02134	5.34e-10	SLC2A9	s_Bifidobacterium_animalis	chr4:10019527	A	G	0.4701	1539	-0.2602	0.06458	5.88e-05
k__Bacteria|p__Firmicutes|c__Clostridia|o__Lachnospirales|f__Lachnospiraceae|g__Oribacterium|s__unclassified_SGB_489	chr4:10020850	rs3756234	T	C	0.468	1991	-0.1332	0.02134	5.39e-10	SLC2A9	s_Bifidobacterium_animalis	chr4:10020850	T	C	0.4701	1539	-0.2602	0.06458	5.88e-05
k__Bacteria|p__Firmicutes|c__Clostridia|o__Lachnospirales|f__Lachnospiraceae|g__Oribacterium|s__unclassified_SGB_489	chr4:9939594	rs34540530	G	GT	0.4707	1991	-0.1332	0.02135	5.4e-10	SLC2A9	s_Bifidobacterium_animalis	chr4:9939594	G	GT	0.4871	1507	-0.3252	0.06565	8.107e-07
k__Bacteria|p__Firmicutes|c__Clostridia|o__Lachnospirales|f__Lachnospiraceae|g__Oribacterium|s__unclassified_SGB_489	chr4:10013887	rs3756235	G	T	0.469	1991	-0.1331	0.02134	5.41e-10	SLC2A9	s_Bifidobacterium_animalis	chr4:10013887	G	T	0.4711	1539	-0.2697	0.06455	3.117e-05
k__Bacteria|p__Firmicutes|c__Clostridia|o__Lachnospirales|f__Lachnospiraceae|g__Oribacterium|s__unclassified_SGB_489	chr4:9954483	rs4312756	G	A	0.4635	1991	-0.1331	0.02135	5.53e-10	SLC2A9	s_Bifidobacterium_animalis	chr4:9954483	G	A	0.4685	1539	-0.3085	0.06408	1.623e-06
k__Bacteria|p__Firmicutes|c__Clostridia|o__Lachnospirales|f__Lachnospiraceae|g__Oribacterium|s__unclassified_SGB_489	chr4:10021215	rs2276963	A	G	0.4678	1991	-0.133	0.02134	5.58e-10	SLC2A9	s_Bifidobacterium_animalis	chr4:10021215	A	G	0.4701	1539	-0.2602	0.06458	5.88e-05
k__Bacteria|p__Firmicutes|c__Clostridia|o__Lachnospirales|f__Lachnospiraceae|g__Oribacterium|s__unclassified_SGB_489	chr4:10002376	rs7657096	G	A	0.4752	1991	-0.1329	0.02132	5.58e-10	SLC2A9	s_Bifidobacterium_animalis	chr4:10002376	G	A	0.4756	1539	-0.264	0.06432	4.256e-05
k__Bacteria|p__Firmicutes|c__Clostridia|o__Lachnospirales|f__Lachnospiraceae|g__Oribacterium|s__unclassified_SGB_489	chr4:10020135	rs13106922	G	A	0.4675	1991	-0.133	0.02135	5.66e-10	SLC2A9	s_Bifidobacterium_animalis	chr4:10020135	G	A	0.4701	1539	-0.2602	0.06458	5.88e-05
k__Bacteria|p__Firmicutes|c__Clostridia|o__Lachnospirales|f__Lachnospiraceae|g__Oribacterium|s__unclassified_SGB_489	chr4:9968787	rs74285646	A	G	0.4648	1991	-0.1327	0.02134	6.17e-10	SLC2A9	s_Bifidobacterium_animalis	chr4:9968787	A	G	0.4688	1539	-0.2968	0.06397	3.785e-06
k__Bacteria|p__Firmicutes|c__Clostridia|o__Lachnospirales|f__Lachnospiraceae|g__Oribacterium|s__unclassified_SGB_489	chr4:9940335	rs13142273	T	A	0.4655	1991	-0.1326	0.02134	6.35e-10	SLC2A9	s_Bifidobacterium_animalis	chr4:9940335	T	A	0.4704	1539	-0.3097	0.06393	1.399e-06
k__Bacteria|p__Firmicutes|c__Clostridia|o__Lachnospirales|f__Lachnospiraceae|g__Oribacterium|s__unclassified_SGB_489	chr4:9962688	rs34245354	A	G	0.4645	1991	-0.1325	0.02134	6.44e-10	SLC2A9	s_Bifidobacterium_animalis	chr4:9962688	A	G	0.4691	1539	-0.308	0.06405	1.664e-06
k__Bacteria|p__Firmicutes|c__Clostridia|o__Lachnospirales|f__Lachnospiraceae|g__Oribacterium|s__unclassified_SGB_489	chr4:9953006	rs16891285	C	G	0.4648	1991	-0.1325	0.02134	6.49e-10	SLC2A9	s_Bifidobacterium_animalis	chr4:9953006	C	G	0.4695	1539	-0.3136	0.06401	1.06e-06
k__Bacteria|p__Firmicutes|c__Clostridia|o__Lachnospirales|f__Lachnospiraceae|g__Oribacterium|s__unclassified_SGB_489	chr4:10019780	rs13122112	A	G	0.4663	1991	-0.1325	0.02135	6.72e-10	SLC2A9	s_Bifidobacterium_animalis	chr4:10019780	A	G	0.4688	1539	-0.2591	0.06452	6.202e-05
k__Bacteria|p__Firmicutes|c__Clostridia|o__Lachnospirales|f__Lachnospiraceae|g__Oribacterium|s__unclassified_SGB_489	chr4:10018360	rs3775943	C	T	0.4673	1991	-0.1324	0.02135	6.77e-10	SLC2A9	s_Bifidobacterium_animalis	chr4:10018360	C	T	0.4701	1539	-0.2602	0.06458	5.88e-05
k__Bacteria|p__Firmicutes|c__Clostridia|o__Lachnospirales|f__Lachnospiraceae|g__Oribacterium|s__unclassified_SGB_489	chr4:9951863	rs4467565	A	T	0.4648	1991	-0.1323	0.02135	7.05e-10	SLC2A9	s_Bifidobacterium_animalis	chr4:9951863	A	T	0.4695	1539	-0.3086	0.06403	1.578e-06
k__Bacteria|p__Firmicutes|c__Clostridia|o__Lachnospirales|f__Lachnospiraceae|g__Oribacterium|s__unclassified_SGB_489	chr4:9945466	rs78801470	A	G	0.4648	1991	-0.1321	0.02134	7.21e-10	SLC2A9	s_Bifidobacterium_animalis	chr4:9945466	A	G	0.4701	1538	-0.3074	0.06404	1.736e-06
k__Bacteria|p__Firmicutes|c__Clostridia|o__Lachnospirales|f__Lachnospiraceae|g__Oribacterium|s__unclassified_SGB_489	chr4:10023672	rs3775939	G	C	0.471	1991	-0.132	0.02134	7.45e-10	SLC2A9	s_Bifidobacterium_animalis	chr4:10023672	G	C	0.4717	1539	-0.2561	0.06489	8.293e-05
k__Bacteria|p__Firmicutes|c__Clostridia|o__Lachnospirales|f__Lachnospiraceae|g__Oribacterium|s__unclassified_SGB_489	chr4:9961307	rs13121355	C	T	0.466	1991	-0.1318	0.02134	7.99e-10	SLC2A9	s_Bifidobacterium_animalis	chr4:9961307	C	T	0.4688	1539	-0.3011	0.06404	2.811e-06
k__Bacteria|p__Firmicutes|c__Clostridia|o__Lachnospirales|f__Lachnospiraceae|g__Oribacterium|s__unclassified_SGB_489	chr4:9925343	rs13129697	G	T	0.4861	1991	-0.1317	0.02135	8.33e-10	SLC2A9	s_Bifidobacterium_animalis	chr4:9925343	G	T	0.4968	1539	-0.2502	0.06388	9.357e-05
k__Bacteria|p__Firmicutes|c__Clostridia|o__Lachnospirales|f__Lachnospiraceae|g__Oribacterium|s__unclassified_SGB_489	chr4:9945576	rs77459722	A	G	0.465	1991	-0.1316	0.02134	8.42e-10	SLC2A9	s_Bifidobacterium_animalis	chr4:9945576	A	G	0.4698	1539	-0.3082	0.06398	1.596e-06
k__Bacteria|p__Firmicutes|c__Clostridia|o__Lachnospirales|f__Lachnospiraceae|g__Oribacterium|s__unclassified_SGB_489	chr4:9946045	rs13116337	A	G	0.465	1991	-0.1316	0.02134	8.42e-10	SLC2A9	s_Bifidobacterium_animalis	chr4:9946045	A	G	0.4701	1539	-0.3072	0.06402	1.751e-06
k__Bacteria|p__Firmicutes|c__Clostridia|o__Lachnospirales|f__Lachnospiraceae|g__Oribacterium|s__unclassified_SGB_489	chr4:9958572	rs13145108	G	A	0.464	1991	-0.1315	0.02135	8.78e-10	SLC2A9	s_Bifidobacterium_animalis	chr4:9958572	G	A	0.4682	1539	-0.3061	0.06403	1.922e-06
k__Bacteria|p__Firmicutes|c__Clostridia|o__Lachnospirales|f__Lachnospiraceae|g__Oribacterium|s__unclassified_SGB_489	chr4:9959495	rs34560968	A	C	0.463	1991	-0.1315	0.02135	8.91e-10	SLC2A9	s_Bifidobacterium_animalis	chr4:9959495	A	C	0.4675	1539	-0.3061	0.06405	1.93e-06
k__Bacteria|p__Firmicutes|c__Clostridia|o__Lachnospirales|f__Lachnospiraceae|g__Oribacterium|s__unclassified_SGB_489	chr4:10023469	rs3775941	A	T	0.4707	1991	-0.1314	0.02134	8.96e-10	SLC2A9	s_Bifidobacterium_animalis	chr4:10023469	A	T	0.4717	1539	-0.2561	0.06489	8.293e-05
k__Bacteria|p__Firmicutes|c__Clostridia|o__Lachnospirales|f__Lachnospiraceae|g__Oribacterium|s__unclassified_SGB_489	chr4:10002624	rs10461113	G	A	0.4747	1991	-0.1312	0.02132	9.21e-10	SLC2A9	s_Bifidobacterium_animalis	chr4:10002624	G	A	0.4756	1539	-0.2628	0.06451	4.854e-05
k__Bacteria|p__Firmicutes|c__Clostridia|o__Lachnospirales|f__Lachnospiraceae|g__Oribacterium|s__unclassified_SGB_489	chr4:9941561	rs13139970	A	C	0.464	1991	-0.1313	0.02135	9.22e-10	SLC2A9	s_Bifidobacterium_animalis	chr4:9941561	A	C	0.4695	1539	-0.3019	0.06393	2.55e-06
k__Bacteria|p__Firmicutes|c__Clostridia|o__Lachnospirales|f__Lachnospiraceae|g__Oribacterium|s__unclassified_SGB_489	chr4:9940766	rs34658962	C	T	0.4648	1991	-0.1313	0.02135	9.37e-10	SLC2A9	s_Bifidobacterium_animalis	chr4:9940766	C	T	0.4704	1539	-0.3045	0.06395	2.104e-06
k__Bacteria|p__Firmicutes|c__Clostridia|o__Lachnospirales|f__Lachnospiraceae|g__Oribacterium|s__unclassified_SGB_489	chr4:10022533	rs3756233	T	C	0.4702	1991	-0.1312	0.02134	9.54e-10	SLC2A9	s_Bifidobacterium_animalis	chr4:10022533	T	C	0.4717	1539	-0.2561	0.06489	8.293e-05
k__Bacteria|p__Firmicutes|c__Clostridia|o__Lachnospirales|f__Lachnospiraceae|g__Oribacterium|s__unclassified_SGB_489	chr4:9923253	rs2012177	T	G	0.4794	1991	-0.1312	0.02135	9.54e-10	SLC2A9	s_Bifidobacterium_animalis	chr4:9923253	T	G	0.489	1539	-0.2858	0.06392	8.378e-06
k__Bacteria|p__Firmicutes|c__Clostridia|o__Lachnospirales|f__Lachnospiraceae|g__Oribacterium|s__unclassified_SGB_489	chr4:10023774	rs13148476	T	C	0.4705	1991	-0.1311	0.02134	9.82e-10	SLC2A9	s_Bifidobacterium_animalis	chr4:10023774	T	C	0.4717	1539	-0.2561	0.06489	8.293e-05
k__Bacteria|p__Firmicutes|c__Clostridia|o__Lachnospirales|f__Lachnospiraceae|g__Oribacterium|s__unclassified_SGB_489	chr4:9951407	rs35371429	C	T	0.4648	1991	-0.1311	0.02135	9.89e-10	SLC2A9	s_Bifidobacterium_animalis	chr4:9951407	C	T	0.4698	1539	-0.3069	0.06398	1.773e-06
k__Bacteria|p__Firmicutes|c__Clostridia|o__Lachnospirales|f__Lachnospiraceae|g__Oribacterium|s__unclassified_SGB_489	chr4:10010586	rs6822988	A	C	0.4675	1991	-0.131	0.02135	1.02e-09	SLC2A9	s_Bifidobacterium_animalis	chr4:10010586	A	C	0.4698	1539	-0.2673	0.06448	3.58e-05
k__Bacteria|p__Firmicutes|c__Clostridia|o__Lachnospirales|f__Lachnospiraceae|g__Oribacterium|s__unclassified_SGB_489	chr4:9965690	rs16891489	G	T	0.4655	1991	-0.1309	0.02134	1.04e-09	SLC2A9	s_Bifidobacterium_animalis	chr4:9965690	G	T	0.4708	1539	-0.2956	0.06381	3.914e-06
k__Bacteria|p__Firmicutes|c__Clostridia|o__Lachnospirales|f__Lachnospiraceae|g__Oribacterium|s__unclassified_SGB_489	chr4:9965169	rs35110076	A	G	0.4645	1991	-0.1307	0.02135	1.11e-09	SLC2A9	s_Bifidobacterium_animalis	chr4:9965169	A	G	0.4688	1539	-0.3008	0.06396	2.811e-06
k__Bacteria|p__Firmicutes|c__Clostridia|o__Lachnospirales|f__Lachnospiraceae|g__Oribacterium|s__unclassified_SGB_489	chr4:10010611	rs12642431	T	A	0.468	1991	-0.1306	0.02135	1.14e-09	SLC2A9	s_Bifidobacterium_animalis	chr4:10010611	T	A	0.4701	1539	-0.2693	0.06443	3.076e-05
k__Bacteria|p__Firmicutes|c__Clostridia|o__Lachnospirales|f__Lachnospiraceae|g__Oribacterium|s__unclassified_SGB_489	chr4:9948215	rs13151331	T	C	0.4635	1991	-0.1305	0.02134	1.16e-09	SLC2A9	s_Bifidobacterium_animalis	chr4:9948215	T	C	0.4695	1539	-0.3086	0.06403	1.578e-06
k__Bacteria|p__Firmicutes|c__Clostridia|o__Lachnospirales|f__Lachnospiraceae|g__Oribacterium|s__unclassified_SGB_489	chr4:9965246	rs35380388	T	G	0.4643	1991	-0.1305	0.02135	1.17e-09	SLC2A9	s_Bifidobacterium_animalis	chr4:9965246	T	G	0.4691	1539	-0.3008	0.06391	2.747e-06
k__Bacteria|p__Firmicutes|c__Clostridia|o__Lachnospirales|f__Lachnospiraceae|g__Oribacterium|s__unclassified_SGB_489	chr4:9969109	rs80061611	G	A	0.466	1991	-0.1303	0.02135	1.25e-09	SLC2A9	s_Bifidobacterium_animalis	chr4:9969109	G	A	0.4688	1539	-0.3014	0.06381	2.537e-06
k__Bacteria|p__Firmicutes|c__Clostridia|o__Lachnospirales|f__Lachnospiraceae|g__Oribacterium|s__unclassified_SGB_489	chr4:10014802	rs12641340	T	A	0.4665	1991	-0.1303	0.02135	1.26e-09	SLC2A9	s_Bifidobacterium_animalis	chr4:10014802	T	A	0.4688	1539	-0.2691	0.06444	3.138e-05
k__Bacteria|p__Firmicutes|c__Clostridia|o__Lachnospirales|f__Lachnospiraceae|g__Oribacterium|s__unclassified_SGB_489	chr4:10025121	rs59234705	C	T	0.471	1991	-0.1301	0.02135	1.3e-09	SLC2A9	s_Bifidobacterium_animalis	chr4:10025121	C	T	0.4717	1539	-0.2556	0.065	8.806e-05
k__Bacteria|p__Firmicutes|c__Clostridia|o__Lachnospirales|f__Lachnospiraceae|g__Oribacterium|s__unclassified_SGB_489	chr4:9977678	rs13144899	T	C	0.463	1963	-0.1309	0.0215	1.38e-09	SLC2A9	s_Bifidobacterium_animalis	chr4:9977678	T	C	0.4727	1538	-0.2898	0.06382	6.059e-06
k__Bacteria|p__Firmicutes|c__Clostridia|o__Lachnospirales|f__Lachnospiraceae|g__Oribacterium|s__unclassified_SGB_489	chr4:10005827	rs35201034	C	G	0.4737	1991	-0.1284	0.02134	2.08e-09	SLC2A9	s_Bifidobacterium_animalis	chr4:10005827	C	G	0.4753	1539	-0.2646	0.06423	3.99e-05
k__Bacteria|p__Firmicutes|c__Clostridia|o__Lachnospirales|f__Lachnospiraceae|g__Oribacterium|s__unclassified_SGB_489	chr4:10035997	rs12642537	A	G	0.4695	1991	-0.1283	0.02136	2.22e-09	SLC2A9	s_Bifidobacterium_animalis	chr4:10035997	A	G	0.4708	1539	-0.2533	0.06489	9.902e-05
k__Bacteria|p__Firmicutes|c__Clostridia|o__Lachnospirales|f__Lachnospiraceae|g__Oribacterium|s__unclassified_SGB_489	chr4:9977535	rs75964023	T	C	0.4545	1953	-0.1295	0.02156	2.24e-09	SLC2A9	s_Bifidobacterium_animalis	chr4:9977535	T	C	0.4673	1531	-0.2776	0.06318	1.191e-05
k__Bacteria|p__Firmicutes|c__Clostridia|o__Lachnospirales|f__Lachnospiraceae|g__Oribacterium|s__unclassified_SGB_489	chr4:9944471	rs4697701	A	G	0.4794	1991	-0.1283	0.02136	2.24e-09	SLC2A9	s_Bifidobacterium_animalis	chr4:9944471	A	G	0.488	1539	-0.2738	0.0637	1.837e-05
k__Bacteria|p__Firmicutes|c__Clostridia|o__Lachnospirales|f__Lachnospiraceae|g__Oribacterium|s__unclassified_SGB_489	chr4:10031901	rs13135351	A	G	0.47	1991	-0.1282	0.02136	2.28e-09	SLC2A9	s_Bifidobacterium_animalis	chr4:10031901	A	G	0.4711	1539	-0.2549	0.06501	9.24e-05
k__Bacteria|p__Actinobacteriota|c__Actinobacteria|o__Actinomycetales|f__Actinomycetaceae|g__Pauljensenia|s__unclassified_SGB_3205	chr9:87584678	rs143913319	GTA	G	0.37	1980	0.1311	0.02237	5.41e-09	DAPK1	g_Parabacteroides	chr9:87584678	GTA	G	0.3752	1539	0.1218	0.02907	2.966e-05
k__Bacteria|p__Actinobacteriota|c__Actinobacteria|o__Mycobacteriales|f__Mycobacteriaceae|g__Corynebacterium	chr6:64900266	rs9453106	C	A	0.4742	1981	0.1291	0.02219	6.93e-09	EYS	s_Roseburia_intestinalis	chr6:64900266	C	A	0.4639	1539	-0.2121	0.05088	3.236e-05
k__Bacteria|p__Firmicutes|c__Clostridia|o__Lachnospirales|f__Lachnospiraceae|g__Lachnoanaerobaculum|s__Lachnoanaerobaculum_umeaense_SGB_772	chr4:10009406	rs3796838	C	T	0.4918	1987	-0.1241	0.02154	9.64e-09	SLC2A9	s_Bifidobacterium_animalis	chr4:10009406	C	T	0.4958	1539	-0.2499	0.06401	9.892e-05
k__Bacteria|p__Firmicutes|c__Negativicutes|o__Veillonellales|f__Veillonellaceae|g__F0422|s__unclassified_SGB_2603	chr12:30147657	rs74533507	C	A	0.04663	1992	0.1272	0.02214	1.07e-08	TMTC1(dist=362898),IPO8(dist=481324)	g_Anaerofustis	chr12:30147657	C	A	0.04548	1539	-0.3551	0.0871	4.796e-05
k__Bacteria|p__Patescibacteria|c__Saccharimonadia|o__Saccharimonadales|f__Saccharimonadaceae|g__unclassified_SGB_2252|s__unclassified_SGB_2252	chr8:82737816	rs59426327	C	T	0.1431	1997	-0.1271	0.02215	1.09e-08	SNX16(dist=895530),LOC101927141(dist=174288)	s_Haemophilus_influenzae	chr8:82737816	C	T	0.14	1539	0.4221	0.1073	8.696e-05
k__Bacteria|p__Spirochaetota|c__Spirochaetia|o__Treponematales|f__Treponemataceae|g__Treponema_D|s__unclassified_SGB_1124	chr1:34768480	rs28562818	C	T	0.1272	1998	-0.1256	0.02208	1.5e-08	GJB4(dist=4756),GJB3(dist=12709)	log_s_Filifactor_alocis	chr1:34768480	C	T	0.1355	1539	0.4227	0.1078	8.797e-05
k__Bacteria|p__Actinobacteriota|c__Coriobacteriia|o__Coriobacteriales|f__Atopobiaceae|g__Lancefieldella|s__unclassified_SGB_3453	chr8:82737816	rs59426327	C	T	0.1431	1992	-0.1245	0.0219	1.52e-08	SNX16(dist=895530),LOC101927141(dist=174288)	s_Haemophilus_influenzae	chr8:82737816	C	T	0.14	1539	0.4221	0.1073	8.696e-05
k__Bacteria|p__Firmicutes|c__Bacilli|o__Lactobacillales|f__Streptococcaceae|g__Streptococcus|s__unclassified_SGB_2875	chr9:108733374	rs148570073	T	C	0.04043	1991	-0.1235	0.02188	1.89e-08	KLF4(dist=1243654),ACTL7B(dist=121215)	s_Prevotella_disiens	chr9:108733374	T	C	0.03996	1539	0.4101	0.09793	2.975e-05
k__Bacteria|p__Firmicutes|c__Bacilli|o__Lactobacillales|f__Streptococcaceae|g__Streptococcus|s__unclassified_SGB_2131	chr5:94767711	rs187563548	C	T	0.006696	1999	0.1249	0.02215	1.94e-08	MCTP1	g_Anaerofustis	chr5:94767711	C	T	0.007147	1539	1.086	0.2123	3.535e-07
k__Bacteria|p__Actinobacteriota|c__Coriobacteriia|o__Coriobacteriales|f__Atopobiaceae|g__Lancefieldella|s__unclassified_SGB_1356	chr8:82737816	rs59426327	C	T	0.1431	1988	-0.1241	0.02211	2.26e-08	SNX16(dist=895530),LOC101927141(dist=174288)	s_Haemophilus_influenzae	chr8:82737816	C	T	0.14	1539	0.4221	0.1073	8.696e-05
k__Bacteria|p__Actinobacteriota|c__Actinobacteria|o__Mycobacteriales|f__Mycobacteriaceae|g__Corynebacterium	chr6:64900485	rs4349800	G	A	0.473	1981	0.1244	0.02221	2.46e-08	EYS	s_Roseburia_intestinalis	chr6:64900485	G	A	0.4643	1539	-0.2142	0.05095	2.767e-05
k__Bacteria|p__Firmicutes|c__Clostridia|o__Lachnospirales|f__Lachnospiraceae|g__Oribacterium|s__unclassified_SGB_1411	chr4:9936117	rs71603975	T	C	0.4725	1992	-0.1208	0.0216	2.55e-08	SLC2A9	s_Bifidobacterium_animalis	chr4:9936117	T	C	0.4782	1539	-0.299	0.06403	3.296e-06
k__Bacteria|p__Actinobacteriota|c__Coriobacteriia|o__Coriobacteriales|f__Atopobiaceae|g__Lancefieldella|s__unclassified_SGB_2149	chr8:82737816	rs59426327	C	T	0.1431	1992	-0.1228	0.02201	2.74e-08	SNX16(dist=895530),LOC101927141(dist=174288)	s_Haemophilus_influenzae	chr8:82737816	C	T	0.14	1539	0.4221	0.1073	8.696e-05
k__Bacteria|p__Actinobacteriota|c__Coriobacteriia|o__Coriobacteriales|f__Atopobiaceae|g__Lancefieldella|s__Lancefieldella_sp000564995_SGB_1669	chr8:82737816	rs59426327	C	T	0.1431	1985	-0.1227	0.02202	2.86e-08	SNX16(dist=895530),LOC101927141(dist=174288)	s_Haemophilus_influenzae	chr8:82737816	C	T	0.14	1539	0.4221	0.1073	8.696e-05
k__Bacteria|p__Actinobacteriota|c__Actinobacteria|o__Actinomycetales|f__Actinomycetaceae|g__Pauljensenia|s__unclassified_SGB_2054	chr17:37175192	chr17:37175192	T	A	0.01389	1998	-0.1235	0.02221	3.05e-08	ACACA	s_Ruminococcus_lactaris	chr17:37175192	T	A	0.01527	1539	0.9388	0.1847	4.195e-07
k__Bacteria|p__Actinobacteriota|c__Actinobacteria|o__Mycobacteriales|f__Mycobacteriaceae|g__Corynebacterium	chr6:64901055	rs138004956	G	GC	0.4655	1981	0.1234	0.0222	3.13e-08	EYS	s_Roseburia_intestinalis	chr6:64901055	G	GC	0.4545	1539	-0.2127	0.051	3.204e-05
k__Bacteria|p__Proteobacteria|c__Gammaproteobacteria|o__Enterobacterales|f__Pasteurellaceae|g__Haemophilus_D|s__unclassified_SGB_3384	chr5:73848476	rs2931443	T	C	0.4725	1977	-0.1226	0.02207	3.16e-08	ARHGEF28	log_s_Prevotella_bryantii	chr5:73848476	T	C	0.4704	1539	-0.3156	0.07376	1.884e-05
k__Bacteria|p__Firmicutes|c__Clostridia|o__Lachnospirales|f__Lachnospiraceae|g__Oribacterium|s__unclassified_SGB_1411	chr4:9925355	rs35950306	C	CTT	0.472	1992	-0.1198	0.0216	3.25e-08	SLC2A9	s_Bifidobacterium_animalis	chr4:9925355	C	CTT	0.4769	1539	-0.2827	0.06406	1.087e-05
k__Bacteria|p__Actinobacteriota|c__Coriobacteriia|o__Coriobacteriales|f__Atopobiaceae|g__Lancefieldella|s__unclassified_SGB_2940	chr8:82737816	rs59426327	C	T	0.1431	1992	-0.1221	0.02201	3.31e-08	SNX16(dist=895530),LOC101927141(dist=174288)	s_Haemophilus_influenzae	chr8:82737816	C	T	0.14	1539	0.4221	0.1073	8.696e-05
k__Bacteria|p__Actinobacteriota|c__Actinobacteria|o__Actinomycetales|f__Actinomycetaceae|g__Pauljensenia|s__Pauljensenia_odontolyticus_A_SGB_70	chr15:100419109	chr15:100419109	G	A	0.01179	1929	0.1237	0.02231	3.35e-08	CERS3-AS1	s_Eubacterium_eligens	chr15:100419109	G	A	0.009609	1509	-1.574	0.3537	9.223e-06
k__Bacteria|p__Firmicutes|c__Clostridia|o__Lachnospirales|f__Lachnospiraceae|g__Lachnoanaerobaculum|s__Lachnoanaerobaculum_umeaense_SGB_772	chr4:10018360	rs3775943	C	T	0.4673	1987	-0.1193	0.02158	3.69e-08	SLC2A9	s_Bifidobacterium_animalis	chr4:10018360	C	T	0.4701	1539	-0.2602	0.06458	5.88e-05
k__Bacteria|p__Actinobacteriota|c__Actinobacteria|o__Mycobacteriales|f__Mycobacteriaceae|g__Corynebacterium	chr6:64911631	rs10806494	T	A	0.4638	1981	0.1227	0.0222	3.71e-08	EYS	s_Roseburia_intestinalis	chr6:64911631	T	A	0.4526	1539	-0.1989	0.05072	9.159e-05
k__Bacteria|p__Actinobacteriota|c__Actinobacteria|o__Mycobacteriales|f__Mycobacteriaceae|g__Corynebacterium	chr6:64902059	rs59518422	T	TATTA	0.4655	1981	0.1227	0.0222	3.74e-08	EYS	s_Roseburia_intestinalis	chr6:64902059	T	TATTA	0.4555	1539	-0.2106	0.05101	3.859e-05
k__Bacteria|p__Firmicutes|c__Clostridia|o__Lachnospirales|f__Lachnospiraceae|g__Lachnoanaerobaculum|s__Lachnoanaerobaculum_umeaense_SGB_772	chr4:9944471	rs4697701	A	G	0.4794	1987	-0.1192	0.02159	3.81e-08	SLC2A9	s_Bifidobacterium_animalis	chr4:9944471	A	G	0.488	1539	-0.2738	0.0637	1.837e-05
k__Bacteria|p__Firmicutes|c__Bacilli|o__Lactobacillales|f__Streptococcaceae|g__Streptococcus|s__unclassified_SGB_3493	chr18:75644776	rs2584295	T	C	0.4655	1996	-0.1223	0.02215	3.81e-08	SMIM21(dist=217073),LINC01898(dist=51307)	log_s_Fusobacterium_varium	chr18:75644776	T	C	0.4665	1539	0.2896	0.07316	7.555e-05
k__Bacteria|p__Bacteroidota|c__Bacteroidia|o__Bacteroidales|f__Porphyromonadaceae|g__Porphyromonas|s__Porphyromonas_endodontalis_SGB_3255	chr12:90827068	rs76683929	A	G	0.008433	1978	-0.1217	0.02203	3.81e-08	LINC02392(dist=526370),LINC00615(dist=90955)	o_Pasteurellales	chr12:90827068	A	G	0.006823	1539	-1.63	0.4031	5.556e-05
k__Bacteria|p__Firmicutes|c__Clostridia|o__Lachnospirales|f__Lachnospiraceae|g__Lachnoanaerobaculum|s__Lachnoanaerobaculum_umeaense_SGB_772	chr4:10013887	rs3756235	G	T	0.469	1987	-0.119	0.02158	3.95e-08	SLC2A9	s_Bifidobacterium_animalis	chr4:10013887	G	T	0.4711	1539	-0.2697	0.06455	3.117e-05
k__Bacteria|p__Firmicutes|c__Bacilli|o__Lactobacillales|f__Streptococcaceae|g__Streptococcus|s__unclassified_SGB_3493	chr18:75645056	rs2849798	T	C	0.4648	1996	-0.1221	0.02215	3.99e-08	SMIM21(dist=217353),LINC01898(dist=51027)	log_s_Fusobacterium_varium	chr18:75645056	T	C	0.4652	1539	0.2884	0.0732	8.144e-05
k__Bacteria|p__Firmicutes|c__Clostridia|o__Lachnospirales|f__Lachnospiraceae|g__Oribacterium|s__unclassified_SGB_1411	chr4:9930855	rs6449137	T	A	0.4871	1992	-0.1191	0.02161	4.05e-08	SLC2A9	s_Bifidobacterium_animalis	chr4:9930855	T	A	0.4964	1539	-0.2694	0.06373	2.511e-05
k__Bacteria|p__Firmicutes|c__Clostridia|o__Lachnospirales|f__Lachnospiraceae|g__Oribacterium|s__unclassified_SGB_1411	chr4:9937581	rs938558	G	A	0.4874	1992	-0.119	0.02161	4.11e-08	SLC2A9	s_Bifidobacterium_animalis	chr4:9937581	G	A	0.4968	1539	-0.2676	0.06378	2.873e-05
k__Bacteria|p__Patescibacteria|c__Saccharimonadia|o__Saccharimonadales|f__Saccharimonadaceae|g__TM7x|s__unclassified_SGB_1415	chr13:112928178	rs183261383	A	G	0.01414	1977	-0.1222	0.02218	4.12e-08	ATP11A(dist=41010),MCF2L-AS1(dist=39306)	s_unclassified_Clostridium_sp._HGF2	chr13:112928178	A	G	0.01592	1539	0.7502	0.1781	2.672e-05
k__Bacteria|p__Firmicutes|c__Clostridia|o__Lachnospirales|f__Lachnospiraceae|g__Oribacterium|s__unclassified_SGB_1411	chr4:9930021	rs4447862	G	C	0.4869	1992	-0.119	0.02161	4.16e-08	SLC2A9	s_Bifidobacterium_animalis	chr4:9930021	G	C	0.4964	1539	-0.2694	0.06373	2.511e-05
k__Bacteria|p__Firmicutes|c__Bacilli|o__Lactobacillales|f__Streptococcaceae|g__Streptococcus|s__unclassified_SGB_2618	chr20:1638106	rs6074937	G	C	0.1724	1989	-0.1227	0.02229	4.22e-08	SIRPG-AS1	s_Prevotella_tannerae	chr20:1638106	G	C	0.1686	1539	0.3047	0.07594	6.313e-05
k__Bacteria|p__Actinobacteriota|c__Actinobacteria|o__Mycobacteriales|f__Mycobacteriaceae|g__Corynebacterium	chr6:64920534	rs7775302	C	A	0.4665	1981	0.1222	0.0222	4.23e-08	EYS	s_Roseburia_intestinalis	chr6:64920534	C	A	0.4555	1539	-0.2081	0.05091	4.576e-05
k__Bacteria|p__Firmicutes|c__Clostridia|o__Lachnospirales|f__Lachnospiraceae|g__Lachnoanaerobaculum|s__Lachnoanaerobaculum_umeaense_SGB_772	chr4:9954952	rs71603978	A	G	0.4635	1987	-0.1186	0.02159	4.48e-08	SLC2A9	s_Bifidobacterium_animalis	chr4:9954952	A	G	0.4682	1539	-0.307	0.06404	1.795e-06
k__Bacteria|p__Bacteroidota|c__Bacteroidia|o__Bacteroidales|f__Bacteroidaceae|g__Prevotella|s__unclassified_SGB_2853	chr3:7141230	rs1568075	G	T	0.3061	1993	-0.1225	0.02231	4.52e-08	GRM7	log_s_Mobiluncus_mulieris	chr3:7141230	G	T	0.3116	1537	-0.3269	0.08159	6.143e-05
k__Bacteria|p__Firmicutes|c__Negativicutes|o__Veillonellales|f__Veillonellaceae|g__Veillonella|s__unclassified_SGB_1430	chr8:82737816	rs59426327	C	T	0.1431	2004	-0.1203	0.02194	4.65e-08	SNX16(dist=895530),LOC101927141(dist=174288)	s_Haemophilus_influenzae	chr8:82737816	C	T	0.14	1539	0.4221	0.1073	8.696e-05
k__Bacteria|p__Actinobacteriota|c__Coriobacteriia|o__Coriobacteriales|f__Atopobiaceae|g__Lancefieldella|s__Lancefieldella_sp000564995_SGB_1038	chr8:82737816	rs59426327	C	T	0.1431	1987	-0.1212	0.0221	4.71e-08	SNX16(dist=895530),LOC101927141(dist=174288)	s_Haemophilus_influenzae	chr8:82737816	C	T	0.14	1539	0.4221	0.1073	8.696e-05
k__Bacteria|p__Firmicutes|c__Negativicutes|o__Veillonellales|f__Veillonellaceae|g__Veillonella|s__unclassified_SGB_1508	chr2:49618499	rs75403666	A	G	0.1446	2002	-0.1189	0.02171	4.83e-08	FSHR(dist=463972),NRXN1(dist=300006)	log_s_Slackia_exigua	chr2:49618499	A	G	0.1417	1539	0.4193	0.1071	9.096e-05
k__Bacteria|p__Firmicutes|c__Clostridia|o__Lachnospirales|f__Lachnospiraceae|g__Lachnoanaerobaculum|s__Lachnoanaerobaculum_umeaense_SGB_772	chr4:10020501	rs13114106	C	T	0.4675	1987	-0.1182	0.02159	4.93e-08	SLC2A9	s_Bifidobacterium_animalis	chr4:10020501	C	T	0.4701	1539	-0.2602	0.06458	5.88e-05
k__Bacteria|p__Actinobacteriota|c__Coriobacteriia|o__Coriobacteriales|f__Atopobiaceae|g__Lancefieldella|s__unclassified_SGB_1105	chr4:144678539	rs183952999	G	C	0.0062	1978	-0.1208	0.02207	4.94e-08	HHIP	p_Bacteroidetes	chr4:144678539	G	C	0.005523	1539	-0.3175	0.08072	8.771e-05

## Sheet: saliva.replicate.in.gut
Table. Several host genetic loci associated with salivary microbiome(p<5e-8) were also replicated in gut (p<1e-4).
mgGWAS for saliva (N=1,915)											replicate in gut (N=1,539)
microbial taxa for saliva	SNP	rs	EA	NEA	MAF	N	beta	se	p	nearby gene	microbial taxa for gut	SNP	EA	NEA	MAF	N	beta	se	p
k__Bacteria|p__Firmicutes|c__Negativicutes|o__Veillonellales|f__Veillonellaceae|g__F0422|s__unclassified_SGB_392	chr22:15614096	rs9617375	T	C	0.1588	1892	0.1468	0.02256	9.9e-11	OR11H1(dist=84957),POTEH(dist=75930)	s_Bacteroides_fragilis	chr22:15614096	T	C	0.1522	1534	-0.2907	0.07439	9.7e-05
k__Bacteria|p__Actinobacteriota|c__Coriobacteriia|o__Coriobacteriales|f__Atopobiaceae|g__Lancefieldella|s__unclassified_SGB_2019	chr5:129315252	rs149653510	G	T	0.005483	1915	-0.1422	0.02255	3.6e-10	ISOC1(dist=201226),MIR4460(dist=81810)	s_Clostridium_methylpentosum	chr5:129315252	G	T	0.005202	1538	1.369	0.3187	1.854e-05
k__Bacteria|p__Firmicutes|c__Bacilli|o__Erysipelotrichales|f__Erysipelatoclostridiaceae|g__Eggerthia	chr17:22516626	rs2037353	A	G	0.3971	1912	-0.1367	0.02274	2.18e-09	FLJ36000(dist=102885),MTRNR2L1(dist=6485)	s_unclassified_Enterobacter_sp._638	chr17:22516626	A	G	0.3879	1539	-0.2965	0.0762	9.973e-05
k__Bacteria|p__Firmicutes|c__Bacilli|o__Erysipelotrichales|f__Erysipelatoclostridiaceae|g__Eggerthia	chr17:22513661	rs7210779	T	C	0.3984	1912	-0.1351	0.02275	3.39e-09	FLJ36000(dist=99920),MTRNR2L1(dist=9450)	s_unclassified_Enterobacter_sp._638	chr17:22513661	T	C	0.3869	1539	-0.3011	0.0765	8.297e-05
k__Bacteria|p__Actinobacteriota|c__Coriobacteriia|o__Coriobacteriales|f__Atopobiaceae|g__Lancefieldella|s__unclassified_SGB_1312	chr5:129315252	rs149653510	G	T	0.005483	1915	-0.1326	0.02254	4.83e-09	ISOC1(dist=201226),MIR4460(dist=81810)	s_Clostridium_methylpentosum	chr5:129315252	G	T	0.005202	1538	1.369	0.3187	1.854e-05
k__Bacteria|p__Patescibacteria|c__Saccharimonadia|o__Saccharimonadales|f__Saccharimonadaceae|g__TM7x|s__unclassified_SGB_1993	chr4:131214014	rs35987798	C	A	0.06606	1868	-0.1345	0.02293	5.25e-09	LINC02479(dist=825943),SNHG27(dist=550824)	s_Prevotella_bivia	chr4:131214014	C	A	0.07277	1539	-0.5878	0.1497	9.037e-05
k__Bacteria|p__Firmicutes|c__Clostridia|o__Lachnospirales|f__Lachnospiraceae|g__Catonella|s__unclassified_SGB_2059	chr3:22256081	rs536358918	C	T	0.008355	1909	0.129	0.02217	7.05e-09	ZNF385D-AS2(dist=276253),UBE2E2-AS1(dist=938990)	s_Phascolarctobacterium_succinatutens	chr3:22256081	C	T	0.004873	1539	1.795	0.4567	8.842e-05
k__Bacteria|p__Actinobacteriota|c__Coriobacteriia|o__Coriobacteriales|f__Atopobiaceae|g__Lancefieldella|s__unclassified_SGB_1970	chr12:20425274	rs11045234	C	A	0.09739	1855	-0.1325	0.02291	8.51e-09	PDE3A	s_Dorea_longicatena	chr12:20425274	C	A	0.09909	1539	-0.2618	0.06227	2.774e-05
k__Bacteria|p__Actinobacteriota|c__Coriobacteriia|o__Coriobacteriales|f__Atopobiaceae|g__Lancefieldella|s__Lancefieldella_sp000564995_SGB_3070	chr5:129315252	rs149653510	G	T	0.005483	1915	-0.1297	0.02243	8.51e-09	ISOC1(dist=201226),MIR4460(dist=81810)	s_Clostridium_methylpentosum	chr5:129315252	G	T	0.005202	1538	1.369	0.3187	1.854e-05
k__Bacteria|p__Actinobacteriota|c__Coriobacteriia|o__Coriobacteriales|f__Atopobiaceae|g__Lancefieldella|s__unclassified_SGB_1446	chr5:129315252	rs149653510	G	T	0.005483	1914	-0.1298	0.02249	9.14e-09	ISOC1(dist=201226),MIR4460(dist=81810)	s_Clostridium_methylpentosum	chr5:129315252	G	T	0.005202	1538	1.369	0.3187	1.854e-05
k__Bacteria|p__Actinobacteriota|c__Coriobacteriia|o__Coriobacteriales|f__Atopobiaceae|g__Lancefieldella|s__Lancefieldella_sp000564995_SGB_1854	chr5:129315252	rs149653510	G	T	0.005483	1854	-0.1303	0.02276	1.21e-08	ISOC1(dist=201226),MIR4460(dist=81810)	s_Clostridium_methylpentosum	chr5:129315252	G	T	0.005202	1538	1.369	0.3187	1.854e-05
k__Bacteria|p__Firmicutes|c__Clostridia|o__Lachnospirales|f__Vallitaleaceae|g__W11650|s__unclassified_SGB_846	chr15:25040030	rs146443930	C	T	0.008616	1902	-0.1279	0.02247	1.46e-08	SNHG14	s_Streptococcus_sanguinis	chr15:25040030	C	T	0.009747	1539	-0.957	0.2371	5.717e-05
k__Bacteria|p__Actinobacteriota|c__Coriobacteriia|o__Coriobacteriales|f__Atopobiaceae|g__Lancefieldella|s__unclassified_SGB_2838	chr5:129315252	rs149653510	G	T	0.005483	1849	-0.1289	0.02275	1.67e-08	ISOC1(dist=201226),MIR4460(dist=81810)	s_Clostridium_methylpentosum	chr5:129315252	G	T	0.005202	1538	1.369	0.3187	1.854e-05
k__Bacteria|p__Actinobacteriota|c__Coriobacteriia|o__Coriobacteriales|f__Atopobiaceae|g__Lancefieldella|s__unclassified_SGB_1970	chr5:129315252	rs149653510	G	T	0.005483	1855	-0.1292	0.02285	1.82e-08	ISOC1(dist=201226),MIR4460(dist=81810)	s_Clostridium_methylpentosum	chr5:129315252	G	T	0.005202	1538	1.369	0.3187	1.854e-05
k__Bacteria|p__Firmicutes|c__Bacilli|o__Erysipelotrichales|f__Erysipelatoclostridiaceae|g__Eggerthia	chr17:22481997	rs2341280	T	C	0.3762	1912	-0.1282	0.02276	2.06e-08	FLJ36000(dist=68256),MTRNR2L1(dist=41114)	s_unclassified_Enterobacter_sp._638	chr17:22481997	T	C	0.3661	1539	-0.3024	0.07723	9.035e-05
k__Bacteria|p__Firmicutes|c__Bacilli|o__Erysipelotrichales|f__Erysipelatoclostridiaceae|g__Eggerthia	chr17:22481275	rs201900607	T	TC	0.3752	1912	-0.1278	0.02275	2.25e-08	FLJ36000(dist=67534),MTRNR2L1(dist=41836)	s_unclassified_Enterobacter_sp._638	chr17:22481275	T	TC	0.3658	1539	-0.3052	0.07723	7.735e-05
k__Bacteria|p__Patescibacteria|c__Saccharimonadia|o__Saccharimonadales|f__Saccharimonadaceae|g__TM7x|s__unclassified_SGB_1264	chr4:131214014	rs35987798	C	A	0.06606	1881	-0.1284	0.02288	2.27e-08	LINC02479(dist=825943),SNHG27(dist=550824)	s_Prevotella_bivia	chr4:131214014	C	A	0.07277	1539	-0.5878	0.1497	9.037e-05
k__Bacteria|p__Firmicutes|c__Bacilli|o__Lactobacillales|f__Streptococcaceae|g__Streptococcus|s__unclassified_SGB_3150	chr7:30740484	rs140197100	T	C	0.008616	1889	0.1257	0.02241	2.3e-08	CRHR2(dist=40381),INMT(dist=11651)	s_Prevotella_oris	chr7:30740484	T	C	0.007472	1539	-0.839	0.2095	6.531e-05
k__Bacteria|p__Firmicutes|c__Bacilli|o__Staphylococcales|f__Gemellaceae|g__Gemella|s__unclassified_SGB_3512	chr1:13443273	rs11485047	G	A	0.2877	1905	-0.1244	0.02219	2.38e-08	PRAMEF20(dist=21945),LRRC38(dist=31704)	g_Sodalis	chr1:13443273	G	A	0.2865	1539	-0.3376	0.08214	3.963e-05
k__Bacteria|p__Actinobacteriota|c__Actinobacteria|o__Actinomycetales|f__Micrococcaceae|g__Rothia|s__Rothia_mucilaginosa_SGB_920	chr5:92281911	rs188230843	T	C	0.01044	1900	0.128	0.02284	2.39e-08	ARRDC3-AS1(dist=861196),NR2F1-AS1(dist=1127445)	f_Clostridiales_Family_XI._Incertae_Sedis	chr5:92281911	T	C	0.0104	1539	0.9725	0.2459	8.033e-05
k__Bacteria|p__Actinobacteriota|c__Coriobacteriia|o__Coriobacteriales|f__Atopobiaceae|g__Lancefieldella|s__Lancefieldella_sp000564995_SGB_3070	chr12:20425274	rs11045234	C	A	0.09739	1915	-0.126	0.02251	2.47e-08	PDE3A	s_Dorea_longicatena	chr12:20425274	C	A	0.09909	1539	-0.2618	0.06227	2.774e-05
k__Bacteria|p__Actinobacteriota|c__Coriobacteriia|o__Coriobacteriales|f__Atopobiaceae|g__Lancefieldella|s__unclassified_SGB_1888	chr5:129315252	rs149653510	G	T	0.005483	1821	-0.1282	0.02295	2.67e-08	ISOC1(dist=201226),MIR4460(dist=81810)	s_Clostridium_methylpentosum	chr5:129315252	G	T	0.005202	1538	1.369	0.3187	1.854e-05
k__Bacteria|p__Firmicutes|c__Bacilli|o__Erysipelotrichales|f__Erysipelotrichaceae|g__Solobacterium|s__unclassified_SGB_1935	chr6:60601480	rs372706317	C	CT	0.006527	1907	-0.1259	0.02262	3.03e-08	MTRNR2L9(dist=972623)	s_Bacteroides_fragilis	chr6:60601480	C	CT	0.005523	1539	-1.406	0.3503	6.258e-05
k__Bacteria|p__Firmicutes|c__Bacilli|o__Erysipelotrichales|f__Erysipelotrichaceae|g__Solobacterium|s__unclassified_SGB_1935	chr6:61026585	rs376822172	T	C	0.006527	1907	-0.1259	0.02262	3.03e-08	MTRNR2L9(dist=547518)	s_Bacteroides_fragilis	chr6:61026585	T	C	0.005523	1539	-1.406	0.3503	6.258e-05
k__Bacteria|p__Spirochaetota|c__Spirochaetia|o__Treponematales|f__Treponemataceae|g__unclassified_SGB_2387|s__unclassified_SGB_2387	chr14:103160256	rs4457930	A	G	0.2736	1915	-0.1223	0.02212	3.63e-08	TNFAIP2(dist=22817),LINC00605(dist=26965)	s_Fusobacterium_varium	chr14:103160256	A	G	0.2732	1539	0.3838	0.08359	4.409e-06
k__Bacteria|p__Actinobacteriota|c__Coriobacteriia|o__Coriobacteriales|f__Atopobiaceae|g__Lancefieldella|s__Lancefieldella_sp000564995_SGB_1829	chr5:129315252	rs149653510	G	T	0.005483	1889	-0.125	0.02261	3.67e-08	ISOC1(dist=201226),MIR4460(dist=81810)	s_Clostridium_methylpentosum	chr5:129315252	G	T	0.005202	1538	1.369	0.3187	1.854e-05
k__Bacteria|p__Firmicutes|c__Clostridia|o__Lachnospirales|f__Lachnospiraceae|g__Catonella|s__unclassified_SGB_3151	chr4:177786340	rs199982011	A	G	0.4543	1903	0.1243	0.02259	4.28e-08	LINC01098	s_Fusobacterium_nucleatum	chr4:177786340	A	G	0.4649	1537	-0.3019	0.07583	6.849e-05
k__Bacteria|p__Actinobacteriota|c__Coriobacteriia|o__Coriobacteriales|f__Atopobiaceae|g__Lancefieldella|s__unclassified_SGB_1231	chr12:20425274	rs11045234	C	A	0.09739	1841	-0.1261	0.02295	4.46e-08	PDE3A	s_Dorea_longicatena	chr12:20425274	C	A	0.09909	1539	-0.2618	0.06227	2.774e-05
k__Bacteria|p__Actinobacteriota|c__Coriobacteriia|o__Coriobacteriales|f__Atopobiaceae|g__Lancefieldella|s__unclassified_SGB_2770	chr5:129315252	rs149653510	G	T	0.005483	1856	-0.1251	0.0228	4.71e-08	ISOC1(dist=201226),MIR4460(dist=81810)	s_Clostridium_methylpentosum	chr5:129315252	G	T	0.005202	1538	1.369	0.3187	1.854e-05
k__Bacteria|p__Campylobacterota|c__Campylobacteria|o__Campylobacterales|f__Campylobacteraceae|g__Campylobacter_A|s__unclassified_SGB_1693	chr13:105446424	rs76116027	T	C	0.01123	1905	-0.1247	0.02276	4.86e-08	LINC01309(dist=2018739),DAOA-AS1(dist=12632)	p_Bacteroidetes	chr13:105446424	T	C	0.01072	1539	-0.2356	0.05827	5.552e-05
k__Bacteria|p__Proteobacteria|c__Gammaproteobacteria|o__Enterobacterales|f__Pasteurellaceae|g__Aggregatibacter|s__Aggregatibacter_kilianii_B_SGB_362	chr5:154729703	rs1233076	T	A	0.02454	1895	0.1243	0.02271	4.99e-08	LARP1	g_Roseburia	chr5:154729703	T	A	0.02794	1539	-0.4715	0.1184	7.151e-05

## Sheet: gut.replicate.in.tongue
Table. Several host genetic loci associated with gut microbiome(p<5e-8) were also replicated in tongue dorsum (p<1e-4).
mgGWAS for gut (N=1,539)											replicate in tongue dorsum (N=2,017)
associated microbial taxa for gut	SNP	rs	EA	NEA	MAF	N	beta	se	p	nearby gene	microbial taxa for tongue dorsum	SNP	EA	NEA	MAF	N	beta	se	p
MF0007:lactose_and_galactose_degradation	chr9:133276163	chr9:133276163	T	TGGTGCAGGCGCAGGAAAAAATTGTGGCAATTCCTCA	0.2027	1537	0.2207	0.03114	2.096e-12	ABO(dist=949)	k__Bacteria|p__Firmicutes|c__Bacilli|o__Erysipelotrichales|f__Erysipelotrichaceae|g__Solobacterium|s__Solobacterium_moorei_SGB_1307	chr9:133276163	T	TGGTGCAGGCGCAGGAAAAAATTGTGGCAATTCCTCA	0.216	1990	0.1122	0.02225	5.007e-07
MF0007:lactose_and_galactose_degradation	chr9:133276354	chr9:133276354	C	T	0.2027	1539	0.2147	0.03106	7.039e-12	ABO(dist=1140),SURF6(dist=54353)	k__Bacteria|p__Firmicutes|c__Bacilli|o__Erysipelotrichales|f__Erysipelotrichaceae|g__Solobacterium|s__Solobacterium_moorei_SGB_1307	chr9:133276354	C	T	0.2158	1990	0.114	0.02225	3.312e-07
MF0007:lactose_and_galactose_degradation	chr9:133278431	chr9:133278431	T	C	0.2027	1539	0.2147	0.03106	7.039e-12	ABO(dist=3217),SURF6(dist=52276)	k__Bacteria|p__Firmicutes|c__Bacilli|o__Erysipelotrichales|f__Erysipelotrichaceae|g__Solobacterium|s__Solobacterium_moorei_SGB_1307	chr9:133278431	T	C	0.216	1990	0.1148	0.02225	2.742e-07
MF0007:lactose_and_galactose_degradation	chr9:133278724	chr9:133278724	C	T	0.2027	1539	0.2147	0.03106	7.039e-12	ABO(dist=3510),SURF6(dist=51983)	k__Bacteria|p__Firmicutes|c__Bacilli|o__Erysipelotrichales|f__Erysipelotrichaceae|g__Solobacterium|s__Solobacterium_moorei_SGB_1307	chr9:133278724	C	T	0.216	1990	0.1148	0.02225	2.742e-07
MF0007:lactose_and_galactose_degradation	chr9:133279294	chr9:133279294	T	G	0.1998	1539	0.2157	0.03144	9.928e-12	ABO(dist=4080),SURF6(dist=51413)	k__Bacteria|p__Firmicutes|c__Bacilli|o__Erysipelotrichales|f__Erysipelotrichaceae|g__Solobacterium|s__Solobacterium_moorei_SGB_1307	chr9:133279294	T	G	0.2128	1990	0.1151	0.02225	2.526e-07
MF0007:lactose_and_galactose_degradation	chr9:133266456	chr9:133266456	T	C	0.2027	1539	0.2129	0.03106	1.025e-11	ABO	k__Bacteria|p__Firmicutes|c__Bacilli|o__Erysipelotrichales|f__Erysipelotrichaceae|g__Solobacterium|s__Solobacterium_moorei_SGB_1307	chr9:133266456	T	C	0.2158	1990	0.1144	0.02225	2.992e-07
MF0007:lactose_and_galactose_degradation	chr9:133264504	chr9:133264504	G	GAAACTGCC	0.2031	1539	0.2122	0.03098	1.07e-11	ABO	k__Bacteria|p__Firmicutes|c__Bacilli|o__Erysipelotrichales|f__Erysipelotrichaceae|g__Solobacterium|s__Solobacterium_moorei_SGB_1307	chr9:133264504	G	GAAACTGCC	0.2168	1990	0.1202	0.02223	7.169e-08
MF0007:lactose_and_galactose_degradation	chr9:133274414	chr9:133274414	A	G	0.2037	1539	0.2124	0.03104	1.125e-11	ABO	k__Bacteria|p__Firmicutes|c__Bacilli|o__Erysipelotrichales|f__Erysipelotrichaceae|g__Solobacterium|s__Solobacterium_moorei_SGB_1307	chr9:133274414	A	G	0.2165	1990	0.1134	0.02225	3.817e-07
MF0007:lactose_and_galactose_degradation	chr9:133273983	chr9:133273983	A	G	0.2024	1539	0.2119	0.03107	1.319e-11	ABO	k__Bacteria|p__Firmicutes|c__Bacilli|o__Erysipelotrichales|f__Erysipelotrichaceae|g__Solobacterium|s__Solobacterium_moorei_SGB_1307	chr9:133273983	A	G	0.2158	1990	0.1142	0.02225	3.155e-07
MF0007:lactose_and_galactose_degradation	chr9:133279427	chr9:133279427	T	C	0.1992	1539	0.2119	0.03147	2.343e-11	ABO(dist=4213),SURF6(dist=51280)	k__Bacteria|p__Firmicutes|c__Bacilli|o__Erysipelotrichales|f__Erysipelotrichaceae|g__Solobacterium|s__Solobacterium_moorei_SGB_1307	chr9:133279427	T	C	0.2125	1990	0.1124	0.02226	4.843e-07
MF0007:lactose_and_galactose_degradation	chr9:133271182	chr9:133271182	T	C	0.2034	1539	0.2074	0.03096	2.93e-11	ABO	k__Bacteria|p__Firmicutes|c__Bacilli|o__Erysipelotrichales|f__Erysipelotrichaceae|g__Solobacterium|s__Solobacterium_moorei_SGB_1307	chr9:133271182	T	C	0.2168	1990	0.1182	0.02224	1.206e-07
MF0050:threonine_degradation_II	chr1:236168115	rs368219373	C	NA	NA	1539	-0.3237	0.04924	6.756e-11	GPR137B	k__Bacteria|p__Actinobacteriota|c__Coriobacteriia|o__Coriobacteriales|f__Atopobiaceae|g__Lancefieldella|s__Lancefieldella_sp000564995_SGB_2677	chr1:236168115	C	CTGTT	0.008681	1993	-0.09773	0.02199	9.331e-06
MF0050:threonine_degradation_II	chr1:236171269	rs12737157	A	G	0.005198	1539	-0.3047	0.04794	2.713e-10	GPR137B	k__Bacteria|p__Patescibacteria|c__Saccharimonadia|o__Saccharimonadales|f__Saccharimonadaceae|g__unclassified_SGB_1366	chr1:236171269	A	G	0.008433	2004	-0.1028	0.02238	4.597e-06
MF0007:lactose_and_galactose_degradation	chr9:133256264	rs1053878	A	G	0.181	1539	0.2024	0.03243	5.611e-10	ABO	k__Bacteria|p__Firmicutes|c__Bacilli|o__Erysipelotrichales|f__Erysipelotrichaceae|g__Solobacterium|s__Solobacterium_moorei_SGB_1307	chr9:133256264	A	G	0.1952	1990	0.1018	0.0223	5.237e-06
MF0083:succinate_consumption	chr11:26113538	rs189355730	T	NA	NA	1539	-1.472	0.2682	4.704e-08	LUZP2(dist=1030898),ANO3(dist=75585)	k__Bacteria|p__Firmicutes|c__Negativicutes|o__Veillonellales|f__Veillonellaceae|g__F0422|s__unclassified_SGB_1175	chr11:26113538	T	C	0.004464	1994	-0.09805	0.02212	9.835e-06
s_Prevotella_timonensis	chr3:7031406	rs200421808	TTTTA	T	0.005198	1539	1.677	0.295	1.572e-08	GRM7	k__Bacteria|p__Proteobacteria|c__Gammaproteobacteria|o__Enterobacterales|f__Pasteurellaceae|g__Haemophilus|s__unclassified_SGB_2176	chr3:7031406	TTTTA	T	0.007688	1991	-0.1042	0.02224	2.989e-06
s_Eubacterium_eligens	chr15:100441199	rs140857680	T	C	0.01429	1539	-1.581	0.2845	3.217e-08	CERS3	k__Bacteria|p__Actinobacteriota|c__Actinobacteria|o__Actinomycetales|f__Actinomycetaceae|g__Pauljensenia|s__Pauljensenia_odontolyticus_A_SGB_70	chr15:100441199	T	C	0.01587	1993	0.1011	0.02193	4.276e-06
g_Staphylococcus	chr17:36206652	chr17:36206652	A	G	0.007516	1530	-1.66	0.2989	3.301e-08	CCL3L1(dist=9894),CCL4L1(dist=4256)	k__Bacteria|p__Campylobacterota|c__Campylobacteria|o__Campylobacterales|f__Campylobacteraceae|g__Campylobacter_A|s__unclassified_SGB_1418	chr17:36206652	A	G	0.00744	1991	0.09862	0.02227	9.981e-06
f_Staphylococcaceae	chr17:36206652	chr17:36206652	A	G	0.007516	1530	-1.608	0.2898	3.382e-08	CCL3L1(dist=9894),CCL4L1(dist=4256)	k__Bacteria|p__Campylobacterota|c__Campylobacteria|o__Campylobacterales|f__Campylobacteraceae|g__Campylobacter_A|s__unclassified_SGB_1418	chr17:36206652	A	G	0.00744	1991	0.09862	0.02227	9.981e-06

## Sheet: gut.replicate.in.saliva
Table. Several host genetic loci associated with gut microbiome(p<5e-8) were also replicated in saliva (p<1e-4).
mgGWAS for gut (N=1,539)											replicate in saliva (N=1,915)
associated microbial taxa for gut	SNP	rs	EA	NEA	MAF	N	beta	se	p	nearby gene	microbial taxa for saliva	SNP	EA	NEA	MAF	N	beta	se	p
MF0003:pectin_degradation_I	chr6:60479791	rs557764546	A	C	0.004548	1539	-0.486	0.0828	5.344e-09	MTRNR2L9(dist=1094312)	k__Bacteria|p__Actinobacteriota|c__Coriobacteriia|o__Coriobacteriales|f__Atopobiaceae|g__Lancefieldella|s__unclassified_SGB_1970	chr6:60479791	A	C	0.006266	1855	-0.1036	0.02292	6.542e-06
MF0003:pectin_degradation_I	chr6:60488468	rs531538789	C	G	0.004548	1539	-0.486	0.0828	5.344e-09	MTRNR2L9(dist=1085635)	k__Bacteria|p__Actinobacteriota|c__Coriobacteriia|o__Coriobacteriales|f__Atopobiaceae|g__Lancefieldella|s__unclassified_SGB_1970	chr6:60488468	C	G	0.006266	1855	-0.1036	0.02292	6.542e-06
MF0003:pectin_degradation_I	chr6:60536400	rs545782875	A	G	0.004548	1539	-0.486	0.0828	5.344e-09	MTRNR2L9(dist=1037703)	k__Bacteria|p__Actinobacteriota|c__Coriobacteriia|o__Coriobacteriales|f__Atopobiaceae|g__Lancefieldella|s__unclassified_SGB_1970	chr6:60536400	A	G	0.006266	1855	-0.1036	0.02292	6.542e-06
MF0003:pectin_degradation_I	chr6:60554441	rs574475945	T	C	0.004548	1539	-0.486	0.0828	5.344e-09	MTRNR2L9(dist=1019662)	k__Bacteria|p__Firmicutes|c__Bacilli|o__Erysipelotrichales|f__Erysipelotrichaceae|g__Solobacterium|s__unclassified_SGB_1935	chr6:60554441	T	C	0.006005	1907	-0.1033	0.02264	5.371e-06
MF0003:pectin_degradation_I	chr6:61384367	chr6:61384367	T	C	0.004548	1539	-0.4495	0.08014	2.411e-08	MTRNR2L9(dist=189736)	k__Bacteria|p__Firmicutes|c__Bacilli|o__Erysipelotrichales|f__Erysipelotrichaceae|g__Solobacterium|s__unclassified_SGB_1935	chr6:61384367	T	C	0.006789	1907	-0.1042	0.02266	4.561e-06
MF0003:pectin_degradation_I	chr6:61794965	rs374467936	G	C	0.004548	1539	-0.4425	0.08016	3.967e-08	KHDRBS2	k__Bacteria|p__Actinobacteriota|c__Coriobacteriia|o__Coriobacteriales|f__Atopobiaceae|g__Lancefieldella|s__unclassified_SGB_2805	chr6:61794965	G	C	0.005483	1847	-0.1012	0.02275	9.071e-06
MF0004:pectine_degradation_II	chr3:192419765	rs188678959	C	T	0.004873	1539	-0.3902	0.06262	5.975e-10	FGF12	k__Bacteria|p__Proteobacteria|c__Gammaproteobacteria|o__Burkholderiales|f__Neisseriaceae|g__Neisseria|s__unclassified_SGB_1672	chr3:192419765	C	T	0.006789	1888	-0.1039	0.02237	3.627e-06
MF0007:lactose_and_galactose_degradation	chr9:133247439	rs6597616	T	C	0.1862	1539	0.1813	0.03213	1.983e-08	ABO(dist=7737)	k__Bacteria|p__Patescibacteria|c__Saccharimonadia|o__Saccharimonadales|f__Saccharimonadaceae|g__TM7x|s__unclassified_SGB_3373	chr9:133247439	T	C	0.1974	1888	0.1052	0.02288	4.582e-06
MF0007:lactose_and_galactose_degradation	chr9:133247440	rs6597617	G	C	0.1862	1539	0.1813	0.03213	1.983e-08	ABO(dist=7736)	k__Bacteria|p__Patescibacteria|c__Saccharimonadia|o__Saccharimonadales|f__Saccharimonadaceae|g__TM7x|s__unclassified_SGB_3373	chr9:133247440	G	C	0.1974	1888	0.1052	0.02288	4.582e-06
MF0007:lactose_and_galactose_degradation	chr9:133246727	rs201978466	CGTGCA	C	0.1858	1537	0.1798	0.03209	2.509e-08	ABO(dist=8449)	k__Bacteria|p__Patescibacteria|c__Saccharimonadia|o__Saccharimonadales|f__Saccharimonadaceae|g__TM7x|s__unclassified_SGB_3373	chr9:133246727	CGTGCA	C	0.1979	1888	0.104	0.02288	5.88e-06
MF0007:lactose_and_galactose_degradation	chr9:133247531	chr9:133247531	T	TA	0.1865	1539	0.1793	0.03207	2.653e-08	ABO(dist=7645)	k__Bacteria|p__Patescibacteria|c__Saccharimonadia|o__Saccharimonadales|f__Saccharimonadaceae|g__TM7x|s__unclassified_SGB_3373	chr9:133247531	T	TA	0.1974	1888	0.1024	0.02289	8.161e-06
MF0007:lactose_and_galactose_degradation	chr9:133249942	rs7047076	T	A	0.1862	1539	0.1777	0.03204	3.423e-08	ABO(dist=5234)	k__Bacteria|p__Patescibacteria|c__Saccharimonadia|o__Saccharimonadales|f__Saccharimonadaceae|g__TM7x|s__unclassified_SGB_3373	chr9:133249942	T	A	0.199	1888	0.1021	0.02288	8.579e-06
MF0007:lactose_and_galactose_degradation	chr9:133251111	rs199969472	A	G	0.1855	1539	0.1777	0.03213	3.734e-08	ABO(dist=4065)	k__Bacteria|p__Patescibacteria|c__Saccharimonadia|o__Saccharimonadales|f__Saccharimonadaceae|g__TM7x|s__unclassified_SGB_3373	chr9:133251111	A	G	0.1977	1888	0.1028	0.02289	7.472e-06
MF0007:lactose_and_galactose_degradation	chr9:133251112	rs76700116	C	A	0.1855	1539	0.1777	0.03213	3.734e-08	ABO(dist=4064)	k__Bacteria|p__Patescibacteria|c__Saccharimonadia|o__Saccharimonadales|f__Saccharimonadaceae|g__TM7x|s__unclassified_SGB_3373	chr9:133251112	C	A	0.1977	1888	0.1028	0.02289	7.472e-06
MF0007:lactose_and_galactose_degradation	chr9:133251108	rs34266669	T	C	0.1852	1539	0.1779	0.03221	3.914e-08	ABO(dist=4068)	k__Bacteria|p__Patescibacteria|c__Saccharimonadia|o__Saccharimonadales|f__Saccharimonadaceae|g__TM7x|s__unclassified_SGB_3373	chr9:133251108	T	C	0.1977	1888	0.1028	0.02289	7.472e-06
MF0007:lactose_and_galactose_degradation	chr9:133250329	rs9411474	G	C	0.1852	1539	0.1767	0.03214	4.496e-08	ABO(dist=4847)	k__Bacteria|p__Patescibacteria|c__Saccharimonadia|o__Saccharimonadales|f__Saccharimonadaceae|g__TM7x|s__unclassified_SGB_3373	chr9:133250329	G	C	0.1984	1888	0.1023	0.02289	8.333e-06
MF0050:threonine_degradation_II	chr1:236171269	rs12737157	A	G	0.005198	1539	-0.3047	0.04794	2.713e-10	GPR137B	k__Bacteria|p__Actinobacteriota|c__Coriobacteriia|o__Coriobacteriales|f__Atopobiaceae|g__Lancefieldella|s__Lancefieldella_sp000564995_SGB_2677	chr1:236171269	A	G	0.008094	1859	-0.1028	0.02298	8.217e-06
MF0050:threonine_degradation_II	chr1:236173529	rs13374732	C	T	0.006173	1539	-0.2456	0.04459	4.29e-08	GPR137B	k__Bacteria|p__Patescibacteria|c__Saccharimonadia|o__Saccharimonadales|f__Saccharimonadaceae|g__unclassified_SGB_1366	chr1:236173529	C	T	0.01018	1895	-0.1099	0.0231	2.131e-06
MF0103:mucin_degradation	chr6:60601480	rs372706317	C	CT	0.005523	1539	-0.5488	0.08913	9.502e-10	MTRNR2L9(dist=972623)	k__Bacteria|p__Firmicutes|c__Bacilli|o__Erysipelotrichales|f__Erysipelotrichaceae|g__Solobacterium|s__unclassified_SGB_2806	chr6:60601480	C	CT	0.006527	1905	-0.1022	0.02273	7.357e-06
MF0103:mucin_degradation	chr6:61026585	rs376822172	T	C	0.005523	1539	-0.5488	0.08913	9.502e-10	MTRNR2L9(dist=547518)	k__Bacteria|p__Firmicutes|c__Bacilli|o__Erysipelotrichales|f__Erysipelotrichaceae|g__Solobacterium|s__unclassified_SGB_2806	chr6:61026585	T	C	0.006527	1905	-0.1022	0.02273	7.357e-06
MF0103:mucin_degradation	chr6:61794965	rs374467936	G	C	0.004873	1539	-0.5738	0.09466	1.694e-09	KHDRBS2	k__Bacteria|p__Actinobacteriota|c__Coriobacteriia|o__Coriobacteriales|f__Atopobiaceae|g__Lancefieldella|s__unclassified_SGB_2805	chr6:61794965	G	C	0.005483	1847	-0.1012	0.02275	9.071e-06
MF0103:mucin_degradation	chr6:58119025	rs372513234	C	T	0.004224	1539	-0.6149	0.102	2.066e-09	LINC00680-GUSBP4(dist=157579),NONE(dist=NONE)	k__Bacteria|p__Firmicutes|c__Bacilli|o__Erysipelotrichales|f__Erysipelotrichaceae|g__Solobacterium|s__unclassified_SGB_1935	chr6:58119025	C	T	0.005483	1907	-0.1083	0.02268	1.942e-06
MF0103:mucin_degradation	chr6:61384367	chr6:61384367	T	C	0.004873	1539	-0.555	0.09475	5.758e-09	MTRNR2L9(dist=189736)	k__Bacteria|p__Firmicutes|c__Bacilli|o__Erysipelotrichales|f__Erysipelotrichaceae|g__Solobacterium|s__unclassified_SGB_1935	chr6:61384367	T	C	0.006789	1907	-0.1042	0.02266	4.561e-06
MF0103:mucin_degradation	chr6:61387937	chr6:61387937	C	CTGTT	0.005198	1539	-0.5303	0.09176	9.102e-09	MTRNR2L9(dist=186166)	k__Bacteria|p__Actinobacteriota|c__Coriobacteriia|o__Coriobacteriales|f__Atopobiaceae|g__Lancefieldella|s__unclassified_SGB_2408	chr6:61387937	C	CTGTT	0.006527	1872	-0.102	0.02289	8.896e-06
MF0103:mucin_degradation	chr6:60479791	rs557764546	A	C	0.004548	1539	-0.5552	0.09805	1.784e-08	MTRNR2L9(dist=1094312)	k__Bacteria|p__Actinobacteriota|c__Coriobacteriia|o__Coriobacteriales|f__Atopobiaceae|g__Lancefieldella|s__unclassified_SGB_1970	chr6:60479791	A	C	0.006266	1855	-0.1036	0.02292	6.542e-06
MF0103:mucin_degradation	chr6:60488468	rs531538789	C	G	0.004548	1539	-0.5552	0.09805	1.784e-08	MTRNR2L9(dist=1085635)	k__Bacteria|p__Actinobacteriota|c__Coriobacteriia|o__Coriobacteriales|f__Atopobiaceae|g__Lancefieldella|s__unclassified_SGB_1970	chr6:60488468	C	G	0.006266	1855	-0.1036	0.02292	6.542e-06
MF0103:mucin_degradation	chr6:60536400	rs545782875	A	G	0.004548	1539	-0.5552	0.09805	1.784e-08	MTRNR2L9(dist=1037703)	k__Bacteria|p__Actinobacteriota|c__Coriobacteriia|o__Coriobacteriales|f__Atopobiaceae|g__Lancefieldella|s__unclassified_SGB_1970	chr6:60536400	A	G	0.006266	1855	-0.1036	0.02292	6.542e-06
MF0103:mucin_degradation	chr6:60554441	rs574475945	T	C	0.004548	1539	-0.5552	0.09805	1.784e-08	MTRNR2L9(dist=1019662)	k__Bacteria|p__Firmicutes|c__Bacilli|o__Erysipelotrichales|f__Erysipelotrichaceae|g__Solobacterium|s__unclassified_SGB_1935	chr6:60554441	T	C	0.006005	1907	-0.1033	0.02264	5.371e-06
s_Lactobacillus_ruminis	chr6:158051736	rs377218121	T	C	0.005848	1539	1.462	0.2632	3.305e-08	SYNJ2	k__Bacteria|p__Firmicutes|c__Bacilli|o__Lactobacillales|f__Streptococcaceae|g__Streptococcus|s__unclassified_SGB_2015	chr6:158051736	T	C	0.0047	1906	-0.1009	0.02211	5.413e-06
f_Clostridiales_Family_XI._Incertae_Sedis	chr1:8253870	rs551687901	GT	G	0.01333	1538	1.256	0.2163	7.791e-09	LINC01714(dist=38662),SLC45A1(dist=64215)	k__Bacteria|p__Actinobacteriota|c__Coriobacteriia|o__Coriobacteriales|f__Atopobiaceae|g__Lancefieldella|s__unclassified_SGB_3043	chr1:8253870	GT	G	0.004178	1915	0.1008	0.02273	9.8e-06
f_Clostridiales_Family_XI._Incertae_Sedis	chr20:62385821	chr20:62385821	CT	C	0.01332	1539	1.197	0.2165	3.773e-08	LAMA5(dist=18509),RPS21(dist=1244)	k__Bacteria|p__Firmicutes|c__Bacilli|o__Lactobacillales|f__Streptococcaceae|g__Streptococcus|s__unclassified_SGB_1416	chr20:62385821	CTT	CT	0.006789	1908	0.105	0.02275	4.229e-06
g_Bilophila	chr5:23292744	rs187588963	G	T	0.005523	1539	-2.104	0.3816	4.134e-08	CDH12(dist=439122),PRDM9(dist=214865)	k__Bacteria|p__Patescibacteria|c__Saccharimonadia|o__Saccharimonadales|f__Saccharimonadaceae|g__TM7x|s__unclassified_SGB_1282	chr5:23292744	G	T	0.005483	1864	-0.1092	0.02298	2.184e-06
g_Bilophila	chr5:23379401	rs185206453	C	T	0.005523	1539	-2.104	0.3816	4.134e-08	CDH12(dist=525779),PRDM9(dist=128208)	k__Bacteria|p__Patescibacteria|c__Saccharimonadia|o__Saccharimonadales|f__Saccharimonadaceae|g__TM7x|s__unclassified_SGB_1282	chr5:23379401	C	T	0.005483	1864	-0.1092	0.02298	2.184e-06
